# Supplementary material for: Two new glaserite-type orthovanadates: Rb2KDy(VO4)2 and Cs1.52K1.48Gd(VO4)2
Source: Acta Crystallogr E Crystallogr Commun. 2019 Jun 21;75(Pt 7):1041–5. doi: 10.1107/S2056989019008685 (PMC6659331; doi:10.1107/S2056989019008685)
Supplement: Supplementary file 1 [file e-75-01041-sup1.cif]

##############################################################################
#                                                                            #
# This CIF contains the data in a paper accepted for publication in          #
# Acta Crystallographica Section E. It conforms to the requirements of       #
# Notes for Authors for Acta Crystallographica Section E, and has been       #
# peer reviewed under the auspices of the IUCr Commission on Journals.       #
#                                                                            #
# Full details of the Crystallographic Information File format               #
# are given in the paper "The Crystallographic Information File (CIF):       #
# a New Standard Archive File for Crystallography" by S. R. Hall, F. H.      #
# Allen and I. D. Brown [Acta Cryst. (1991), A47, 655-685].                  #
#                                                                            #
# The current version of the core CIF dictionary is obtainable from          #
# ftp://ftp.iucr.org/pub/cif_core.dic.                                       #
#                                                                            #
# Software is freely available for graphical display of the structure(s)     #
# in this CIF. For information consult the CIF software page                 #
# http://www.iucr.org/resources/cif/software.                                #
#                                                                            #
# This file may be used for bona fide research purposes within the           #
# scientific community so long as proper attribution is given to the journal # 
# article from which it was obtained.                                        #
#                                                                            #
##############################################################################
data_I
_database_code_depnum_ccdc_archive 'CCDC 1934722'
_audit_creation_method     'SHELXL-2018/3'
_chemical_name_systematic
;
Dirubidium potassium dysprosium bis(vanadate)
;
_chemical_name_common     ?
_chemical_formula_moiety     'Dy K O8 Rb2 V2'
_chemical_formula_sum     'Dy K O8 Rb2 V2'
_chemical_formula_structural     'Rb2 K Dy (V O4)2'
_chemical_formula_iupac     'Rb2 K Dy (V O4)2'
_chemical_formula_weight     602.42
_chemical_melting_point     ?
_space_group_crystal_system     trigonal
_space_group_name_H-M_alt     'P -3 m 1'
_space_group_name_Hall     '-p 3 2"'
loop_
    _space_group_symop_operation_xyz
    'x, y, z'
    '-y, x-y, z'
    '-x+y, -x, z'
    'x-y, -y, -z'
    '-x, -x+y, -z'
    'y, x, -z'
    '-x, -y, -z'
    'y, -x+y, -z'
    'x-y, x, -z'
    '-x+y, y, z'
    'x, x-y, z'
    '-y, -x, z'
_cell_length_a     5.97280(10)
_cell_length_b     5.97280(10)
_cell_length_c     7.77800(10)
_cell_angle_alpha     90
_cell_angle_beta     90
_cell_angle_gamma     120
_cell_volume     240.300(9)
_cell_formula_units_Z     1
_cell_measurement_reflns_used     647
_cell_measurement_theta_min     2.619
_cell_measurement_theta_max     41.135
_cell_measurement_temperature     296(2)
_exptl_crystal_description     block
_exptl_crystal_colour     colourless
_exptl_crystal_size_max     0.35
_exptl_crystal_size_mid     0.28
_exptl_crystal_size_min     0.25
_exptl_crystal_density_diffrn     4.163
_exptl_crystal_density_meas     ?
_exptl_crystal_density_method     ?
_exptl_crystal_F_000     269
_exptl_absorpt_coefficient_mu     20.104
_exptl_absorpt_correction_type     multi-scan
_exptl_absorpt_process_details
;
(SADABS; Krause <i>et al.</i>, 2015)
;
_exptl_absorpt_correction_T_min     0.3574
_exptl_absorpt_correction_T_max     0.7487
_diffrn_ambient_temperature     296(2)
_diffrn_radiation_type     MoK\a
_diffrn_radiation_wavelength     0.71073
_diffrn_radiation_source     'fine-focus sealed tube'
_diffrn_radiation_monochromator     graphite
_diffrn_measurement_device_type     'Bruker X8 APEX'
_diffrn_measurement_method     '\f and \w scans'
_diffrn_detector     'APEX II CCD area-detector'
_diffrn_reflns_number     10549
_diffrn_reflns_av_R_equivalents     0.0485
_diffrn_reflns_av_unetI/netI     0.0178
_diffrn_reflns_theta_min     2.619
_diffrn_reflns_theta_max     41.135
_diffrn_reflns_theta_full     25.242
_diffrn_measured_fraction_theta_max     1.000
_diffrn_measured_fraction_theta_full     1.000
_diffrn_reflns_limit_h_min     -11
_diffrn_reflns_limit_h_max     11
_diffrn_reflns_limit_k_min     -11
_diffrn_reflns_limit_k_max     10
_diffrn_reflns_limit_l_min     -14
_diffrn_reflns_limit_l_max     14
_reflns_number_total     647
_reflns_number_gt     631
_reflns_threshold_expression     'I > 2\s(I)'
_refine_ls_structure_factor_coef     Fsqd
_refine_ls_matrix_type     full
_refine_ls_R_factor_all     0.0167
_refine_ls_R_factor_gt     0.0159
_refine_ls_wR_factor_gt     0.0415
_refine_ls_wR_factor_ref     0.0418
_refine_ls_goodness_of_fit_ref     1.110
_refine_ls_restrained_S_all     1.110
_refine_ls_number_reflns     647
_refine_ls_number_parameters     24
_refine_ls_number_restraints     0
_refine_ls_hydrogen_treatment     undef
_refine_ls_weighting_scheme     calc
_refine_ls_weighting_details
              'w=1/[\s^2^(Fo^2^)+(0.0239P)^2^+0.1252P] where P=(Fo^2^+2Fc^2^)/3'
_atom_sites_solution_hydrogens     .
_atom_sites_solution_primary     ?
_atom_sites_solution_secondary     ?
_refine_ls_shift/su_max     0.000
_refine_ls_shift/su_mean     0.000
_refine_diff_density_max     1.352
_refine_diff_density_min     -1.352
_refine_ls_extinction_method
;
SHELXL2018 (Sheldrick, 2015<i>b</i>)
;
_refine_ls_extinction_coef     0.0124(15)
_refine_ls_extinction_expression
                                  'Fc^*^=kFc[1+0.001xFc^2^\l^3^/sin(2\q)]^-1/4^'
loop_
    _atom_type_symbol
    _atom_type_description
    _atom_type_scat_dispersion_real
    _atom_type_scat_dispersion_imag
    _atom_type_scat_source
    'O' 'O' 0.0106 0.0060
                         'International Tables Vol C Tables 4.2.6.8 and 6.1.1.4'
    'V' 'V' 0.3005 0.5294
                         'International Tables Vol C Tables 4.2.6.8 and 6.1.1.4'
    'K' 'K' 0.2009 0.2494
                         'International Tables Vol C Tables 4.2.6.8 and 6.1.1.4'
    'Dy' 'Dy' -0.1892 4.4098
                         'International Tables Vol C Tables 4.2.6.8 and 6.1.1.4'
    'Rb' 'Rb' -0.9393 2.9676
                         'International Tables Vol C Tables 4.2.6.8 and 6.1.1.4'
_computing_data_collection
;
APEX2 (Bruker, 2009)
;
_computing_cell_refinement
;
SAINT-Plus (Bruker, 2009)
;
_computing_data_reduction
;
SAINT-Plus (Bruker, 2009)
;
_computing_structure_solution
;
SHELXT2014 (Sheldrick, 2015<i>a</i>)
;
_computing_structure_refinement
;
SHELXL2016 (Sheldrick, 2015<i>b</i>)
;
_computing_molecular_graphics
;
ORTEP-3 for Windows (Farrugia, 2012) and DIAMOND (Brandenburg,
2006)
;
_computing_publication_material
;
publCIF (Westrip, 2010)
;
loop_
    _atom_site_type_symbol
    _atom_site_label
    _atom_site_fract_x
    _atom_site_fract_y
    _atom_site_fract_z
    _atom_site_U_iso_or_equiv
    _atom_site_adp_type
    _atom_site_calc_flag
    _atom_site_occupancy
    _atom_site_disorder_assembly
    _atom_site_disorder_group
    Rb Rb1 0.000000 0.000000 0.500000 0.03556(16) Uani d 1 . .
    Dy Dy1 0.000000 0.000000 0.000000 0.00791(6) Uani d 1 . .
    K K1 0.333333 0.666667 0.8013(9) 0.0098(8) Uani d 0.5 . .
    Rb Rb2 0.333333 0.666667 0.7969(5) 0.0191(6) Uani d 0.5 . .
    V V1 0.333333 0.666667 0.24618(6) 0.00765(8) Uani d 1 . .
    O O1 0.17571(17) 0.82429(17) 0.1720(3) 0.0273(4) Uani d 1 . .
    O O2 0.333333 0.666667 0.4567(4) 0.0389(10) Uani d 1 . .
loop_
    _atom_site_aniso_label
    _atom_site_aniso_U_11
    _atom_site_aniso_U_22
    _atom_site_aniso_U_33
    _atom_site_aniso_U_12
    _atom_site_aniso_U_13
    _atom_site_aniso_U_23
    Rb1 0.0463(3) 0.0463(3) 0.0141(2) 0.02314(13) 0.000 0.000
    Dy1 0.00565(6) 0.00565(6) 0.01243(8) 0.00282(3) 0.000 0.000
    K1 0.0082(10) 0.0082(10) 0.0128(18) 0.0041(5) 0.000 0.000
    Rb2 0.0194(7) 0.0194(7) 0.0185(12) 0.0097(4) 0.000 0.000
    V1 0.00766(10) 0.00766(10) 0.00763(16) 0.00383(5) 0.000 0.000
    O1 0.0219(5) 0.0219(5) 0.0424(10) 0.0141(6) -0.0081(3) 0.0081(3)
    O2 0.0542(15) 0.0542(15) 0.0084(10) 0.0271(8) 0.000 0.000
_geom_special_details
;
 All esds (except the esd in the dihedral angle between two l.s. planes)
 are estimated using the full covariance matrix.  The cell esds are taken
 into account individually in the estimation of esds in distances, angles
 and torsion angles; correlations between esds in cell parameters are only
 used when they are defined by crystal symmetry.  An approximate (isotropic)
 treatment of cell esds is used for estimating esds involving l.s. planes.
;
loop_
    _geom_bond_atom_site_label_1
    _geom_bond_atom_site_label_2
    _geom_bond_site_symmetry_2
    _geom_bond_distance
    _geom_bond_publ_flag
    Rb1 O1 9_656 3.133(2) ?
    Rb1 O1 3_455 3.133(2) ?
    Rb1 O1 7_566 3.133(2) ?
    Rb1 O1 1_545 3.133(2) ?
    Rb1 O1 8_446 3.133(2) ?
    Rb1 O1 2_665 3.133(2) ?
    Rb1 O2 7_666 3.4648(3) ?
    Rb1 O2 1_445 3.4648(3) ?
    Rb1 O2 7_556 3.4648(3) ?
    Rb1 O2 . 3.4648(3) ?
    Rb1 O2 7_566 3.4649(3) ?
    Rb1 O2 1_545 3.4649(3) ?
    Dy1 O1 8_445 2.2569(17) ?
    Dy1 O1 2_665 2.2569(17) ?
    Dy1 O1 7_565 2.2569(17) ?
    Dy1 O1 1_545 2.2569(17) ?
    Dy1 O1 9_655 2.2569(17) ?
    Dy1 O1 3_455 2.2569(17) ?
    Dy1 K1 1_444 3.779(3) ?
    Dy1 K1 7_666 3.779(3) ?
    Dy1 K1 1_554 3.779(3) ?
    Dy1 K1 7_556 3.779(3) ?
    Dy1 K1 1_544 3.779(3) ?
    Dy1 K1 7_566 3.779(3) ?
    K1 O2 . 2.681(8) ?
    K1 O1 9_666 2.9951(5) ?
    K1 O1 8_456 2.9951(5) ?
    K1 O1 7_676 2.9951(6) ?
    K1 O1 7_566 2.9951(6) ?
    K1 O1 8_556 2.9951(5) ?
    K1 O1 9_656 2.9951(5) ?
    K1 O1 1_556 3.312(7) ?
    K1 O1 3_566 3.312(7) ?
    K1 O1 2_666 3.312(7) ?
    K1 V1 1_556 3.460(7) ?
    K1 V1 7_666 3.4681(8) ?
    Rb2 O2 . 2.647(5) ?
    Rb2 O1 9_666 2.9976(4) ?
    Rb2 O1 8_456 2.9976(4) ?
    Rb2 O1 7_676 2.9976(4) ?
    Rb2 O1 7_566 2.9976(4) ?
    Rb2 O1 8_556 2.9976(4) ?
    Rb2 O1 9_656 2.9976(4) ?
    Rb2 O1 1_556 3.342(4) ?
    Rb2 O1 3_566 3.342(4) ?
    Rb2 O1 2_666 3.342(4) ?
    Rb2 V1 7_666 3.4646(4) ?
    Rb2 V1 7_566 3.4647(4) ?
    V1 O2 . 1.637(3) ?
    V1 O1 . 1.7297(16) ?
    V1 O1 2_665 1.7297(16) ?
    V1 O1 3_565 1.7297(16) ?
loop_
    _geom_angle_atom_site_label_1
    _geom_angle_atom_site_label_2
    _geom_angle_atom_site_label_3
    _geom_angle_site_symmetry_1
    _geom_angle_site_symmetry_3
    _geom_angle
    _geom_angle_publ_flag
    O1 Rb1 O1 9_656 3_455 180.0 ?
    O1 Rb1 O1 9_656 7_566 60.33(5) ?
    O1 Rb1 O1 3_455 7_566 119.67(5) ?
    O1 Rb1 O1 9_656 1_545 119.67(5) ?
    O1 Rb1 O1 3_455 1_545 60.33(5) ?
    O1 Rb1 O1 7_566 1_545 180.0 ?
    O1 Rb1 O1 9_656 8_446 60.33(5) ?
    O1 Rb1 O1 3_455 8_446 119.67(5) ?
    O1 Rb1 O1 7_566 8_446 60.33(5) ?
    O1 Rb1 O1 1_545 8_446 119.67(5) ?
    O1 Rb1 O1 9_656 2_665 119.67(5) ?
    O1 Rb1 O1 3_455 2_665 60.33(5) ?
    O1 Rb1 O1 7_566 2_665 119.67(5) ?
    O1 Rb1 O1 1_545 2_665 60.33(5) ?
    O1 Rb1 O1 8_446 2_665 180.0 ?
    O1 Rb1 O2 9_656 7_666 48.95(6) ?
    O1 Rb1 O2 3_455 7_666 131.05(6) ?
    O1 Rb1 O2 7_566 7_666 102.09(5) ?
    O1 Rb1 O2 1_545 7_666 77.91(5) ?
    O1 Rb1 O2 8_446 7_666 102.09(5) ?
    O1 Rb1 O2 2_665 7_666 77.91(5) ?
    O1 Rb1 O2 9_656 1_445 131.05(6) ?
    O1 Rb1 O2 3_455 1_445 48.95(6) ?
    O1 Rb1 O2 7_566 1_445 77.91(5) ?
    O1 Rb1 O2 1_545 1_445 102.09(5) ?
    O1 Rb1 O2 8_446 1_445 77.91(5) ?
    O1 Rb1 O2 2_665 1_445 102.09(5) ?
    O2 Rb1 O2 7_666 1_445 180.00(11) ?
    O1 Rb1 O2 9_656 7_556 102.09(5) ?
    O1 Rb1 O2 3_455 7_556 77.91(5) ?
    O1 Rb1 O2 7_566 7_556 102.09(5) ?
    O1 Rb1 O2 1_545 7_556 77.91(5) ?
    O1 Rb1 O2 8_446 7_556 48.95(6) ?
    O1 Rb1 O2 2_665 7_556 131.05(6) ?
    O2 Rb1 O2 7_666 7_556 119.065(18) ?
    O2 Rb1 O2 1_445 7_556 60.935(18) ?
    O1 Rb1 O2 9_656 . 77.91(5) ?
    O1 Rb1 O2 3_455 . 102.09(5) ?
    O1 Rb1 O2 7_566 . 77.91(5) ?
    O1 Rb1 O2 1_545 . 102.09(5) ?
    O1 Rb1 O2 8_446 . 131.05(6) ?
    O1 Rb1 O2 2_665 . 48.95(6) ?
    O2 Rb1 O2 7_666 . 60.935(18) ?
    O2 Rb1 O2 1_445 . 119.065(18) ?
    O2 Rb1 O2 7_556 . 180.0 ?
    O1 Rb1 O2 9_656 7_566 102.09(5) ?
    O1 Rb1 O2 3_455 7_566 77.91(5) ?
    O1 Rb1 O2 7_566 7_566 48.95(6) ?
    O1 Rb1 O2 1_545 7_566 131.05(6) ?
    O1 Rb1 O2 8_446 7_566 102.09(5) ?
    O1 Rb1 O2 2_665 7_566 77.91(5) ?
    O2 Rb1 O2 7_666 7_566 119.064(18) ?
    O2 Rb1 O2 1_445 7_566 60.936(18) ?
    O2 Rb1 O2 7_556 7_566 119.064(18) ?
    O2 Rb1 O2 . 7_566 60.935(18) ?
    O1 Rb1 O2 9_656 1_545 77.91(5) ?
    O1 Rb1 O2 3_455 1_545 102.09(5) ?
    O1 Rb1 O2 7_566 1_545 131.05(6) ?
    O1 Rb1 O2 1_545 1_545 48.95(6) ?
    O1 Rb1 O2 8_446 1_545 77.91(5) ?
    O1 Rb1 O2 2_665 1_545 102.09(5) ?
    O2 Rb1 O2 7_666 1_545 60.936(18) ?
    O2 Rb1 O2 1_445 1_545 119.064(18) ?
    O2 Rb1 O2 7_556 1_545 60.936(18) ?
    O2 Rb1 O2 . 1_545 119.065(18) ?
    O2 Rb1 O2 7_566 1_545 180.0 ?
    O1 Dy1 O1 8_445 2_665 180.00(12) ?
    O1 Dy1 O1 8_445 7_565 88.46(9) ?
    O1 Dy1 O1 2_665 7_565 91.54(9) ?
    O1 Dy1 O1 8_445 1_545 91.54(9) ?
    O1 Dy1 O1 2_665 1_545 88.46(9) ?
    O1 Dy1 O1 7_565 1_545 180.00(9) ?
    O1 Dy1 O1 8_445 9_655 88.46(9) ?
    O1 Dy1 O1 2_665 9_655 91.54(9) ?
    O1 Dy1 O1 7_565 9_655 88.46(9) ?
    O1 Dy1 O1 1_545 9_655 91.54(9) ?
    O1 Dy1 O1 8_445 3_455 91.54(9) ?
    O1 Dy1 O1 2_665 3_455 88.46(9) ?
    O1 Dy1 O1 7_565 3_455 91.54(9) ?
    O1 Dy1 O1 1_545 3_455 88.46(9) ?
    O1 Dy1 O1 9_655 3_455 180.00(10) ?
    O1 Dy1 K1 8_445 1_444 52.42(5) ?
    O1 Dy1 K1 2_665 1_444 127.58(5) ?
    O1 Dy1 K1 7_565 1_444 52.42(5) ?
    O1 Dy1 K1 1_545 1_444 127.58(5) ?
    O1 Dy1 K1 9_655 1_444 119.51(12) ?
    O1 Dy1 K1 3_455 1_444 60.49(12) ?
    O1 Dy1 K1 8_445 7_666 127.58(5) ?
    O1 Dy1 K1 2_665 7_666 52.42(5) ?
    O1 Dy1 K1 7_565 7_666 127.58(5) ?
    O1 Dy1 K1 1_545 7_666 52.42(5) ?
    O1 Dy1 K1 9_655 7_666 60.49(12) ?
    O1 Dy1 K1 3_455 7_666 119.51(12) ?
    K1 Dy1 K1 1_444 7_666 180.0 ?
    O1 Dy1 K1 8_445 1_554 119.51(12) ?
    O1 Dy1 K1 2_665 1_554 60.49(12) ?
    O1 Dy1 K1 7_565 1_554 52.42(5) ?
    O1 Dy1 K1 1_545 1_554 127.58(5) ?
    O1 Dy1 K1 9_655 1_554 52.42(5) ?
    O1 Dy1 K1 3_455 1_554 127.58(5) ?
    K1 Dy1 K1 1_444 1_554 104.42(12) ?
    K1 Dy1 K1 7_666 1_554 75.58(12) ?
    O1 Dy1 K1 8_445 7_556 60.49(12) ?
    O1 Dy1 K1 2_665 7_556 119.51(12) ?
    O1 Dy1 K1 7_565 7_556 127.58(5) ?
    O1 Dy1 K1 1_545 7_556 52.42(5) ?
    O1 Dy1 K1 9_655 7_556 127.58(5) ?
    O1 Dy1 K1 3_455 7_556 52.42(5) ?
    K1 Dy1 K1 1_444 7_556 75.58(12) ?
    K1 Dy1 K1 7_666 7_556 104.42(12) ?
    K1 Dy1 K1 1_554 7_556 180.0 ?
    O1 Dy1 K1 8_445 1_544 52.42(5) ?
    O1 Dy1 K1 2_665 1_544 127.58(5) ?
    O1 Dy1 K1 7_565 1_544 119.51(12) ?
    O1 Dy1 K1 1_545 1_544 60.49(12) ?
    O1 Dy1 K1 9_655 1_544 52.42(5) ?
    O1 Dy1 K1 3_455 1_544 127.58(5) ?
    K1 Dy1 K1 1_444 1_544 104.42(12) ?
    K1 Dy1 K1 7_666 1_544 75.58(12) ?
    K1 Dy1 K1 1_554 1_544 104.42(12) ?
    K1 Dy1 K1 7_556 1_544 75.58(12) ?
    O1 Dy1 K1 8_445 7_566 127.58(5) ?
    O1 Dy1 K1 2_665 7_566 52.42(5) ?
    O1 Dy1 K1 7_565 7_566 60.49(12) ?
    O1 Dy1 K1 1_545 7_566 119.51(12) ?
    O1 Dy1 K1 9_655 7_566 127.58(5) ?
    O1 Dy1 K1 3_455 7_566 52.42(5) ?
    K1 Dy1 K1 1_444 7_566 75.58(12) ?
    K1 Dy1 K1 7_666 7_566 104.42(12) ?
    K1 Dy1 K1 1_554 7_566 75.58(12) ?
    K1 Dy1 K1 7_556 7_566 104.42(12) ?
    K1 Dy1 K1 1_544 7_566 180.0 ?
    O2 K1 O1 . 9_666 93.98(15) ?
    O2 K1 O1 . 8_456 93.98(15) ?
    O1 K1 O1 9_666 8_456 63.42(7) ?
    O2 K1 O1 . 7_676 93.98(15) ?
    O1 K1 O1 9_666 7_676 56.26(7) ?
    O1 K1 O1 8_456 7_676 119.52(4) ?
    O2 K1 O1 . 7_566 93.98(15) ?
    O1 K1 O1 9_666 7_566 119.52(4) ?
    O1 K1 O1 8_456 7_566 56.26(7) ?
    O1 K1 O1 7_676 7_566 171.3(3) ?
    O2 K1 O1 . 8_556 93.98(15) ?
    O1 K1 O1 9_666 8_556 119.52(4) ?
    O1 K1 O1 8_456 8_556 171.3(3) ?
    O1 K1 O1 7_676 8_556 63.42(7) ?
    O1 K1 O1 7_566 8_556 119.52(4) ?
    O2 K1 O1 . 9_656 93.98(15) ?
    O1 K1 O1 9_666 9_656 171.3(3) ?
    O1 K1 O1 8_456 9_656 119.52(4) ?
    O1 K1 O1 7_676 9_656 119.52(4) ?
    O1 K1 O1 7_566 9_656 63.42(7) ?
    O1 K1 O1 8_556 9_656 56.26(7) ?
    O2 K1 O1 . 1_556 150.51(7) ?
    O1 K1 O1 9_666 1_556 61.46(10) ?
    O1 K1 O1 8_456 1_556 61.46(10) ?
    O1 K1 O1 7_676 1_556 85.65(13) ?
    O1 K1 O1 7_566 1_556 85.65(13) ?
    O1 K1 O1 8_556 1_556 111.86(19) ?
    O1 K1 O1 9_656 1_556 111.86(19) ?
    O2 K1 O1 . 3_566 150.51(7) ?
    O1 K1 O1 9_666 3_566 85.65(13) ?
    O1 K1 O1 8_456 3_566 111.86(19) ?
    O1 K1 O1 7_676 3_566 61.46(10) ?
    O1 K1 O1 7_566 3_566 111.86(19) ?
    O1 K1 O1 8_556 3_566 61.46(10) ?
    O1 K1 O1 9_656 3_566 85.65(13) ?
    O1 K1 O1 1_556 3_566 50.47(12) ?
    O2 K1 O1 . 2_666 150.51(7) ?
    O1 K1 O1 9_666 2_666 111.86(19) ?
    O1 K1 O1 8_456 2_666 85.65(13) ?
    O1 K1 O1 7_676 2_666 111.86(19) ?
    O1 K1 O1 7_566 2_666 61.46(10) ?
    O1 K1 O1 8_556 2_666 85.65(13) ?
    O1 K1 O1 9_656 2_666 61.46(10) ?
    O1 K1 O1 1_556 2_666 50.47(12) ?
    O1 K1 O1 3_566 2_666 50.47(12) ?
    O2 K1 V1 . 1_556 180.0 ?
    O1 K1 V1 9_666 1_556 86.02(15) ?
    O1 K1 V1 8_456 1_556 86.02(15) ?
    O1 K1 V1 7_676 1_556 86.02(15) ?
    O1 K1 V1 7_566 1_556 86.02(15) ?
    O1 K1 V1 8_556 1_556 86.02(15) ?
    O1 K1 V1 9_656 1_556 86.02(15) ?
    O1 K1 V1 1_556 1_556 29.49(7) ?
    O1 K1 V1 3_566 1_556 29.49(7) ?
    O1 K1 V1 2_666 1_556 29.49(7) ?
    O2 K1 V1 . 7_666 83.89(12) ?
    O1 K1 V1 9_666 7_666 148.26(4) ?
    O1 K1 V1 8_456 7_666 148.26(4) ?
    O1 K1 V1 7_676 7_666 92.20(4) ?
    O1 K1 V1 7_566 7_666 92.20(4) ?
    O1 K1 V1 8_556 7_666 29.92(3) ?
    O1 K1 V1 9_656 7_666 29.92(3) ?
    O1 K1 V1 1_556 7_666 125.60(19) ?
    O1 K1 V1 3_566 7_666 81.25(8) ?
    O1 K1 V1 2_666 7_666 81.25(8) ?
    V1 K1 V1 1_556 7_666 96.11(12) ?
    O2 Rb2 O1 . 9_666 94.63(9) ?
    O2 Rb2 O1 . 8_456 94.63(9) ?
    O1 Rb2 O1 9_666 8_456 63.36(7) ?
    O2 Rb2 O1 . 7_676 94.63(9) ?
    O1 Rb2 O1 9_666 7_676 56.21(7) ?
    O1 Rb2 O1 8_456 7_676 119.36(3) ?
    O2 Rb2 O1 . 7_566 94.63(9) ?
    O1 Rb2 O1 9_666 7_566 119.36(3) ?
    O1 Rb2 O1 8_456 7_566 56.21(7) ?
    O1 Rb2 O1 7_676 7_566 170.08(18) ?
    O2 Rb2 O1 . 8_556 94.63(9) ?
    O1 Rb2 O1 9_666 8_556 119.36(3) ?
    O1 Rb2 O1 8_456 8_556 170.08(18) ?
    O1 Rb2 O1 7_676 8_556 63.36(7) ?
    O1 Rb2 O1 7_566 8_556 119.36(3) ?
    O2 Rb2 O1 . 9_656 94.63(9) ?
    O1 Rb2 O1 9_666 9_656 170.08(18) ?
    O1 Rb2 O1 8_456 9_656 119.36(3) ?
    O1 Rb2 O1 7_676 9_656 119.36(3) ?
    O1 Rb2 O1 7_566 9_656 63.36(7) ?
    O1 Rb2 O1 8_556 9_656 56.21(7) ?
    O2 Rb2 O1 . 1_556 150.80(5) ?
    O1 Rb2 O1 9_666 1_556 61.07(8) ?
    O1 Rb2 O1 8_456 1_556 61.07(8) ?
    O1 Rb2 O1 7_676 1_556 85.09(8) ?
    O1 Rb2 O1 7_566 1_556 85.09(8) ?
    O1 Rb2 O1 8_556 1_556 110.99(11) ?
    O1 Rb2 O1 9_656 1_556 110.99(11) ?
    O2 Rb2 O1 . 3_566 150.80(5) ?
    O1 Rb2 O1 9_666 3_566 85.09(8) ?
    O1 Rb2 O1 8_456 3_566 110.99(11) ?
    O1 Rb2 O1 7_676 3_566 61.07(8) ?
    O1 Rb2 O1 7_566 3_566 110.99(11) ?
    O1 Rb2 O1 8_556 3_566 61.07(8) ?
    O1 Rb2 O1 9_656 3_566 85.09(8) ?
    O1 Rb2 O1 1_556 3_566 49.99(8) ?
    O2 Rb2 O1 . 2_666 150.80(5) ?
    O1 Rb2 O1 9_666 2_666 110.99(11) ?
    O1 Rb2 O1 8_456 2_666 85.09(8) ?
    O1 Rb2 O1 7_676 2_666 110.99(11) ?
    O1 Rb2 O1 7_566 2_666 61.07(8) ?
    O1 Rb2 O1 8_556 2_666 85.09(8) ?
    O1 Rb2 O1 9_656 2_666 61.07(8) ?
    O1 Rb2 O1 1_556 2_666 49.99(8) ?
    O1 Rb2 O1 3_566 2_666 49.99(8) ?
    O2 Rb2 V1 . 7_666 84.45(7) ?
    O1 Rb2 V1 9_666 7_666 148.32(3) ?
    O1 Rb2 V1 8_456 7_666 148.32(3) ?
    O1 Rb2 V1 7_676 7_666 92.23(3) ?
    O1 Rb2 V1 7_566 7_666 92.23(3) ?
    O1 Rb2 V1 8_556 7_666 29.95(3) ?
    O1 Rb2 V1 9_656 7_666 29.95(3) ?
    O1 Rb2 V1 1_556 7_666 124.76(11) ?
    O1 Rb2 V1 3_566 7_666 80.89(5) ?
    O1 Rb2 V1 2_666 7_666 80.89(5) ?
    O2 Rb2 V1 . 7_566 84.45(7) ?
    O1 Rb2 V1 9_666 7_566 92.23(3) ?
    O1 Rb2 V1 8_456 7_566 29.95(3) ?
    O1 Rb2 V1 7_676 7_566 148.32(3) ?
    O1 Rb2 V1 7_566 7_566 29.95(3) ?
    O1 Rb2 V1 8_556 7_566 148.32(3) ?
    O1 Rb2 V1 9_656 7_566 92.23(3) ?
    O1 Rb2 V1 1_556 7_566 80.89(5) ?
    O1 Rb2 V1 3_566 7_566 124.76(11) ?
    O1 Rb2 V1 2_666 7_566 80.89(5) ?
    V1 Rb2 V1 7_666 7_566 119.07(2) ?
    O2 V1 O1 . . 109.49(8) ?
    O2 V1 O1 . 2_665 109.49(8) ?
    O1 V1 O1 . 2_665 109.45(8) ?
    O2 V1 O1 . 3_565 109.49(8) ?
    O1 V1 O1 . 3_565 109.45(8) ?
    O1 V1 O1 2_665 3_565 109.45(8) ?
    O2 V1 K1 . 1_554 180.0 ?
    O1 V1 K1 . 1_554 70.51(8) ?
    O1 V1 K1 2_665 1_554 70.51(8) ?
    O1 V1 K1 3_565 1_554 70.51(8) ?
    O2 V1 K1 . 7_666 96.11(12) ?
    O1 V1 K1 . 7_666 154.40(15) ?
    O1 V1 K1 2_665 7_666 59.72(4) ?
    O1 V1 K1 3_565 7_666 59.72(4) ?
    K1 V1 K1 1_554 7_666 83.89(12) ?
    O2 V1 K1 . 7_566 96.11(12) ?
    O1 V1 K1 . 7_566 59.72(4) ?
    O1 V1 K1 2_665 7_566 59.72(4) ?
    O1 V1 K1 3_565 7_566 154.40(15) ?
    K1 V1 K1 1_554 7_566 83.89(12) ?
    K1 V1 K1 7_666 7_566 118.88(4) ?
    O2 V1 K1 . 7_676 96.11(12) ?
    O1 V1 K1 . 7_676 59.72(4) ?
    O1 V1 K1 2_665 7_676 154.40(15) ?
    O1 V1 K1 3_565 7_676 59.72(4) ?
    K1 V1 K1 1_554 7_676 83.89(12) ?
    K1 V1 K1 7_666 7_676 118.88(5) ?
    K1 V1 K1 7_566 7_676 118.88(4) ?
    O2 V1 Rb1 . 1_565 60.209(6) ?
    O1 V1 Rb1 . 1_565 49.28(8) ?
    O1 V1 Rb1 2_665 1_565 125.09(3) ?
    O1 V1 Rb1 3_565 1_565 125.09(3) ?
    K1 V1 Rb1 1_554 1_565 119.792(6) ?
    K1 V1 Rb1 7_666 1_565 156.32(12) ?
    K1 V1 Rb1 7_566 1_565 67.75(7) ?
    K1 V1 Rb1 7_676 1_565 67.75(7) ?
    O2 V1 Rb1 . 1_665 60.209(6) ?
    O1 V1 Rb1 . 1_665 125.09(3) ?
    O1 V1 Rb1 2_665 1_665 125.09(3) ?
    O1 V1 Rb1 3_565 1_665 49.28(8) ?
    K1 V1 Rb1 1_554 1_665 119.791(6) ?
    K1 V1 Rb1 7_666 1_665 67.76(7) ?
    K1 V1 Rb1 7_566 1_665 156.32(12) ?
    K1 V1 Rb1 7_676 1_665 67.76(7) ?
    Rb1 V1 Rb1 1_565 1_665 97.454(8) ?
    O2 V1 Rb1 . . 60.209(6) ?
    O1 V1 Rb1 . . 125.09(3) ?
    O1 V1 Rb1 2_665 . 49.28(8) ?
    O1 V1 Rb1 3_565 . 125.09(3) ?
    K1 V1 Rb1 1_554 . 119.791(6) ?
    K1 V1 Rb1 7_666 . 67.76(7) ?
    K1 V1 Rb1 7_566 . 67.76(7) ?
    K1 V1 Rb1 7_676 . 156.32(12) ?
    Rb1 V1 Rb1 1_565 . 97.454(8) ?
    Rb1 V1 Rb1 1_665 . 97.454(8) ?
    O2 V1 Rb2 . . 0.0000(10)
                           ?
    O1 V1 Rb2 . . 109.49(8) ?
    O1 V1 Rb2 2_665 . 109.49(8) ?
    O1 V1 Rb2 3_565 . 109.49(8) ?
    K1 V1 Rb2 1_554 . 180.0 ?
    K1 V1 Rb2 7_666 . 96.11(12) ?
    K1 V1 Rb2 7_566 . 96.11(12) ?
    K1 V1 Rb2 7_676 . 96.11(12) ?
    Rb1 V1 Rb2 1_565 . 60.209(6) ?
    Rb1 V1 Rb2 1_665 . 60.209(6) ?
    Rb1 V1 Rb2 . . 60.209(6) ?
    V1 O1 Dy1 . 1_565 163.14(14) ?
    V1 O1 K1 . 7_676 90.36(6) ?
    Dy1 O1 K1 1_565 7_676 90.91(9) ?
    V1 O1 K1 . 7_566 90.36(6) ?
    Dy1 O1 K1 1_565 7_566 90.91(9) ?
    K1 O1 K1 7_676 7_566 171.3(3) ?
    V1 O1 Rb1 . 1_565 105.98(10) ?
    Dy1 O1 Rb1 1_565 1_565 90.88(6) ?
    K1 O1 Rb1 7_676 1_565 85.72(12) ?
    K1 O1 Rb1 7_566 1_565 85.72(12) ?
    V1 O1 K1 . 1_554 80.00(10) ?
    Dy1 O1 K1 1_565 1_554 83.14(9) ?
    K1 O1 K1 7_676 1_554 94.35(13) ?
    K1 O1 K1 7_566 1_554 94.35(13) ?
    Rb1 O1 K1 1_565 1_554 174.02(9) ?
    V1 O2 Rb2 . . 180.0 ?
    V1 O2 K1 . . 180.0 ?
    Rb2 O2 K1 . . 0.0000(10)
                           ?
    V1 O2 Rb1 . 1_565 95.58(5) ?
    Rb2 O2 Rb1 . 1_565 84.42(5) ?
    K1 O2 Rb1 . 1_565 84.42(5) ?
    V1 O2 Rb1 . 1_665 95.58(5) ?
    Rb2 O2 Rb1 . 1_665 84.42(5) ?
    K1 O2 Rb1 . 1_665 84.42(5) ?
    Rb1 O2 Rb1 1_565 1_665 119.065(18) ?
    V1 O2 Rb1 . . 95.58(5) ?
    Rb2 O2 Rb1 . . 84.42(5) ?
    K1 O2 Rb1 . . 84.42(5) ?
    Rb1 O2 Rb1 1_565 . 119.065(18) ?
    Rb1 O2 Rb1 1_665 . 119.065(18) ?
_shelx_space_group_comment
;
The symmetry employed for this shelxl refinement is uniquely defined
by the following loop, which should always be used as a source of
symmetry information in preference to the above space-group names.
They are only intended as comments.
;
_shelx_hkl_file
;
   0  -1   0   87.53    4.91
  -1   1   0   90.75    4.92
   1  -1   0   94.72    4.92
   0   1   0   91.15    4.94
   1  -2   0  934.49   50.76
   1  -2   0  966.59   50.73
   1  -2   0 1000.00   50.91
  -2   1   0  972.48   50.62
   1  -2   0  970.76   50.98
  -2   1   0  909.09   51.00
  -2   1   0  915.18   50.73
  -1  -1   0  967.21   50.81
  -1  -1   0  825.76   51.08
  -1  -1   0  942.47   50.78
   2  -1   0  981.88   50.65
  -1   2   0  948.53   51.03
  -2   2   0   20.01    1.18
   0  -2   0   19.80    1.12
  -2   2   0   20.56    1.09
   0  -2   0   19.65    1.14
   0  -2   0   17.60    1.28
  -2   0   0   19.54    1.09
   2  -2   0   18.11    1.12
   2  -2   0   21.12    1.09
   0   2   0   17.47    1.24
  -2   0   0   19.55    1.12
   2  -2   0   19.11    1.17
   2  -3   0   77.51    4.33
  -3   1   0   80.55    4.29
  -3   1   0   76.58    4.39
   2  -3   0   80.08    4.45
   2  -3   0   78.59    4.41
   2  -3   0   81.43    4.38
   1   2   0   81.51    4.42
   2  -3   0   82.34    4.28
  -3   1   0   76.93    4.33
  -1  -2   0   72.13    4.46
  -2   3   0   80.44    4.28
   3  -1   0   77.61    4.29
  -1  -2   0   83.45    4.32
  -2   3   0   72.86    4.37
  -1  -2   0   80.46    4.41
  -2   3   0   82.05    4.29
   1  -3   0   82.37    4.41
  -3   2   0   79.37    4.35
   1  -3   0   84.27    4.33
  -3   2   0   79.68    4.43
  -3   2   0   78.28    4.46
   1  -3   0   77.84    4.56
   1  -3   0   81.62    4.47
   2   1   0   83.53    4.36
   3  -2   0   81.27    4.35
  -2  -1   0   87.68    4.37
   3  -2   0   80.09    4.38
  -2  -1   0   82.49    4.52
  -2  -1   0   74.83    4.38
  -1   3   0   81.98    4.33
  -2  -1   0   66.58    4.55
  -1   3   0   78.26    4.45
   0  -3   0  672.24   34.51
  -3   3   0  556.73   34.47
   0  -3   0  628.95   34.61
   0  -3   0  663.64   34.42
  -3   3   0  646.69   34.39
   0  -3   0  659.41   34.35
   0  -3   0  678.30   34.49
  -3   3   0  636.03   34.37
   3   0   0  631.46   34.37
  -3   0   0  650.97   34.37
   0   3   0  650.17   34.46
   3  -3   0  617.19   34.41
   3  -3   0  674.46   34.37
  -3   0   0  632.91   34.41
   3  -4   0   42.97    2.33
  -4   1   0   41.28    2.34
  -4   1   0   42.29    2.48
   3  -4   0   41.14    2.56
   3  -4   0   45.87    2.44
   1   3   0   42.65    2.52
   1   3   0   42.47    2.34
  -4   1   0   42.12    2.40
  -1  -3   0   32.64    2.66
   4  -1   0   44.25    2.35
  -3   4   0   37.42    2.46
   4  -1   0   40.15    2.34
  -3   4   0   42.53    2.33
  -1  -3   0   44.27    2.53
  -1  -3   0   40.34    2.39
  -3   4   0   45.07    2.35
   2   2   0  689.50   39.05
  -4   2   0  739.16   39.04
   2  -4   0  816.24   39.11
  -4   2   0  783.77   38.97
  -4   2   0  742.20   39.40
   2  -4   0  716.33   39.20
   4  -2   0  747.05   39.00
  -2   4   0  770.52   39.03
   4  -2   0  703.91   38.96
  -2  -2   0  611.31   39.24
  -2  -2   0  742.37   39.15
  -2  -2   0  704.82   39.01
  -2   4   0  704.39   39.34
   1  -4   0   43.62    2.30
   1  -4   0   44.09    2.29
  -4   3   0   40.37    2.32
  -4   3   0   40.27    2.48
   1  -4   0   35.78    2.60
   3   1   0   43.11    2.34
   1  -4   0   43.45    2.50
  -1   4   0   42.67    2.30
  -3  -1   0   39.27    2.36
  -3  -1   0   44.16    2.35
  -3  -1   0   39.80    2.55
  -1   4   0   41.87    2.54
   4  -3   0   41.67    2.37
   4  -3   0   39.72    2.32
  -4   4   0   17.87    1.12
  -4   4   0   16.91    1.08
   0  -4   0   19.44    1.09
   0  -4   0   16.89    1.17
   0  -4   0   19.75    1.30
   0  -4   0   19.62    1.05
  -4   4   0   18.58    1.27
   4   0   0   19.52    1.06
   4   0   0   17.61    1.09
   0  -4   0   13.73    1.44
  -4   0   0   18.14    1.09
  -4   0   0   18.05    1.22
   0   4   0   17.91    1.05
   4  -4   0   18.53    1.10
   4  -4   0   18.29    1.17
  -4   0   0   17.40    1.40
  -4   0   0   19.75    1.15
   0   4   0   13.93    1.43
   4  -5   0  306.52   18.12
  -5   1   0  342.26   18.05
  -5   1   0  326.49   17.86
   1   4   0  342.39   18.09
  -5   1   0  318.51   17.91
   1   4   0  336.19   17.83
   4  -5   0  353.80   18.00
   4  -5   0  337.87   17.86
   5  -1   0  340.23   17.85
  -4   5   0  340.91   17.88
  -4   5   0  328.83   17.85
  -1  -4   0  336.93   18.09
  -4   5   0  316.04   18.05
  -1  -4   0  325.52   17.93
  -1  -4   0  352.07   17.83
   5  -1   0  311.59   17.86
   3  -5   0   25.79    1.72
  -5   2   0   25.21    1.46
   3  -5   0   23.49    1.52
  -5   2   0   24.58    1.63
  -5   2   0   24.92    1.52
   3  -5   0   29.00    1.45
   2   3   0   20.11    1.48
   3  -5   0   21.29    1.73
  -3   5   0   25.69    1.44
  -2  -3   0   19.91    1.85
   5  -2   0   26.50    1.49
   5  -2   0   24.79    1.46
  -2  -3   0   25.27    1.53
  -3   5   0   25.49    1.44
  -3   5   0   23.47    1.62
  -2  -3   0   27.07    1.70
  -5   3   0   26.13    1.69
   2  -5   0   26.27    1.72
  -5   3   0   25.71    1.59
  -5   3   0   25.12    1.48
   2  -5   0   25.00    1.84
   3   2   0   24.73    1.59
   2  -5   0   26.99    1.45
   5  -3   0   26.03    1.54
  -2   5   0   23.25    1.68
   5  -3   0   24.82    1.49
  -2   5   0   25.51    1.45
  -3  -2   0   22.71    1.88
  -3  -2   0   25.05    1.74
  -3  -2   0   24.32    1.53
   1  -5   0  281.20   17.90
   1  -5   0  346.46   17.48
  -5   4   0  323.35   17.52
  -5   4   0  328.79   17.57
  -5   4   0  312.90   17.66
   4   1   0  328.29   17.55
  -5   4   0  323.43   17.74
   1  -5   0  333.88   17.74
   5  -4   0  324.55   17.59
  -1   5   0  332.90   17.96
  -1   5   0  329.84   17.48
  -4  -1   0  334.36   17.55
   5  -4   0  329.62   17.53
  -4  -1   0  318.82   17.57
  -4  -1   0  321.08   17.81
  -4  -1   0  339.31   17.65
   0  -5   0   33.40    1.80
   0  -5   0   32.74    1.99
  -5   5   0   32.05    1.87
  -5   5   0   33.81    1.92
   0  -5   0   26.47    2.33
  -5   5   0   32.43    2.11
   0  -5   0   37.25    2.17
   5   0   0   30.23    1.87
  -5   0   0   31.41    1.93
  -5   0   0   31.08    2.02
  -5   0   0   31.92    1.88
   0   5   0   31.01    1.80
   5  -5   0   34.41    1.88
  -5   0   0   28.66    2.20
   0   5   0   31.41    2.28
   5  -6   0   21.56    1.70
  -6   1   0   21.18    1.51
  -6   1   0   20.77    1.32
   5  -6   0   21.84    1.30
  -6   1   0   20.23    1.36
   6  -1   0   18.96    1.31
  -1  -5   0   18.72    2.08
  -5   6   0   21.64    1.33
  -5   6   0   21.73    1.57
  -5   6   0   20.74    1.29
  -1  -5   0   20.83    1.58
  -1  -5   0   20.55    1.41
   4  -6   0   14.37    1.32
  -6   2   0   12.72    1.08
  -6   2   0   12.15    0.93
  -6   2   0   13.24    0.87
   4  -6   0   13.59    0.84
  -2  -4   0    9.72    1.39
  -2  -4   0   11.31    0.94
  -2  -4   0   12.58    0.89
   6  -2   0   13.27    0.89
  -4   6   0   12.15    0.84
  -4   6   0   12.98    1.10
   6  -2   0   13.71    0.89
  -2  -4   0   12.90    1.13
   3  -6   0  257.82   13.27
   3  -6   0  242.39   13.58
  -6   3   0  247.68   13.31
  -6   3   0  267.90   13.59
   3  -6   0  229.77   13.69
  -6   3   0  246.86   13.38
  -6   3   0  248.39   13.39
   6  -3   0  252.17   13.36
  -3  -3   0  253.83   13.58
  -3  -3   0  236.26   13.37
  -3  -3   0  216.81   13.77
  -3   6   0  257.87   13.59
   6  -3   0  236.86   13.31
  -3   6   0  249.22   13.27
  -6   4   0   12.21    0.94
  -6   4   0   12.15    1.00
   2  -6   0   13.96    1.17
   2  -6   0   13.04    0.81
   4   2   0   12.91    1.00
   2  -6   0    9.23    1.28
  -6   4   0   15.31    1.16
  -6   4   0   11.76    0.86
  -4  -2   0   11.38    1.12
   6  -4   0   12.53    0.88
  -4  -2   0   12.46    0.95
  -2   6   0   13.23    0.81
  -2   6   0   13.80    1.26
   6  -4   0   12.73    0.94
  -6   5   0   20.18    1.54
  -6   5   0   22.09    1.40
   1  -6   0   18.31    1.83
   1  -6   0   23.38    1.25
  -6   5   0   20.40    1.31
  -6   5   0   21.42    1.59
   1  -6   0   22.69    1.63
   5   1   0   22.88    1.39
  -5  -1   0   20.28    1.67
  -5  -1   0   19.91    1.37
  -5  -1   0   20.98    1.38
  -1   6   0   16.70    1.79
   6  -5   0   21.06    1.32
  -1   6   0   22.23    1.25
   6   0   0  219.57   12.06
   0  -6   0  189.42   12.65
  -6   6   0  218.80   12.02
   0  -6   0  224.73   12.33
  -6   6   0  235.60   12.38
  -6   6   0  224.41   12.08
   6  -6   0  213.87   12.42
   0   6   0  232.27   12.42
  -6   0   0  233.03   12.06
  -6   0   0  220.53   12.10
  -6   0   0  216.39   12.43
   6  -6   0  225.64   12.03
  -7   1   0    7.84    1.27
   6  -7   0    9.77    1.30
  -7   1   0   10.10    0.90
  -7   1   0   10.43    0.85
   6  -7   0   11.32    0.83
  -7   1   0   10.81    0.90
  -1  -6   0    9.55    1.00
  -6   7   0    9.64    0.85
  -1  -6   0    9.84    1.18
  -6   7   0   10.87    0.80
   7  -1   0    9.77    0.89
  -1  -6   0   10.42    1.64
   5  -7   0  154.67    8.88
   5  -7   0  161.72    8.37
  -7   2   0  150.33    8.45
  -7   2   0  151.79    8.48
  -7   2   0  167.45    8.71
  -7   2   0  153.62    8.40
  -5   7   0  147.13    8.70
  -5   7   0  158.92    8.37
  -2  -5   0  152.91    8.71
  -2  -5   0  146.25    8.49
  -2  -5   0  143.88    9.06
   7  -2   0  149.37    8.40
  -7   3   0   19.17    1.52
   4  -7   0   20.05    1.21
  -7   3   0   18.65    1.32
  -7   3   0   19.65    1.35
  -7   3   0   18.39    1.26
   4  -7   0   23.94    1.90
  -4   7   0   18.79    1.21
  -4   7   0   21.72    1.61
  -3  -4   0   18.66    2.03
  -3  -4   0   18.20    1.53
  -3  -4   0   19.18    1.36
   7  -3   0   18.09    1.26
  -7   4   0   18.87    1.33
  -7   4   0   19.37    1.53
   3  -7   0   18.34    1.59
  -7   4   0   17.47    1.34
   3  -7   0   20.76    1.18
  -7   4   0   17.00    1.23
   3  -7   0   19.34    1.79
  -3   7   0   20.63    1.67
   7  -4   0   19.85    1.28
  -4  -3   0   19.31    1.57
  -3   7   0   19.87    1.19
  -4  -3   0   18.37    1.32
  -7   5   0  150.36    8.49
  -7   5   0  160.85    8.59
  -7   5   0  157.12    8.63
  -7   5   0  162.38    8.84
   2  -7   0  151.30    8.81
   5   2   0  151.64    8.63
   2  -7   0  134.01    9.04
  -5  -2   0  154.29    8.84
  -2   7   0  157.84    9.17
  -5  -2   0  153.05    8.57
  -5  -2   0  167.03    8.52
   7  -5   0  156.24    8.50
  -7   6   0   10.38    0.91
   6   1   0    8.61    0.92
  -7   6   0   10.03    0.82
  -7   6   0   11.19    1.15
   1  -7   0   11.25    1.30
  -7   6   0   10.18    1.25
   1  -7   0    8.95    1.58
  -6  -1   0   10.19    1.27
  -6  -1   0   11.09    0.88
   7  -6   0   10.74    0.83
  -6  -1   0   11.13    0.94
  -1   7   0    9.12    1.31
  -6  -1   0   12.29    0.97
   0  -7   0    4.39    1.24
  -7   7   0    7.52    0.72
   0  -7   0    5.78    0.97
   7   0   0    7.25    0.80
  -7   7   0    8.50    0.79
  -7   0   0    7.50    0.80
   7  -7   0    6.98    1.21
  -7   0   0    7.81    1.16
  -7   0   0    7.67    0.79
  -7   0   0    6.98    0.77
   7  -7   0    7.72    0.76
  -8   1   0   86.72    5.55
  -8   1   0   90.63    5.13
  -8   1   0   88.87    5.10
  -8   1   0   91.25    5.08
   7  -8   0   92.88    5.70
   7  -8   0   88.90    5.01
  -7   8   0   89.55    5.00
  -1  -7   0   83.50    5.92
  -1  -7   0   85.17    5.39
  -8   2   0    4.76    0.69
  -8   2   0    6.02    0.69
  -8   2   0    4.94    0.70
   6  -8   0    6.13    0.63
  -8   2   0    6.54    1.21
   6  -8   0    4.92    1.09
  -6   8   0    5.48    0.60
  -2  -6   0    6.36    1.01
  -2  -6   0    6.18    0.80
   8  -2   0    5.88    0.70
  -2  -6   0    4.59    1.34
  -8   3   0    9.89    0.94
   5  -8   0   10.63    0.78
  -8   3   0    9.90    0.83
   5  -8   0   10.44    1.50
  -8   3   0    9.14    0.96
  -3  -5   0    8.99    1.24
   8  -3   0    8.62    0.85
  -5   8   0    9.97    0.78
  -3  -5   0    7.56    1.52
  -3  -5   0   10.43    1.04
   4  -8   0  152.05    7.69
   4  -8   0  143.63    8.44
  -8   4   0  132.96    7.85
  -8   4   0  129.07    7.75
  -8   4   0  144.95    7.85
  -8   4   0  149.84    8.16
  -4  -4   0  140.47    8.49
  -4  -4   0  138.27    8.12
  -4   8   0  145.64    7.69
   8  -4   0  137.51    7.77
  -4  -4   0  133.62    7.86
  -8   5   0   10.68    0.83
   3  -8   0    8.85    1.49
  -8   5   0    8.09    0.91
  -8   5   0    9.90    0.99
   3  -8   0   10.33    1.27
   8  -5   0    9.45    0.87
  -5  -3   0    8.83    0.93
  -5  -3   0    9.78    1.23
   2  -8   0    4.68    1.22
  -8   6   0    6.09    0.81
   2  -8   0    5.46    1.00
  -8   6   0    5.99    0.70
  -8   6   0    5.85    0.74
  -6  -2   0    5.75    1.01
   8  -6   0    6.80    0.73
  -6  -2   0    5.91    0.76
  -6  -2   0    7.08    0.72
   1  -8   0   83.81    5.48
   1  -8   0   82.91    5.98
  -8   7   0   97.84    5.37
  -8   7   0   94.49    5.20
  -8   7   0   90.50    5.10
  -7  -1   0   89.34    5.56
   8  -7   0   87.60    5.67
   8  -7   0   88.65    5.10
  -7  -1   0   92.99    5.16
  -7  -1   0   85.00    5.16
  -7  -1   0   98.58    5.78
   8   0   0    5.62    0.81
  -8   8   0    5.80    0.70
  -8   8   0    5.49    1.01
   0  -8   0    5.26    1.43
   0  -8   0    6.27    1.15
   8  -8   0    5.99    0.73
  -8   0   0    5.94    0.80
   8  -8   0    4.82    1.24
  -8   0   0    5.63    0.79
  -8   0   0    6.92    1.22
  -8   0   0    5.60    0.84
  -9   1   0    6.31    0.87
  -9   1   0    7.70    0.95
  -9   1   0    5.20    1.18
   8  -9   0    7.08    1.45
   8  -9   0    7.57    0.81
  -9   1   0    6.66    0.85
  -8   9   0    5.74    0.73
  -1  -8   0    7.44    1.69
  -1  -8   0    6.38    1.15
  -8   9   0    5.96    1.71
   9  -1   0    5.88    0.86
  -9   2   0    7.99    0.93
  -9   2   0    8.57    1.03
  -9   2   0    9.54    1.54
   7  -9   0    7.92    0.82
  -9   2   0    8.93    0.96
   7  -9   0    9.01    1.57
  -2  -7   0    8.69    1.73
  -2  -7   0    8.83    1.30
  -7   9   0    8.63    0.83
   9  -2   0    8.48    0.96
  -9   3   0   75.44    4.37
  -9   3   0   77.14    4.45
  -9   3   0   72.81    4.32
   6  -9   0   77.16    5.06
   6  -9   0   72.64    4.23
   9  -3   0   76.84    4.36
  -3  -6   0   72.56    5.19
  -6   9   0   73.52    4.23
  -3  -6   0   75.12    4.49
  -3  -6   0   74.51    4.73
  -9   4   0    7.15    0.77
  -9   4   0    5.63    0.75
   5  -9   0    5.72    1.26
   5  -9   0    5.30    0.60
  -9   4   0    3.43    0.67
  -4  -5   0    5.90    1.07
  -4  -5   0    5.30    0.84
  -5   9   0    5.84    0.67
   9  -4   0    5.18    0.70
  -9   5   0    4.86    0.78
   4  -9   0    6.40    1.42
  -9   5   0    7.45    0.85
  -9   5   0    5.01    0.69
  -5  -4   0    5.95    0.86
   9  -5   0    7.04    0.79
  -5  -4   0    5.66    1.04
   3  -9   0   76.01    4.70
  -9   6   0   72.00    4.21
  -9   6   0   77.98    4.33
  -9   6   0   73.41    4.32
   3  -9   0   64.52    5.01
  -6  -3   0   67.70    4.57
   9  -6   0   74.10    4.23
  -6  -3   0   72.78    4.31
   2  -9   0    5.73    1.57
  -9   7   0   10.03    0.98
   2  -9   0    7.18    1.24
  -9   7   0    8.59    1.00
  -7  -2   0    9.90    1.37
   9  -7   0    8.68    1.51
  -7  -2   0    9.35    1.03
   9  -7   0    9.10    0.95
   1  -9   0    4.90    1.58
  -9   8   0    6.82    0.92
   1  -9   0    5.51    1.15
  -9   8   0    7.41    0.85
   9  -8   0    7.86    0.86
   9  -8   0    6.55    1.36
  -8  -1   0    6.58    0.89
  -8  -1   0    6.75    1.22
  -8  -1   0    8.16    0.89
   0  -9   0   44.94    4.06
  -9   9   0   48.03    2.94
   0  -9   0   44.99    3.41
  -9   0   0   47.86    3.48
   9  -9   0   49.30    2.95
  -9   0   0   47.58    3.03
   9  -9   0   50.68    3.86
  -9   0   0   48.29    3.03
 -10   1   0    3.70    0.77
   9 -10   0    4.17    1.48
   9 -10   0    3.27    0.65
 -10   1   0    4.20    1.15
 -10   1   0    4.29    0.76
  -1  -9   0    5.95    1.31
  -1  -9   0    1.95    1.28
  -9  10   0    4.11    0.68
   8 -10   0   54.22    3.21
   8 -10   0   51.60    4.21
 -10   2   0   52.40    3.31
 -10   2   0   54.48    3.41
 -10   2   0   54.53    3.38
 -10   2   0   55.13    3.90
  -2  -8   0   52.22    3.76
  10  -2   0   51.57    3.37
  -2  -8   0   52.03    4.40
  -8  10   0   55.51    3.21
 -10   3   0    3.36    1.16
 -10   3   0    5.53    0.82
 -10   3   0    4.94    0.83
   7 -10   0    4.75    0.64
   7 -10   0    4.88    1.39
 -10   3   0    5.48    0.83
  -7  10   0    5.56    0.68
  10  -3   0    6.30    0.87
  -3  -7   0    6.05    1.23
  -3  -7   0    6.03    1.61
 -10   4   0    4.36    0.81
   6 -10   0    4.93    1.48
 -10   4   0    4.64    0.74
  -4  -6   0    3.96    1.00
  10  -4   0    3.88    0.73
  -4  -6   0    5.51    0.93
 -10   5   0   54.90    3.49
   5 -10   0   59.24    4.37
 -10   5   0   54.76    3.34
  10  -5   0   57.85    3.40
  -5  -5   0   54.28    3.75
  -5  -5   0   52.24    3.47
   4 -10   0    4.46    1.44
 -10   6   0    3.09    0.63
 -10   6   0    4.39    0.82
  -6  -4   0    3.93    0.76
  10  -6   0    3.45    0.71
  -6  -4   0    4.31    1.06
 -10   7   0    4.42    0.86
   3 -10   0    4.33    1.21
   3 -10   0    5.97    1.59
 -10   7   0    6.02    0.82
  10  -7   0    6.56    0.86
  -7  -3   0    5.49    1.17
  10  -7   0    4.49    1.31
  -7  -3   0    5.44    0.87
 -10   8   0   52.21    3.33
 -10   8   0   52.22    3.22
   2 -10   0   53.82    3.79
   2 -10   0   47.84    4.35
  -8  -2   0   50.48    3.28
  10  -8   0   56.17    4.07
  10  -8   0   51.64    3.23
  -8  -2   0   53.04    3.64
   1 -10   0    3.86    1.40
 -10   9   0    3.57    0.70
   1 -10   0    3.64    1.19
  10  -9   0    1.82    1.31
  10  -9   0    3.68    0.72
  -9  -1   0    3.67    0.75
  -9  -1   0    4.09    1.12
 -10  10   0    3.23    0.67
   0 -10   0    2.11    1.40
   0 -10   0    3.54    1.17
  10 -10   0    2.55    0.64
 -10   0   0    2.15    0.95
 -10   0   0    2.41    0.70
  10 -10   0    3.40    1.35
 -11   3   0    4.27    1.27
 -11   3   0    2.78    0.74
 -11   3   0    3.64    0.81
   8 -11   0    2.71    1.47
  -3  -8   0    0.46    1.23
  -3  -8   0    1.91    0.95
  11  -3   0    3.19    0.80
 -11   4   0   36.93    2.48
   7 -11   0   38.99    3.54
 -11   4   0   36.30    2.58
  -4  -7   0   33.40    2.86
  11  -4   0   37.39    2.52
 -11   5   0    5.74    0.87
 -11   5   0    6.01    1.02
   6 -11   0    9.14    1.92
  -5  -6   0    5.66    1.22
  -5  -6   0    5.43    1.03
  11  -5   0    6.74    0.96
   5 -11   0    5.65    1.70
 -11   6   0    6.63    1.04
 -11   6   0    5.80    0.86
  -6  -5   0    5.59    1.16
  11  -6   0    6.99    0.99
  -6  -5   0    5.53    0.97
 -11   7   0   35.76    2.61
   4 -11   0   44.70    3.81
  -7  -4   0   34.67    2.55
  11  -7   0   40.01    3.35
  -7  -4   0   35.45    2.86
  11  -7   0   37.87    2.50
   3 -11   0    3.00    1.59
 -11   8   0    3.16    0.72
 -11   8   0    1.95    0.74
  -8  -3   0    2.22    0.74
  11  -8   0    3.74    1.41
  11  -8   0    3.70    0.75
  -8  -3   0    4.97    1.13
   0   0  -1   79.01    4.36
   0   0   1   80.70    4.37
  -1   0  -1   16.05    0.88
   0   1  -1   14.18    1.02
   1   0   1   15.41    0.88
   0  -1   1   14.41    1.00
  -1   1  -1   72.31    4.04
   1  -1   1   75.27    4.04
   0   1   1   70.65    3.97
  -1   2  -1   27.01    1.75
  -1  -1  -1   29.03    1.86
   2  -1  -1   30.93    1.67
   2  -1  -1   30.57    1.70
  -1  -1  -1   29.97    1.71
  -1  -1  -1   31.67    1.76
  -1   2  -1   31.14    1.68
  -1  -1  -1   31.54    1.70
  -2   1   1   29.25    1.67
   1  -2   1   31.12    1.68
   1  -2   1   29.52    1.75
   1  -2   1   32.40    1.79
   1  -2   1   31.22    1.76
   3  -2  -1   34.21    1.84
  -1   3  -1   32.82    2.00
  -2  -1  -1   32.06    1.83
  -2  -1  -1   34.75    1.95
  -2  -1  -1   33.79    1.89
  -2  -1  -1   35.59    1.83
  -2  -1  -1   30.84    1.85
  -2  -1  -1   29.46    2.03
  -1   3  -1   33.07    1.84
   1  -3   1   30.68    1.93
   1  -3   1   34.45    1.84
  -3   2   1   31.19    1.95
  -3   2   1   32.25    1.84
   1  -3   1   32.86    1.97
   1  -3   1   33.14    1.91
  -3   2   1   33.80    1.88
   1  -3   1   32.33    2.04
   2   1   1   34.99    1.83
   0   2  -1    2.75    0.28
  -2   0  -1    1.73    0.18
  -2   0  -1    1.81    0.26
  -2   0  -1    1.72    0.24
   2  -2  -1    1.65    0.19
  -2   0  -1    1.72    0.22
   2  -2  -1    2.11    0.24
   0   2  -1    1.14    0.37
   0  -2   1    1.90    0.24
   0  -2   1    2.58    0.27
  -2   2   1    1.81    0.19
  -2   2   1    1.78    0.26
   2   0   1    1.73    0.18
   0  -2   1    2.40    0.36
   0  -2   1    2.40    0.26
   0  -2   1    1.96    0.41
   0  -2   1    2.08    0.34
  -2   1  -1   30.75    1.64
  -2   1  -1   29.32    1.71
  -2   1  -1   30.81    1.67
   1   1  -1   31.63    1.71
   1  -2  -1   29.77    1.67
   1  -2  -1   30.36    1.71
   1  -2  -1   28.26    1.75
  -2   1  -1   27.87    1.72
   1   1  -1   31.78    1.83
   1  -2  -1   30.43    1.67
  -1   2   1   26.93    1.67
  -1  -1   1   30.29    1.78
  -1  -1   1   30.73    1.66
   2  -1   1   29.86    1.64
  -1  -1   1   27.98    1.86
   2  -1   1   29.72    1.72
  -1  -1   1   31.52    1.69
  -2   2  -1   88.89    5.23
   0  -2  -1  100.13    5.18
   2   0  -1   95.05    5.16
  -2   2  -1   98.26    5.17
   0  -2  -1  100.99    5.22
   0  -2  -1   93.05    5.13
  -2   2  -1   96.59    5.15
  -2   0   1   93.63    5.16
  -2   0   1   93.73    5.19
  -2   0   1   95.79    5.16
   0   2   1   89.59    5.20
   2  -2   1   99.66    5.16
  -1  -2  -1   53.21    2.90
   3  -1  -1   52.58    2.83
  -2   3  -1   45.83    2.90
  -1  -2  -1   51.18    2.84
   3  -1  -1   48.54    2.80
  -2   3  -1   51.59    2.81
  -1  -2  -1   53.56    2.84
  -2   3  -1   51.13    2.80
   2  -3   1   48.80    2.94
   2  -3   1   48.85    2.91
  -3   1   1   50.38    2.80
   2  -3   1   51.22    2.94
   2  -3   1   50.78    2.93
   2  -3   1   52.22    2.80
  -3   1   1   50.88    2.81
  -2   4  -1   77.19    3.84
  -2   4  -1   69.85    3.80
  -2  -2  -1   70.56    3.87
  -2  -2  -1   70.31    3.95
   4  -2  -1   69.17    3.81
  -2   4  -1   66.56    3.98
  -2  -2  -1   58.34    3.99
   4  -2  -1   73.84    3.86
  -2  -2  -1   71.06    3.79
  -2  -2  -1   63.70    4.07
   2   2   1   61.66    3.84
   2  -4   1   69.66    4.00
  -4   2   1   71.31    3.84
   2  -4   1   73.05    4.06
  -4   2   1   71.67    3.82
   2  -4   1   68.09    3.93
  -4   2   1   71.06    3.98
   2  -4   1   73.33    3.81
  -3  -2  -1   17.96    1.12
  -2   5  -1   16.88    1.04
  -3  -2  -1   15.42    1.39
  -3  -2  -1   17.51    1.15
  -3  -2  -1   17.85    1.25
  -3  -2  -1   17.93    1.05
   5  -3  -1   16.98    1.13
  -2   5  -1   18.97    1.36
   5  -3  -1   16.55    1.06
  -3  -2  -1   18.43    1.09
  -5   3   1   16.16    1.10
   2  -5   1   17.55    1.04
  -5   3   1   16.87    1.07
   2  -5   1   16.55    1.32
  -5   3   1   16.30    1.26
   3   2   1   16.72    1.12
   2  -5   1   15.98    1.41
   2  -5   1   16.82    1.09
  -3  -1  -1   37.36    2.15
   4  -3  -1   35.05    2.08
  -3  -1  -1   38.34    2.08
  -3  -1  -1   37.74    2.26
   4  -3  -1   36.08    2.14
  -1   4  -1   38.21    2.39
  -3  -1  -1   37.85    2.14
  -3  -1  -1   35.68    2.08
  -1   4  -1   35.70    2.07
  -4   3   1   36.36    2.08
   1  -4   1   36.85    2.07
   1  -4   1   37.03    2.11
   3   1   1   38.78    2.08
  -4   3   1   36.82    2.16
   1  -4   1   35.15    2.39
  -4   3   1   37.39    2.25
   1  -4   1   36.80    2.27
  -3   0  -1   50.35    2.82
  -3   0  -1   48.25    2.82
   0   3  -1   51.00    2.77
   3  -3  -1   51.03    2.81
  -3   0  -1   51.46    2.74
   3  -3  -1   50.30    2.75
  -3   3   1   46.65    2.86
   0  -3   1   51.79    2.77
   0  -3   1   47.55    3.04
   0  -3   1   48.58    2.80
   0  -3   1   48.81    2.78
   3   0   1   51.02    2.74
  -3   3   1   48.87    2.74
   0  -3   1   53.02    2.97
   0  -3   1   52.03    2.93
   2  -3  -1   32.87    1.86
  -3   1  -1   33.38    1.91
  -3   1  -1   32.65    1.89
   2  -3  -1   32.87    1.98
   2  -3  -1   33.06    1.88
   2  -3  -1   33.81    1.79
  -3   1  -1   33.71    1.81
   1   2  -1   30.89    2.06
  -3   1  -1   31.61    1.84
   2  -3  -1   34.19    1.94
  -1  -2   1   33.83    1.85
  -2   3   1   33.59    1.80
  -1  -2   1   32.12    1.98
  -1  -2   1   28.42    2.10
  -2   3   1   28.61    1.87
   3  -1   1   32.25    1.81
  -1  -2   1   33.37    1.86
  -3   2  -1   47.69    2.88
   1  -3  -1   54.99    2.89
   1  -3  -1   50.96    2.79
   2   1  -1   54.27    2.82
  -3   2  -1   51.29    2.80
   1  -3  -1   48.73    2.79
  -3   2  -1   51.46    2.77
   1  -3  -1   53.27    2.74
   1  -3  -1   44.95    2.95
  -2  -1   1   54.87    2.82
  -2  -1   1   41.11    3.00
  -2  -1   1   47.68    2.78
  -1   3   1   51.00    2.74
  -2  -1   1   48.30    2.98
   3  -2   1   48.70    2.77
  -2  -1   1   52.30    2.83
  -1   3   1   45.77    2.81
  -2  -1   1   51.81    3.01
   3  -2   1   52.71    2.90
   3   0  -1   27.77    1.57
   0  -3  -1   21.20    1.76
   0  -3  -1   28.74    1.61
  -3   3  -1   27.95    1.70
  -3   3  -1   28.04    1.58
   0  -3  -1   27.47    1.66
  -3   3  -1   27.20    1.56
   3   0  -1   29.46    1.57
   0  -3  -1   28.93    1.55
   3  -3   1   28.19    1.56
  -3   0   1   27.24    1.57
   0   3   1   24.40    1.72
  -3   0   1   28.01    1.57
   4  -1  -1   22.56    1.32
  -3   4  -1   22.98    1.46
  -1  -3  -1   21.87    1.35
  -1  -3  -1   23.06    1.43
  -3   4  -1   22.70    1.31
  -1  -3  -1   21.57    1.28
  -1  -3  -1   18.20    1.62
  -3   4  -1   20.57    1.28
   4  -1  -1   22.04    1.30
   3  -4   1   22.60    1.51
   1   3   1   22.69    1.24
   3  -4   1   22.47    1.29
  -4   1   1   21.71    1.31
  -4   1   1   22.07    1.29
   3  -4   1   22.27    1.44
   3  -4   1   21.48    1.50
  -4   1   1   22.39    1.45
   5  -2  -1   31.13    1.81
  -2  -3  -1   30.30    1.87
   5  -2  -1   31.85    1.85
  -3   5  -1   32.96    1.82
  -3   5  -1   28.88    2.00
  -2  -3  -1   34.57    1.75
  -2  -3  -1   32.17    1.97
  -3   5  -1   30.18    1.79
  -2  -3  -1   30.05    2.22
   2   3   1   30.49    1.78
   3  -5   1   27.02    1.95
   3  -5   1   31.43    1.79
  -5   2   1   30.20    1.83
  -5   2   1   31.81    1.81
   3  -5   1   29.08    2.07
   3  -5   1   31.22    2.08
  -5   2   1   32.98    2.02
  -3  -3  -1   35.24    2.19
   6  -3  -1   37.94    2.17
  -3   6  -1   36.88    2.08
  -3   6  -1   37.18    2.41
  -3  -3  -1   35.47    2.30
   6  -3  -1   35.06    2.11
  -3  -3  -1   33.32    2.52
   3  -6   1   35.92    2.49
  -6   3   1   36.05    2.14
  -6   3   1   38.15    2.37
   3  -6   1   36.93    2.08
   3  -6   1   33.79    2.41
  -6   3   1   36.20    2.11
   7  -4  -1   26.43    1.61
  -3   7  -1   24.04    1.45
  -3   7  -1   23.30    1.94
  -4  -3  -1   23.78    1.74
   7  -4  -1   22.98    1.51
  -4  -3  -1   24.39    1.63
   3  -7   1   25.88    1.94
  -7   4   1   24.08    1.80
  -7   4   1   23.91    1.51
  -7   4   1   23.95    1.55
   3  -7   1   23.32    1.44
   3  -7   1   20.54    1.96
   6  -4  -1    8.67    0.76
  -4  -2  -1    8.22    0.74
  -4  -2  -1    8.73    0.95
   6  -4  -1    9.17    0.69
  -4  -2  -1    8.62    0.65
  -2   6  -1    8.85    1.08
  -2   6  -1    8.98    0.62
  -4  -2  -1   10.50    0.76
   4   2   1    9.64    0.78
   2  -6   1    8.05    0.61
  -6   4   1    8.13    0.72
  -6   4   1    8.51    0.87
   2  -6   1    7.46    0.97
  -6   4   1    8.87    0.66
   2  -6   1    8.24    1.15
  -1   5  -1   31.87    1.85
  -4  -1  -1   31.46    1.97
   5  -4  -1   31.55    1.96
  -4  -1  -1   31.25    2.10
   5  -4  -1   33.93    1.89
  -4  -1  -1   32.65    1.96
  -4  -1  -1   35.96    1.90
  -4  -1  -1   32.37    1.89
  -1   5  -1   31.30    2.36
   1  -5   1   34.43    2.38
  -5   4   1   32.88    2.10
   4   1   1   33.25    1.89
   1  -5   1   32.96    2.14
   1  -5   1   31.83    1.85
  -5   4   1   32.21    1.98
   1  -5   1   32.40    1.88
  -5   4   1   32.39    1.88
   4  -4  -1   46.81    2.71
  -4   0  -1   48.74    2.63
   4  -4  -1   48.78    2.63
  -4   0  -1   46.88    2.66
  -4   0  -1   45.46    2.73
  -4   0  -1   47.32    2.88
   0   4  -1   49.25    2.64
  -4   0  -1   49.92    2.73
   4   0   1   46.99    2.63
  -4   4   1   47.59    2.63
   0  -4   1   45.71    2.71
  -4   4   1   46.79    2.81
   0  -4   1   44.25    3.05
   0  -4   1   47.46    2.63
   0  -4   1   45.47    2.85
   0  -4   1   46.20    2.65
   3  -4  -1   38.29    2.01
  -4   1  -1   37.12    2.16
   3  -4  -1   34.11    2.25
   1   3  -1   35.15    2.35
  -4   1  -1   35.34    2.06
   1   3  -1   36.36    2.09
  -4   1  -1   36.82    2.12
   3  -4  -1   35.90    2.09
  -4   1  -1   36.22    2.02
  -1  -3   1   31.17    2.40
  -3   4   1   35.60    2.01
   4  -1   1   35.16    2.02
  -1  -3   1   39.10    2.27
  -1  -3   1   36.31    2.07
  -1  -3   1   35.43    2.07
  -3   4   1   34.72    2.15
   2   2  -1   71.24    3.93
   2  -4  -1   64.20    4.02
   2   2  -1   66.07    3.89
   2  -4  -1   71.69    3.84
  -4   2  -1   71.74    3.79
  -4   2  -1   65.99    3.89
  -4   2  -1   73.69    3.95
   2  -4  -1   74.19    3.76
   2  -4  -1   74.28    3.95
  -4   2  -1   69.44    3.83
   4  -2   1   66.74    3.79
  -2  -2   1   66.00    3.82
  -2   4   1   73.77    3.77
  -2  -2   1   72.46    3.86
  -2   4   1   63.15    3.87
  -2  -2   1   69.37    4.03
  -2  -2   1   59.16    4.11
   1  -4  -1   22.21    1.20
   1  -4  -1   17.04    1.50
   3   1  -1   22.44    1.25
  -4   3  -1   21.20    1.25
   1  -4  -1   21.05    1.40
  -4   3  -1   20.51    1.29
  -4   3  -1   20.90    1.41
   3   1  -1   22.94    1.31
   4  -3   1   22.33    1.26
  -3  -1   1   19.18    1.52
  -1   4   1   21.58    1.40
  -1   4   1   22.06    1.20
  -3  -1   1   20.76    1.28
  -3  -1   1   22.05    1.30
   4   0  -1    4.63    0.44
  -4   4  -1    3.71    0.53
   0  -4  -1    4.01    0.54
   0  -4  -1    3.63    0.72
   0  -4  -1    3.70    0.46
   4   0  -1    5.21    0.39
   0  -4  -1    4.61    0.31
  -4   4  -1    5.23    0.45
  -4   4  -1    3.81    0.39
   0   4   1    4.62    0.31
   0   4   1    3.44    0.56
  -4   0   1    3.23    0.67
  -4   0   1    4.36    0.44
   4  -4   1    4.65    0.42
  -4   0   1    4.80    0.44
  -4   5  -1   45.35    2.54
   5  -1  -1   43.36    2.52
  -4   5  -1   43.30    2.50
  -1  -4  -1   43.87    2.59
  -1  -4  -1   43.01    2.97
  -4   5  -1   43.88    2.73
   5  -1  -1   47.37    2.53
  -1  -4  -1   42.59    2.66
   4  -5   1   46.00    2.70
  -5   1   1   44.46    2.52
   4  -5   1   45.61    2.81
   4  -5   1   44.18    2.51
  -5   1   1   42.87    2.53
  -5   1   1   44.78    2.71
   6  -2  -1   33.69    2.06
  -2  -4  -1   34.84    2.15
   6  -2  -1   36.96    2.08
  -4   6  -1   36.71    2.07
  -4   6  -1   34.99    2.31
  -2  -4  -1   30.69    2.52
  -4   6  -1   33.98    2.02
  -2  -4  -1   37.51    2.26
   4  -6   1   35.14    2.40
  -6   2   1   37.39    2.31
  -6   2   1   34.70    2.07
   4  -6   1   34.12    2.02
   4  -6   1   32.76    2.40
  -6   2   1   33.65    2.04
  -3  -4  -1   24.47    2.05
  -3  -4  -1   21.98    1.60
   7  -3  -1   25.84    1.55
   7  -3  -1   22.77    1.49
  -4   7  -1   22.61    1.81
  -3  -4  -1   24.53    1.75
  -4   7  -1   22.06    1.44
   4  -7   1   24.70    1.44
  -7   3   1   22.78    1.49
  -7   3   1   23.96    1.76
  -7   3   1   23.35    1.51
   4  -7   1   24.53    2.01
  -4  -4  -1   32.67    2.14
   8  -4  -1   34.66    2.10
  -4  -4  -1   30.90    2.28
  -4   8  -1   31.77    1.94
   8  -4  -1   33.34    2.03
  -8   4   1   29.66    2.00
   4  -8   1   34.36    2.65
   4  -8   1   32.52    2.55
   4  -8   1   32.38    1.94
  -8   4   1   33.15    2.14
  -8   4   1   32.55    2.03
   9  -5  -1    9.23    0.93
  -5  -4  -1   10.67    1.30
  -5  -4  -1   10.33    1.10
   4  -9   1   11.05    1.75
  -9   5   1    8.26    0.91
  -9   5   1    8.53    1.00
  -5  -3  -1   20.29    1.65
   8  -5  -1   21.02    1.39
  -3   8  -1   20.42    1.28
  -5  -3  -1   21.42    1.51
  -8   5   1   19.48    1.45
   3  -8   1   17.89    2.10
   3  -8   1   21.47    1.29
  -8   5   1   20.63    1.42
   3  -8   1   18.40    1.78
  -8   5   1   18.76    1.35
  -5  -2  -1   36.32    2.43
  -2   7  -1   35.58    2.86
  -5  -2  -1   37.53    2.28
  -2   7  -1   35.70    2.10
  -5  -2  -1   38.82    2.19
   7  -5  -1   37.20    2.28
   7  -5  -1   35.29    2.18
   2  -7   1   35.82    2.57
  -7   5   1   36.91    2.27
   2  -7   1   36.91    2.10
  -7   5   1   38.15    2.25
  -7   5   1   34.65    2.17
   2  -7   1   32.94    2.75
  -7   5   1   36.96    2.49
  -5  -1  -1   24.09    1.71
  -1   6  -1   18.35    1.99
   6  -5  -1   22.70    1.43
  -5  -1  -1   26.98    1.49
  -5  -1  -1   23.56    1.46
  -5  -1  -1   22.94    1.53
   6  -5  -1   24.00    1.56
  -1   6  -1   22.43    1.38
  -6   5   1   24.10    1.50
   1  -6   1   21.93    1.72
   1  -6   1   22.13    1.98
  -6   5   1   22.25    1.69
  -6   5   1   23.98    1.57
   1  -6   1   23.36    1.38
  -6   5   1   23.35    1.44
   5   1   1   25.75    1.48
   5  -5  -1   28.56    1.69
   0   5  -1   29.54    1.67
  -5   0  -1   26.75    1.96
   0   5  -1   26.11    2.22
  -5   0  -1   29.27    1.69
  -5   0  -1   28.65    1.73
  -5   0  -1   28.54    1.78
  -5   0  -1   29.29    1.82
   5  -5  -1   28.70    1.79
   0  -5   1   27.72    1.99
  -5   5   1   28.88    1.72
   0  -5   1   30.30    1.66
   5   0   1   30.13    1.70
  -5   5   1   28.15    1.91
   0  -5   1   25.38    2.19
   0  -5   1   29.48    1.71
  -5   5   1   27.94    1.68
  -5   1  -1   33.64    1.89
   1   4  -1   33.35    2.27
  -5   1  -1   32.13    1.94
   4  -5  -1   30.97    2.18
   4  -5  -1   34.10    1.88
   1   4  -1   32.70    1.91
  -5   1  -1   34.38    2.01
  -5   1  -1   32.85    2.04
   4  -5  -1   33.08    1.99
   5  -1   1   31.09    1.88
  -1  -4   1   34.66    1.94
  -4   5   1   33.79    1.90
  -1  -4   1   33.48    2.17
  -4   5   1   32.31    1.88
  -1  -4   1   31.99    1.96
  -1  -4   1   34.42    1.92
  -4   5   1   30.38    2.06
  -1  -4   1   30.27    2.40
  -5   2  -1   17.18    1.09
   3  -5  -1   16.79    1.12
   3  -5  -1   17.61    1.29
   3  -5  -1   15.74    1.37
  -5   2  -1   16.82    1.17
  -5   2  -1   17.52    1.05
  -5   2  -1   16.75    1.20
   3  -5  -1   17.57    1.01
  -3   5   1   16.07    1.18
  -2  -3   1   15.54    1.09
  -3   5   1   17.87    1.01
  -2  -3   1   17.23    1.33
  -3   5   1   17.20    1.01
  -2  -3   1   14.11    1.60
   5  -2   1   16.10    1.04
  -5   3  -1   34.74    1.99
  -5   3  -1   30.43    1.92
   3   2  -1   32.21    1.91
   2  -5  -1   31.63    1.95
   2  -5  -1   24.24    2.04
  -5   3  -1   30.23    1.80
  -5   3  -1   30.85    1.75
   2  -5  -1   31.18    1.70
  -3  -2   1   27.34    1.78
  -3  -2   1   30.75    2.07
   5  -3   1   29.59    1.75
  -3  -2   1   24.44    2.15
  -2   5   1   28.70    1.91
  -2   5   1   32.47    1.71
   1  -5  -1   36.92    2.87
   4   1  -1   44.53    2.53
  -5   4  -1   43.79    2.69
  -5   4  -1   41.62    2.47
  -5   4  -1   43.45    2.53
   1  -5  -1   45.79    2.68
   1  -5  -1   46.06    2.41
  -1   5   1   40.46    2.78
  -4  -1   1   46.87    2.54
   5  -4   1   44.41    2.49
  -4  -1   1   40.10    2.82
  -1   5   1   45.24    2.41
  -4  -1   1   45.67    2.52
  -5   5  -1   28.32    1.72
  -5   5  -1   31.56    1.79
   0  -5  -1   29.14    1.91
  -5   5  -1   29.40    1.98
   0  -5  -1   31.49    1.86
   0  -5  -1   27.19    2.24
   5   0  -1   29.65    1.76
   0   5   1   29.37    1.93
  -5   0   1   27.79    2.13
  -5   0   1   29.91    1.92
   5  -5   1   27.32    1.98
   5  -5   1   29.29    1.73
  -5   0   1   29.26    1.76
  -5   0   1   29.38    1.76
   6  -1  -1   22.46    1.54
  -1  -5  -1   22.41    2.10
  -1  -5  -1   24.88    1.75
  -5   6  -1   26.29    1.57
  -1  -5  -1   24.32    1.65
  -5   6  -1   24.90    1.53
  -5   6  -1   26.61    1.83
  -6   1   1   27.67    1.79
  -6   1   1   23.91    1.55
  -6   1   1   24.15    1.56
   5  -6   1   26.31    1.79
   5  -6   1   25.76    1.53
   5  -6   1   24.20    1.87
   7  -2  -1   24.91    1.63
  -2  -5  -1   26.41    1.88
  -5   7  -1   27.81    1.99
  -5   7  -1   26.46    1.61
  -2  -5  -1   26.00    2.23
  -2  -5  -1   26.31    1.76
   5  -7   1   24.67    2.03
  -7   2   1   25.62    1.89
   5  -7   1   27.36    1.60
  -7   2   1   23.31    1.62
  -7   2   1   27.67    1.66
  -3  -5  -1   14.29    1.35
   8  -3  -1   14.27    1.09
  -3  -5  -1   13.75    1.20
  -5   8  -1   13.28    1.01
  -3  -5  -1   13.87    1.78
  -8   3   1   14.08    1.10
  -8   3   1   14.28    1.08
  -8   3   1   17.54    1.44
   5  -8   1   15.49    1.75
  -8   3   1   13.94    1.16
   5  -8   1   13.16    0.99
  -4  -5  -1   15.81    1.57
  -5   9  -1   15.25    1.16
   9  -4  -1   17.35    1.30
  -4  -5  -1   18.26    1.45
  -9   4   1   16.06    1.29
   5  -9   1   16.76    1.17
  -9   4   1   18.30    1.43
   5  -9   1   19.66    2.20
  -5  -5  -1   17.08    1.72
  10  -5  -1   18.92    1.51
  -5  -5  -1   19.89    1.68
   5 -10   1   20.05    2.43
 -10   5   1   19.24    1.61
 -10   5   1   18.12    1.48
  -6  -5  -1    8.41    1.31
  11  -6  -1    8.32    1.07
  -6  -5  -1    8.57    1.18
 -11   6   1    8.78    1.14
 -11   6   1    7.03    0.98
   5 -11   1   10.82    2.07
  -6  -4  -1   13.12    1.37
  -6  -4  -1   12.29    1.49
  10  -6  -1   11.52    1.18
 -10   6   1   12.30    1.18
   4 -10   1   10.45    1.96
 -10   6   1   10.71    1.24
   9  -6  -1   18.46    1.37
  -6  -3  -1   18.50    1.48
  -6  -3  -1   17.07    1.63
  -9   6   1   17.94    1.34
   3  -9   1   21.04    2.02
   3  -9   1   18.73    2.34
  -9   6   1   17.67    1.47
   8  -6  -1   18.38    1.31
  -6  -2  -1   18.67    1.63
  -6  -2  -1   18.72    1.47
   2  -8   1   19.98    1.84
   2  -8   1   20.39    2.27
  -8   6   1   18.36    1.30
  -8   6   1   18.58    1.41
  -6  -1  -1   21.90    1.53
  -6  -1  -1   22.82    1.47
  -6  -1  -1   21.91    1.73
   7  -6  -1   21.32    1.43
  -1   7  -1   19.68    2.08
  -6  -1  -1   23.96    1.51
  -7   6   1   21.85    1.56
   6   1   1   23.80    1.92
  -7   6   1   20.55    1.46
  -7   6   1   21.36    1.43
   1  -7   1   22.56    2.38
   1  -7   1   21.91    1.85
   6  -6  -1   42.12    2.43
   0   6  -1   39.64    2.39
  -6   0  -1   41.88    2.55
   6  -6  -1   38.53    2.85
   0   6  -1   42.26    3.02
  -6   0  -1   44.42    2.47
  -6   0  -1   41.14    2.49
  -6   0  -1   42.48    2.79
   6   0   1   41.78    2.46
   0  -6   1   41.12    3.17
   0  -6   1   43.66    2.38
  -6   6   1   41.48    2.44
   0  -6   1   38.53    2.76
  -6   6   1   45.56    2.77
  -6   6   1   42.19    2.49
   5  -6  -1   23.11    1.41
   1   5  -1   24.42    1.83
   1   5  -1   22.91    1.39
  -6   1  -1   23.84    1.50
  -6   1  -1   24.52    1.63
  -6   1  -1   21.10    1.51
   5  -6  -1   22.44    1.82
  -6   1  -1   23.68    1.43
  -1  -5   1   23.46    1.76
  -5   6   1   23.00    1.67
  -1  -5   1   25.27    1.41
  -1  -5   1   21.29    1.53
  -5   6   1   23.41    1.44
   6  -1   1   22.17    1.43
  -5   6   1   23.76    1.42
  -1  -5   1   22.03    2.07
  -6   2  -1    9.90    0.87
  -6   2  -1    8.86    0.65
  -6   2  -1    8.33    0.72
  -6   2  -1    7.79    0.79
   4  -6  -1    6.57    0.98
   2   4  -1    8.47    0.68
   4  -6  -1    8.11    0.59
  -4   6   1    8.58    0.60
   6  -2   1    8.01    0.63
  -2  -4   1    9.13    1.08
  -2  -4   1    6.27    0.70
  -4   6   1    7.50    0.81
  -2  -4   1    8.60    1.26
   3  -6  -1   36.53    2.04
   3  -6  -1   36.17    2.35
   3  -6  -1   32.32    2.47
  -6   3  -1   39.28    2.19
  -6   3  -1   34.67    2.23
  -6   3  -1   36.87    2.10
  -6   3  -1   36.92    2.33
  -3  -3   1   29.93    2.59
  -3  -3   1   37.18    2.16
  -3  -3   1   38.41    2.48
   6  -3   1   34.06    2.09
  -3   6   1   35.69    2.31
  -3   6   1   37.73    2.05
   4   2  -1   35.88    2.16
   2  -6  -1   35.68    1.91
   2  -6  -1   28.97    2.39
  -6   4  -1   35.41    2.25
   2  -6  -1   34.65    2.22
  -6   4  -1   33.46    2.06
  -6   4  -1   32.30    1.99
  -6   4  -1   30.63    2.15
  -2   6   1   35.97    2.33
  -2   6   1   36.94    1.92
   6  -4   1   33.11    1.99
  -4  -2   1   31.65    2.35
  -4  -2   1   33.11    2.04
  -6   5  -1   22.25    1.77
  -6   5  -1   25.06    1.57
  -6   5  -1   23.64    1.50
   1  -6  -1   24.33    1.75
  -6   5  -1   26.52    1.81
   1  -6  -1   21.96    2.00
   5   1  -1   25.08    1.59
  -5  -1   1   25.33    1.59
   6  -5   1   26.60    1.52
  -5  -1   1   25.67    1.55
  -5  -1   1   25.93    1.98
  -1   6   1   20.15    1.87
  -6   6  -1   41.60    2.72
   0  -6  -1   38.77    2.62
   6   0  -1   41.45    2.45
  -6   6  -1   39.88    2.39
   0  -6  -1   36.21    2.99
  -6   6  -1   42.94    2.46
   6  -6   1   42.30    2.41
  -6   0   1   38.12    2.88
   6  -6   1   44.35    2.64
   0   6   1   41.47    2.53
  -6   0   1   41.25    2.44
   6  -6   1   37.51    2.74
  -6   0   1   43.04    2.45
   7  -1  -1   14.85    1.08
  -6   7  -1   14.57    1.02
  -1  -6  -1   13.25    1.26
  -1  -6  -1   13.47    1.78
  -1  -6  -1   15.25    1.21
  -6   7  -1   13.74    1.05
  -7   1   1   14.61    1.05
   6  -7   1   12.79    0.98
  -7   1   1   15.17    1.07
  -7   1   1   12.93    1.60
   6  -7   1   11.85    1.42
  -2  -6  -1   12.29    1.70
   8  -2  -1   10.33    0.98
  -2  -6  -1   10.34    1.23
  -6   8  -1   12.22    0.90
  -2  -6  -1    9.27    1.08
  -8   2   1   11.36    1.00
  -8   2   1   11.32    0.94
   6  -8   1    9.69    1.42
   6  -8   1    8.55    0.85
  -8   2   1   10.55    1.65
  -8   2   1   11.42    1.04
   9  -3  -1   24.45    1.67
  -3  -6  -1   22.73    1.95
  -6   9  -1   22.33    1.55
  -3  -6  -1   28.11    2.55
  -3  -6  -1   23.24    1.86
  -9   3   1   23.15    1.75
   6  -9   1   23.20    1.55
  -9   3   1   24.17    1.67
   6  -9   1   25.02    2.33
  -9   3   1   23.93    1.68
  -4  -6  -1   12.96    1.53
  -6  10  -1   11.71    1.08
  10  -4  -1   11.60    1.19
  -4  -6  -1   10.50    1.30
   6 -10   1   11.40    1.16
   6 -10   1   13.95    1.99
 -10   4   1   10.80    1.23
 -10   4   1   11.64    1.14
  -5  -6  -1   11.47    1.40
  -5  -6  -1   12.64    1.57
  11  -5  -1   13.07    1.32
 -11   5   1   11.59    1.33
   6 -11   1   11.73    2.15
 -11   5   1   12.68    1.24
  11  -7  -1   17.36    1.50
  -7  -4  -1   11.39    1.42
  -7  -4  -1   12.95    1.62
 -11   7   1   16.02    1.45
   4 -11   1   16.48    2.50
 -11   7   1   16.01    1.51
  -7  -3  -1   10.13    1.17
  10  -7  -1   10.63    1.07
  -7  -3  -1    7.24    1.18
 -10   7   1    8.57    0.99
   3 -10   1    9.36    1.57
   3 -10   1    9.37    1.95
 -10   7   1    8.33    1.05
   9  -7  -1   17.83    1.35
   9  -7  -1   18.03    2.13
  -7  -2  -1   17.74    1.47
  -7  -2  -1   15.08    1.57
  -9   7   1   16.48    1.32
   2  -9   1   20.13    2.12
  -9   7   1   15.53    1.38
   2  -9   1   16.06    2.28
   8  -7  -1   20.87    2.26
  -7  -1  -1   22.00    1.86
  -7  -1  -1   22.53    1.57
   8  -7  -1   21.52    1.52
  -7  -1  -1   22.67    1.66
  -8   7   1   23.70    1.52
   1  -8   1   22.54    2.65
   1  -8   1   23.56    2.08
  -8   7   1   21.36    1.58
  -7   0  -1   12.07    1.02
   7  -7  -1   11.22    1.50
   7  -7  -1   11.82    0.95
  -7   0  -1   13.44    1.08
  -7   0  -1   11.84    1.34
  -7   0  -1   12.86    1.00
   0  -7   1   10.36    1.79
  -7   7   1   10.84    1.18
   7   0   1   12.64    1.02
  -7   7   1   12.25    0.92
   0  -7   1   10.16    1.35
  -7   7   1   11.88    0.99
  -7   1  -1   20.85    1.51
   6  -7  -1   21.74    1.37
  -7   1  -1   23.46    1.50
  -7   1  -1   22.17    1.41
  -7   1  -1   17.83    1.73
   6  -7  -1   20.89    1.94
  -1  -6   1   20.34    1.80
   7  -1   1   22.59    1.42
  -1  -6   1   17.40    2.20
  -6   7   1   21.07    1.35
  -7   2  -1   34.75    2.18
   5  -7  -1   30.00    2.50
   5  -7  -1   35.94    2.06
  -7   2  -1   36.64    2.11
  -7   2  -1   36.68    2.24
  -5   7   1   36.12    2.06
  -2  -5   1   31.81    2.18
  -2  -5   1   32.79    2.80
   7  -2   1   36.69    2.12
  -5   7   1   36.55    2.41
  -2  -5   1   35.54    2.51
  -7   3  -1   22.25    1.59
   3   4  -1   24.57    1.68
   4  -7  -1   22.14    1.98
  -7   3  -1   23.64    1.47
  -7   3  -1   22.54    1.57
   4  -7  -1   24.13    1.41
  -7   3  -1   26.42    1.78
  -3  -4   1   22.79    1.56
  -4   7   1   23.55    1.41
  -3  -4   1   21.88    1.83
  -3  -4   1   17.91    2.14
  -4   7   1   24.62    1.77
   7  -3   1   24.12    1.50
  -7   4  -1   25.99    1.80
  -7   4  -1   25.75    1.69
   3  -7  -1   23.53    1.79
  -7   4  -1   22.97    1.58
   3  -7  -1   24.70    1.40
  -7   4  -1   22.66    1.48
   3  -7  -1   22.18    2.04
  -3   7   1   23.74    1.83
  -3   7   1   24.35    1.40
  -4  -3   1   22.00    1.55
   7  -4   1   22.00    1.49
  -4  -3   1   22.72    1.90
   5   2  -1   25.99    1.77
  -7   5  -1   23.56    1.55
  -7   5  -1   26.45    1.82
  -7   5  -1   26.91    1.68
   2  -7  -1   22.06    1.81
   2  -7  -1   22.25    2.17
  -7   5  -1   25.90    1.87
  -5  -2   1   26.41    2.04
  -5  -2   1   26.66    1.64
   7  -5   1   24.34    1.58
  -2   7   1   22.71    2.02
   1  -7  -1   13.46    1.29
   6   1  -1   16.15    1.18
  -7   6  -1   14.14    1.11
  -7   6  -1   14.05    1.40
   1  -7  -1   12.69    1.73
  -7   6  -1   14.01    1.00
  -7   6  -1   13.56    1.43
  -1   7   1   12.05    1.43
  -6  -1   1   16.82    1.18
   7  -6   1   12.62    1.44
  -6  -1   1   14.47    1.62
  -6  -1   1   13.73    1.07
   7  -6   1   12.61    0.99
   7   0  -1   19.33    1.44
   0  -7  -1   17.64    2.21
  -7   7  -1   20.44    1.43
   0  -7  -1   19.03    1.61
  -7   7  -1   20.01    1.36
  -7   0   1   20.33    1.42
  -7   0   1   19.77    1.39
   7  -7   1   20.32    1.35
   7  -7   1   22.23    1.89
  -7   0   1   18.86    1.92
  -1  -7  -1   25.92    2.56
  -7   8  -1   23.91    1.65
   8  -1  -1   29.09    1.80
  -1  -7  -1   21.74    1.91
  -8   1   1   27.75    1.77
   7  -8   1   25.64    2.30
  -8   1   1   26.90    1.72
   7  -8   1   24.49    1.64
  -8   1   1   25.78    1.79
  -8   1   1   23.24    2.28
  -7   9  -1   14.57    1.11
   9  -2  -1   13.09    1.25
  -2  -7  -1   15.62    2.06
  -2  -7  -1   13.62    1.52
   7  -9   1   12.53    1.08
  -9   2   1   14.53    1.17
  -9   2   1   12.02    1.82
  -9   2   1   13.78    1.23
  -9   2   1   15.28    1.23
   7  -9   1   13.49    1.87
  10  -3  -1   16.74    1.41
  -3  -7  -1   14.69    1.66
  -7  10  -1   16.98    1.21
  -3  -7  -1   13.59    1.99
  -3  -7  -1   16.35    1.68
 -10   3   1   13.92    1.32
 -10   3   1   12.03    1.94
   7 -10   1   16.41    1.20
 -10   3   1   14.98    1.42
   7 -10   1   15.25    2.12
  11  -4  -1   11.76    1.29
  -4  -7  -1   13.28    1.64
 -11   4   1   11.08    1.25
 -11   4   1   11.96    1.30
   7 -11   1   12.91    2.13
 -11   4   1    9.22    1.82
  11  -8  -1   13.27    2.25
  -8  -3  -1   13.40    1.58
  11  -8  -1   12.61    1.29
  -8  -3  -1   10.93    1.32
 -11   8   1   12.23    1.36
 -11   8   1   14.51    1.31
   3 -11   1   14.90    2.49
  -8  -2  -1   17.87    1.55
  -8  -2  -1   13.24    1.57
  10  -8  -1   16.56    2.32
  10  -8  -1   15.82    1.44
   2 -10   1   15.81    2.52
   2 -10   1   16.88    2.12
 -10   8   1   18.44    1.42
 -10   8   1   17.51    1.50
   9  -8  -1   11.86    1.11
  -8  -1  -1   10.50    1.18
  -8  -1  -1   11.35    1.46
   9  -8  -1   14.13    1.92
  -9   8   1   12.37    1.13
   1  -9   1   11.48    2.15
   1  -9   1   13.05    1.78
  -9   8   1   11.49    1.21
   8  -8  -1   10.97    1.67
  -8   0  -1   12.63    1.11
   8  -8  -1   11.12    1.02
  -8   0  -1   12.03    1.18
  -8   0  -1   10.64    1.40
   0  -8   1   11.41    1.95
   0  -8   1   10.45    1.50
  -8   8   1   11.73    0.97
  -8   1  -1   19.74    1.91
   7  -8  -1   22.72    2.20
  -8   1  -1   24.40    1.59
  -8   1  -1   22.76    1.64
  -8   1  -1   23.19    1.62
   7  -8  -1   20.66    1.48
   8  -1   1   24.69    1.60
  -7   8   1   23.12    1.50
  -1  -7   1   21.72    2.66
  -1  -7   1   22.32    1.98
   6  -8  -1   19.37    1.91
  -8   2  -1   17.71    1.79
  -8   2  -1   20.56    1.48
  -8   2  -1   21.08    1.35
  -8   2  -1   18.87    1.46
   6  -8  -1   19.33    1.28
  -6   8   1   18.96    1.28
  -2  -6   1   20.56    1.79
   8  -2   1   17.93    1.33
  -2  -6   1   20.16    1.48
  -2  -6   1   16.64    2.20
   5  -8  -1   18.56    2.09
  -8   3  -1   21.18    1.51
  -8   3  -1   21.92    1.52
   5  -8  -1   22.55    1.31
  -8   3  -1   20.67    1.39
  -3  -5   1   19.59    1.84
  -3  -5   1   15.00    2.13
  -3  -5   1   18.17    1.45
   8  -3   1   19.72    1.38
  -5   8   1   20.97    1.30
  -8   4  -1   30.63    1.96
  -8   4  -1   33.92    2.15
  -8   4  -1   29.84    2.05
   4  -8  -1   31.16    2.58
  -8   4  -1   35.43    2.33
   8  -4   1   29.65    1.96
  -4  -4   1   31.41    2.07
  -4  -4   1   28.94    2.69
  -4  -4   1   33.14    2.43
  -8   5  -1   14.34    1.07
   3  -8  -1   15.18    1.48
   3  -8  -1   15.19    1.88
  -8   5  -1   14.46    1.17
  -8   5  -1   14.02    1.29
  -5  -3   1   14.38    1.14
  -5  -3   1   14.89    1.51
   8  -5   1   14.48    1.11
   6   2  -1    9.24    1.21
   2  -8  -1    9.79    1.24
  -8   6  -1   11.08    0.93
   2  -8  -1    9.70    1.58
  -8   6  -1   11.16    1.04
  -8   6  -1    9.73    1.15
  -6  -2   1   10.62    0.95
   8  -6   1   10.23    0.95
  -6  -2   1   10.21    1.43
  -6  -2   1   12.11    0.93
   7   1  -1   30.01    1.95
  -8   7  -1   24.65    1.71
   1  -8  -1   22.44    2.68
  -8   7  -1   26.08    1.81
  -8   7  -1   28.33    2.11
   1  -8  -1   25.33    2.05
   8  -7   1   25.59    1.72
  -7  -1   1   22.48    2.20
  -7  -1   1   26.84    1.77
   8  -7   1   25.44    2.29
  -7  -1   1   25.29    1.86
  -7  -1   1   26.64    1.76
   0  -8  -1   17.18    1.62
  -8   8  -1   17.09    1.75
   0  -8  -1   16.66    2.21
  -8   8  -1   15.62    1.21
  -8   8  -1   14.06    1.66
   8   0  -1   16.34    1.37
   8  -8   1   16.15    1.91
  -8   0   1   13.97    1.26
  -8   0   1   15.70    1.92
  -8   0   1   15.62    1.34
   8  -8   1   14.71    1.21
  -8   0   1   14.88    1.24
  -8   9  -1   14.59    1.83
  -1  -8  -1   16.59    1.68
   9  -1  -1   16.61    1.43
  -8   9  -1   15.71    1.25
  -1  -8  -1   17.90    2.28
  -9   1   1   17.13    1.41
   8  -9   1   15.02    1.24
  -9   1   1   15.27    1.38
  -9   1   1   17.19    1.31
  -9   1   1   15.23    2.03
   8  -9   1   15.59    2.04
  -2  -8  -1   13.45    1.65
  -8  10  -1   15.76    1.26
  -2  -8  -1   17.86    2.35
  10  -2  -1   17.38    1.55
   8 -10   1   16.04    1.27
 -10   2   1   14.98    2.06
 -10   2   1   15.99    1.47
   8 -10   1   20.27    2.35
 -10   2   1   17.32    1.56
  -3  -8  -1    5.50    1.15
  11  -3  -1    6.42    1.00
   8 -11   1    2.18    1.42
 -11   3   1    6.09    0.96
 -11   3   1    3.67    1.33
  10  -9  -1   14.93    2.22
  -9  -1  -1   13.00    1.58
  -9  -1  -1   15.75    1.46
  10  -9  -1   13.93    1.27
 -10   9   1   13.36    1.24
   1 -10   1   11.71    1.80
   1 -10   1   13.62    2.24
  -9   0  -1   18.48    1.56
   9  -9  -1   17.74    2.28
   9  -9  -1   18.71    1.44
  -9   0  -1   18.67    1.81
  -9   0  -1   19.68    1.55
   0  -9   1   17.18    2.16
   0  -9   1   19.85    2.66
  -9   9   1   18.52    1.42
  -9   1  -1   12.71    1.20
   8  -9  -1    8.76    1.64
  -9   1  -1   13.04    1.22
  -9   1  -1   11.87    1.51
   8  -9  -1   12.58    1.09
  -1  -8   1    8.10    1.85
  -1  -8   1   13.93    1.78
  -8   9   1    9.82    0.98
   7  -9  -1   17.35    2.14
  -9   2  -1   16.45    1.43
  -9   2  -1   17.65    1.45
  -9   2  -1   18.53    1.81
   7  -9  -1   17.84    1.24
  -9   2  -1   15.57    1.33
  -2  -7   1   17.89    2.00
   9  -2   1   18.58    1.39
  -7   9   1   17.66    1.25
  -2  -7   1   13.22    2.18
   6  -9  -1   18.92    1.27
  -9   3  -1   18.85    1.36
  -9   3  -1   18.17    1.47
  -9   3  -1   19.35    1.49
   6  -9  -1   17.42    2.14
  -3  -6   1   18.95    1.54
  -6   9   1   19.04    1.27
  -3  -6   1   21.16    2.64
  -3  -6   1   18.00    1.88
   9  -3   1   17.30    1.36
   5  -9  -1    8.58    1.63
  -9   4  -1    9.73    0.94
  -9   4  -1   10.61    1.07
  -9   4  -1    9.18    1.04
  -4  -5   1    9.52    1.06
   9  -4   1    9.68    0.95
  -4  -5   1    8.18    1.76
  -4  -5   1    8.58    1.35
  -9   5  -1   16.68    1.25
   4  -9  -1   15.64    2.01
  -9   5  -1   18.02    1.46
  -9   5  -1   18.68    1.44
  -5  -4   1   14.89    1.31
  -5  -4   1   15.24    1.79
   9  -5   1   17.52    1.32
  -9   6  -1   23.04    1.76
   3  -9  -1   23.47    2.10
  -9   6  -1   24.28    1.68
   3  -9  -1   22.97    2.63
  -9   6  -1   26.05    1.91
  -6  -3   1   22.22    2.13
   9  -6   1   24.44    1.68
  -6  -3   1   28.08    1.80
  -9   7  -1   12.80    1.16
  -9   7  -1   13.50    1.26
  -9   7  -1   14.36    1.43
   2  -9  -1   13.78    2.06
   2  -9  -1   14.41    1.64
  -7  -2   1   11.31    1.16
   9  -7   1   13.36    1.73
   9  -7   1   13.64    1.17
  -7  -2   1   12.60    1.65
  -9   8  -1   18.15    1.78
  -9   8  -1   15.96    1.32
   1  -9  -1   14.79    1.76
  -9   8  -1   17.31    1.43
   1  -9  -1   14.61    2.16
  -8  -1   1   16.09    1.33
   9  -8   1   16.02    2.01
   9  -8   1   15.45    1.32
  -8  -1   1   17.80    1.37
  -8  -1   1   16.17    1.98
   0  -9  -1   10.68    1.90
  -9   9  -1   12.08    1.17
  -9   9  -1   13.35    1.62
   0  -9  -1   12.87    1.62
  -9   0   1   13.85    1.25
  -9   0   1   12.82    1.22
   9  -9   1   13.12    1.87
   9  -9   1   13.89    1.23
  -9   0   1   11.64    1.83
  -1  -9  -1    6.31    1.23
  -1  -9  -1    6.26    1.53
  -9  10  -1    7.24    0.87
   9 -10   1    6.92    0.85
 -10   1   1    5.15    1.35
 -10   1   1    6.89    0.96
   9 -10   1    6.28    1.58
 -10   0  -1    6.83    1.06
  10 -10  -1    7.08    1.68
  10 -10  -1    7.67    0.97
 -10  10   1    6.51    0.87
   0 -10   1    7.82    1.91
   0 -10   1    5.44    1.48
 -10   1  -1   11.93    1.60
 -10   1  -1   14.93    1.37
 -10   1  -1   14.04    1.40
   9 -10  -1   14.87    1.21
   9 -10  -1   16.88    2.34
  -1  -9   1   12.20    1.84
  -9  10   1   14.47    1.22
  -1  -9   1   12.95    2.32
 -10   2  -1   18.09    1.54
   8 -10  -1   19.05    2.49
 -10   2  -1   18.27    1.49
 -10   2  -1   16.76    1.45
 -10   2  -1   15.77    1.82
   8 -10  -1   17.47    1.32
  -2  -8   1   14.49    2.38
  -8  10   1   15.94    1.28
  -2  -8   1   17.58    2.07
 -10   3  -1    9.42    1.16
   7 -10  -1    8.71    1.71
 -10   3  -1   10.04    1.13
 -10   3  -1    8.69    1.43
 -10   3  -1    8.73    1.00
  10  -3   1   10.09    1.11
  -3  -7   1   12.10    2.13
  -3  -7   1   10.21    1.58
 -10   4  -1   11.34    1.25
   6 -10  -1    9.50    1.74
 -10   4  -1   14.06    1.30
 -10   4  -1   10.33    1.09
  10  -4   1   12.56    1.20
  -4  -6   1   11.87    1.27
  -4  -6   1   10.23    1.56
 -10   5  -1   18.40    1.53
 -10   5  -1   16.62    1.38
 -10   5  -1   19.06    1.55
   5 -10  -1   19.52    2.40
  -5  -5   1   16.69    1.53
  10  -5   1   17.98    1.48
  -5  -5   1   19.98    2.01
 -10   6  -1   13.92    1.23
 -10   6  -1   12.54    1.33
 -10   6  -1   12.46    1.29
   4 -10  -1   10.03    1.90
  -6  -4   1   11.64    1.63
  10  -6   1   11.83    1.19
  -6  -4   1   11.10    1.19
   3 -10  -1   14.38    2.21
 -10   7  -1   14.44    1.58
 -10   7  -1   15.82    1.44
 -10   7  -1   14.01    1.30
  10  -7   1   14.66    1.28
  -7  -3   1   13.85    1.79
  -7  -3   1   16.36    1.38
  10  -7   1   12.70    1.81
 -10   8  -1   14.73    1.38
 -10   8  -1   15.30    1.49
   2 -10  -1   13.79    1.74
   2 -10  -1   20.08    2.55
  10  -8   1   15.55    2.06
  10  -8   1   16.57    1.39
  -8  -2   1   15.56    1.39
  -8  -2   1   16.58    1.97
 -10   9  -1    5.93    0.83
   1 -10  -1    6.17    1.57
   1 -10  -1    8.04    1.39
  10  -9   1    6.01    0.86
  -9  -1   1    6.52    1.38
  -9  -1   1    6.92    0.92
  10  -9   1    7.63    1.64
   0 -10  -1    7.71    1.47
 -10  10  -1    9.02    1.08
   0 -10  -1    9.21    1.82
  10 -10   1   10.23    1.07
  10 -10   1   10.52    1.90
 -10   0   1    7.81    1.53
   8 -11  -1   11.06    2.02
 -11   3  -1   12.95    1.99
 -11   3  -1   12.66    1.38
 -11   3  -1   12.80    1.35
  -3  -8   1   13.20    2.42
  -3  -8   1   10.81    1.66
 -11   4  -1   11.70    1.75
 -11   4  -1   16.76    1.47
   7 -11  -1   12.96    2.13
 -11   4  -1   14.61    1.50
  -4  -7   1   16.61    2.06
  11  -4   1   16.08    1.48
 -11   5  -1    8.16    1.00
 -11   5  -1    7.69    1.08
   6 -11  -1    9.35    1.92
  11  -5   1    7.12    1.02
  -5  -6   1    6.73    1.05
  -5  -6   1    7.91    1.46
   5 -11  -1   15.98    2.35
 -11   6  -1   13.49    1.30
 -11   6  -1   13.47    1.43
  11  -6   1   15.58    1.40
  -6  -5   1   11.37    1.36
  -6  -5   1   12.42    1.77
 -11   7  -1   11.69    1.22
   4 -11  -1   12.05    2.07
 -11   7  -1   11.54    1.36
  -7  -4   1   13.50    1.81
  11  -7   1   11.42    1.22
  -7  -4   1   11.16    1.23
  11  -7   1   11.48    1.76
 -11   8  -1    5.35    0.98
 -11   8  -1    5.99    0.90
   3 -11  -1    6.56    1.74
  -8  -3   1    2.80    1.09
  -8  -3   1    5.30    0.90
  11  -8   1    5.11    0.85
  11  -8   1    6.67    1.54
   0   0  -2    0.66    0.30
   0   0   2    0.53    0.28
  -1   0  -2  590.61   31.29
   0   1  -2  496.28   31.00
   1  -1  -2  596.60   31.15
   0   1  -2  517.40   31.17
  -1   0  -2  658.35   31.03
   1   0   2  596.38   31.28
   0  -1   2  523.84   31.17
   0  -1   2  655.80   31.10
  -1   1  -2  398.72   20.92
  -1   1  -2  432.20   20.89
  -1   1  -2  372.26   20.96
   1   0  -2  404.67   20.90
   1   0  -2  352.48   20.97
  -1   0   2  396.44   20.92
  -1   0   2  391.30   21.03
   1  -1   2  426.55   20.89
   1  -1   2  400.56   20.97
   1  -1   2  369.67   20.97
   0   1   2  336.18   21.00
  -1   0   2  406.20   20.91
  -1  -1  -2   31.80    1.80
  -1   2  -2   33.51    1.85
  -1  -1  -2   34.51    1.87
  -1   2  -2   32.40    1.89
  -1   2  -2   32.92    1.98
   2  -1  -2   33.44    1.87
  -2   1   2   32.38    1.83
   1  -2   2   33.12    1.85
   1  -2   2   34.36    1.93
   1  -2   2   32.41    1.91
  -2   1   2   32.22    1.85
   1  -2   2   29.17    1.99
   1  -2   2   32.26    1.96
  -1   3  -2  443.48   23.55
   3  -2  -2  428.93   23.35
  -2  -1  -2  440.12   23.44
  -2  -1  -2  452.49   23.37
  -2  -1  -2  439.42   23.37
  -2  -1  -2  465.48   23.31
  -1   3  -2  439.80   23.33
   3  -2  -2  432.32   23.30
  -1   3  -2  366.20   23.38
  -3   2   2  445.30   23.29
   1  -3   2  435.01   23.49
   1  -3   2  410.39   23.44
  -3   2   2  433.29   23.30
   1  -3   2  438.46   23.47
   1  -3   2  458.42   23.33
   0   2  -2  208.88   10.80
   2  -2  -2  203.22   10.69
  -2   0  -2  202.26   10.68
  -2   0  -2  205.58   10.78
  -2   0  -2  202.16   10.74
   0   2  -2  188.66   10.76
   0   2  -2  171.90   10.99
   2  -2  -2  195.87   10.75
   0  -2   2  197.37   10.88
  -2   2   2  205.63   10.69
   0  -2   2  206.15   10.80
   0  -2   2  198.31   10.84
   2   0   2  196.98   10.68
   2   0   2  201.04   10.75
   0  -2   2  206.44   10.98
  -2   1  -2   30.14    1.87
  -2   1  -2   33.97    1.82
   1  -2  -2   27.88    1.86
  -2   1  -2   32.31    1.86
   1   1  -2   31.68    2.05
   1   1  -2   33.85    1.88
   1  -2  -2   33.71    1.83
   1  -2  -2   32.60    1.81
  -2   1  -2   33.25    1.77
  -1  -1   2   32.64    1.84
  -1  -1   2   31.62    1.96
   2  -1   2   32.52    1.77
  -1  -1   2   31.99    1.78
  -1   2   2   30.30    1.80
  -1  -1   2   28.12    1.92
  -1  -1   2   29.45    2.07
   2  -1   2   32.98    1.87
  -2   2  -2  928.46   47.58
   0  -2  -2  910.76   47.43
   0  -2  -2  845.14   47.42
   2   0  -2  845.79   47.41
   2   0  -2  884.33   47.59
   0  -2  -2  968.00   47.66
  -2   2  -2  927.78   47.60
  -2   2  -2  876.84   47.81
   2  -2   2  871.99   47.42
   2  -2   2  886.83   47.86
  -2   0   2  862.68   47.48
  -2   0   2  843.21   47.70
  -2   0   2  859.04   47.61
  -2   0   2  892.48   47.45
   3  -1  -2  228.33   12.64
  -1  -2  -2  232.25   12.82
  -1  -2  -2  246.50   12.69
  -2   3  -2  235.36   12.65
  -2   3  -2  253.12   12.69
  -1  -2  -2  236.54   12.69
  -2   3  -2  225.96   12.79
   3  -1  -2  233.41   12.68
   2  -3   2  239.35   12.77
  -3   1   2  231.67   12.64
  -3   1   2  239.19   12.62
   2  -3   2  238.61   12.65
   2  -3   2  232.22   12.85
   2  -3   2  235.97   12.78
   2  -3   2  221.82   12.81
  -2  -2  -2    1.53    0.28
  -2  -2  -2    1.38    0.28
  -2  -2  -2    1.44    0.42
  -2  -2  -2    1.20    0.16
   4  -2  -2    1.03    0.24
  -2  -2  -2    2.34    0.33
  -2  -2  -2    1.36    0.20
   4  -2  -2    1.56    0.25
  -2   4  -2    1.64    0.40
  -2   4  -2    1.88    0.31
  -2   4  -2    1.71    0.24
  -4   2   2    1.81    0.37
  -4   2   2    1.59    0.22
  -4   2   2    1.64    0.24
   2  -4   2    1.82    0.25
   2  -4   2    1.37    0.39
   2  -4   2    1.31    0.40
   2  -4   2    1.32    0.39
  -2   5  -2  186.80   11.90
   5  -3  -2  216.28   11.88
  -2   5  -2  225.62   12.18
  -3  -2  -2  229.03   11.92
   5  -3  -2  231.59   11.83
  -3  -2  -2  216.30   12.08
  -2   5  -2  210.78   11.81
  -3  -2  -2  208.65   11.81
  -3  -2  -2  220.37   11.94
  -3  -2  -2  228.11   11.81
   2  -5   2  217.26   12.14
  -5   3   2  219.05   12.04
   2  -5   2  225.14   11.94
  -5   3   2  215.42   11.82
   2  -5   2  226.44   11.82
   2  -5   2  225.92   12.12
  -5   3   2  220.71   11.81
  -3  -1  -2  169.94    9.73
   4  -3  -2  177.74    9.78
  -1   4  -2  183.07   10.10
  -3  -1  -2  187.72    9.81
   4  -3  -2  183.65    9.72
  -1   4  -2  178.94    9.73
  -1   4  -2  166.40    9.80
  -3  -1  -2  178.00    9.72
  -3  -1  -2  183.15    9.83
  -3  -1  -2  194.15    9.69
   1  -4   2  184.61    9.73
   1  -4   2  175.05    9.94
   1  -4   2  179.06    9.81
  -4   3   2  181.93    9.73
  -4   3   2  175.20    9.88
  -4   3   2  174.77    9.71
   1  -4   2  179.46   10.01
   3   1   2  190.03    9.69
  -3   0  -2   24.88    1.38
  -3   0  -2   24.51    1.43
   3  -3  -2   25.36    1.47
   3  -3  -2   25.65    1.40
  -3   0  -2   23.66    1.50
  -3   0  -2   25.53    1.53
   0   3  -2   27.19    1.48
   0   3  -2   18.43    1.77
  -3   0  -2   23.51    1.45
  -3   3   2   23.57    1.52
   0  -3   2   25.05    1.47
   0  -3   2   24.55    1.49
   3   0   2   24.60    1.38
  -3   3   2   25.35    1.40
   0  -3   2   23.33    1.68
   0  -3   2   24.84    1.62
   1   2  -2  353.30   22.84
   2  -3  -2  404.50   22.67
  -3   1  -2  404.29   22.62
   2  -3  -2  439.49   22.57
  -3   1  -2  412.79   22.61
  -3   1  -2  440.79   22.51
   2  -3  -2  441.12   22.50
  -3   1  -2  432.01   22.56
  -1  -2   2  416.53   22.73
   3  -1   2  451.10   22.64
  -1  -2   2  420.81   22.80
  -2   3   2  401.85   22.58
   3  -1   2  420.94   22.51
  -1  -2   2  419.35   22.59
  -2   3   2  443.95   22.50
  -1  -2   2  425.22   22.55
   1  -3  -2  238.76   12.52
  -3   2  -2  235.04   12.44
   1  -3  -2  256.10   12.49
   1  -3  -2  224.77   12.46
   2   1  -2  222.76   12.56
   1  -3  -2  216.58   12.60
   2   1  -2  241.04   12.51
  -3   2  -2  225.90   12.56
  -3   2  -2  227.86   12.48
  -1   3   2  221.31   12.45
  -2  -1   2  231.75   12.51
   3  -2   2  236.04   12.44
  -2  -1   2  229.49   12.45
  -2  -1   2  234.03   12.50
   3  -2   2  235.22   12.58
  -3   3  -2   10.47    0.68
   0  -3  -2    9.72    0.62
   3   0  -2    9.92    0.68
   0  -3  -2    9.51    0.71
  -3   3  -2    9.46    0.77
   0  -3  -2   10.85    0.69
   0  -3  -2   10.43    0.87
   3   0  -2    9.21    0.65
  -3   3  -2   10.12    0.64
  -3   0   2    9.37    0.70
  -3   0   2   10.25    0.63
  -3   0   2    9.15    0.64
   3  -3   2    9.65    0.63
   0   3   2    8.69    0.65
  -3   4  -2  307.70   16.63
  -1  -3  -2  312.74   16.92
  -3   4  -2  312.88   16.83
  -1  -3  -2  314.15   16.70
  -1  -3  -2  307.10   16.72
  -3   4  -2  332.41   16.68
   4  -1  -2  293.65   16.63
   4  -1  -2  313.84   16.67
   3  -4   2  317.71   16.84
   3  -4   2  286.43   16.83
  -4   1   2  308.22   16.64
  -4   1   2  308.76   16.62
   3  -4   2  303.22   16.80
   3  -4   2  315.75   16.63
  -2  -3  -2  144.07    8.04
  -2  -3  -2  151.92    8.02
  -3   5  -2  143.35    7.92
   5  -2  -2  143.94    7.93
  -2  -3  -2  142.42    8.22
  -3   5  -2  145.86    8.19
   5  -2  -2  147.53    7.98
  -3   5  -2  157.63    7.99
  -2  -3  -2  149.52    7.82
   3  -5   2  143.82    8.21
  -5   2   2  146.53    7.92
   3  -5   2  145.06    8.18
   3  -5   2  147.74    7.92
  -5   2   2  143.73    8.14
  -5   2   2  148.69    7.93
   3  -5   2  131.19    8.14
  -3  -3  -2    4.56    0.61
   6  -3  -2    4.88    0.49
  -3   6  -2    3.72    0.43
  -3   6  -2    4.27    0.70
  -3  -3  -2    5.54    0.85
  -3  -3  -2    4.23    0.58
   6  -3  -2    4.77    0.55
  -6   3   2    4.13    0.46
  -6   3   2    3.83    0.62
   3  -6   2    4.10    0.58
   3  -6   2    4.36    0.77
  -6   3   2    4.83    0.47
   3  -6   2    4.49    0.79
   3  -6   2    4.36    0.44
  -4  -3  -2  112.99    6.38
  -3   7  -2  119.34    6.78
   7  -4  -2  108.22    6.20
  -4  -3  -2  110.74    6.32
  -3   7  -2  111.56    6.16
   7  -4  -2  114.40    6.28
  -7   4   2  112.55    6.18
   3  -7   2  111.10    6.15
   3  -7   2  107.78    6.67
  -7   4   2  118.14    6.56
   3  -7   2  104.38    6.60
  -7   4   2  111.09    6.20
  -2   6  -2   76.43    4.63
  -2   6  -2   71.67    4.06
  -4  -2  -2   76.15    4.07
  -4  -2  -2   68.00    4.17
   6  -4  -2   75.58    4.09
  -4  -2  -2   71.02    4.23
   6  -4  -2   72.24    4.17
  -6   4   2   70.53    4.07
   2  -6   2   73.82    4.06
   2  -6   2   73.37    4.54
  -6   4   2   75.87    4.09
  -6   4   2   74.72    4.36
   2  -6   2   74.41    4.12
   2  -6   2   68.35    4.41
  -4  -1  -2    4.59    0.44
  -1   5  -2    4.26    0.43
  -4  -1  -2    3.17    0.49
   5  -4  -2    4.40    0.52
  -1   5  -2    3.82    0.83
  -4  -1  -2    4.66    0.40
   5  -4  -2    4.96    0.46
  -4  -1  -2    4.21    0.57
  -4  -1  -2    4.70    0.43
   1  -5   2    3.69    0.69
   1  -5   2    4.20    0.49
   1  -5   2    4.65    0.81
  -5   4   2    4.10    0.42
   4   1   2    5.41    0.45
   1  -5   2    5.12    0.46
  -5   4   2    4.12    0.58
  -5   4   2    5.11    0.49
  -4   0  -2  351.14   19.93
  -4   0  -2  382.69   19.89
   0   4  -2  387.71   19.96
   4  -4  -2  375.54   19.90
  -4   0  -2  370.41   20.08
   0   4  -2  348.97   20.50
  -4   0  -2  366.76   20.02
  -4   0  -2  373.04   19.99
   4  -4  -2  371.99   20.00
   4   0   2  362.83   19.89
   0  -4   2  376.13   20.19
  -4   4   2  365.26   19.90
  -4   4   2  371.90   20.09
   0  -4   2  368.23   20.31
   0  -4   2  361.43   19.97
   0  -4   2  404.95   19.97
  -4   1  -2  162.88    9.12
  -4   1  -2  172.44    9.07
   3  -4  -2  169.92    9.06
  -4   1  -2  167.83    9.21
  -4   1  -2  165.60    9.19
   3  -4  -2  161.20    9.30
   1   3  -2  147.06    9.17
   3  -4  -2  176.93    9.17
   1   3  -2  154.94    9.53
  -1  -3   2  171.83    9.14
  -3   4   2  175.64    9.22
  -3   4   2  169.19    9.06
   4  -1   2  171.70    9.08
  -1  -3   2  178.01    9.17
  -1  -3   2  178.97    9.52
  -1  -3   2  169.01    9.35
   2   2  -2    1.33    0.38
   2  -4  -2    1.48    0.33
  -4   2  -2    1.24    0.29
   2  -4  -2    1.34    0.16
  -4   2  -2    1.22    0.24
   2   2  -2    1.42    0.40
  -4   2  -2    1.55    0.36
  -4   2  -2    1.53    0.21
   2  -4  -2    1.05    0.41
   2  -4  -2    1.13    0.25
  -2   4   2    1.69    0.27
   4  -2   2    1.09    0.20
  -2  -2   2    1.36    0.45
   4  -2   2    1.50    0.32
  -2  -2   2    1.58    0.25
  -2  -2   2    1.20    0.26
  -2  -2   2    1.26    0.54
  -2   4   2    1.47    0.17
   1  -4  -2  315.02   16.63
   1  -4  -2  290.46   16.76
   1  -4  -2  306.14   16.44
   1  -4  -2  328.36   16.59
   3   1  -2  310.40   16.57
   1  -4  -2  315.54   16.53
  -4   3  -2  298.39   16.67
   3   1  -2  313.99   16.56
  -4   3  -2  310.47   16.51
  -4   3  -2  300.35   16.55
  -1   4   2  304.42   16.44
  -3  -1   2  289.53   16.51
  -3  -1   2  293.49   16.58
   4  -3   2  306.60   16.51
  -1   4   2  334.32   16.60
  -3  -1   2  300.99   16.57
   0  -4  -2  116.83    6.72
   0  -4  -2  123.89    6.48
  -4   4  -2  112.69    6.39
   0  -4  -2  117.97    6.51
   4   0  -2  119.85    6.42
  -4   4  -2  124.79    6.62
  -4   4  -2  124.30    6.45
   4   0  -2  114.63    6.42
  -4   0   2  113.73    6.39
  -4   0   2  101.51    6.71
   0   4   2  117.89    6.42
  -4   0   2  116.95    6.42
   4  -4   2  120.97    6.40
   4  -4   2  116.00    6.56
   5  -1  -2    8.42    0.67
  -1  -4  -2   10.65    0.82
  -4   5  -2    9.39    0.71
  -4   5  -2    8.72    0.65
   5  -1  -2   10.74    0.71
  -1  -4  -2    8.51    1.08
  -4   5  -2    8.67    0.86
  -1  -4  -2    8.46    0.77
   4  -5   2    8.41    0.86
  -5   1   2    8.63    0.66
   4  -5   2    7.54    0.89
   4  -5   2    9.77    0.68
  -5   1   2    9.63    0.68
  -2  -4  -2  213.54   11.70
  -4   6  -2  211.41   11.60
  -4   6  -2  205.61   11.26
  -4   6  -2  220.19   11.34
  -2  -4  -2  209.34   11.42
   6  -2  -2  206.06   11.29
  -2  -4  -2  214.28   11.39
   6  -2  -2  208.17   11.31
   4  -6   2  199.08   11.57
  -6   2   2  211.06   11.55
  -6   2   2  206.01   11.26
   4  -6   2  214.10   11.27
   4  -6   2  189.57   11.51
  -6   2   2  202.93   11.28
  -3  -4  -2   57.51    3.47
  -3  -4  -2   61.13    3.45
   7  -3  -2   57.95    3.36
  -4   7  -2   57.74    3.71
  -3  -4  -2   56.54    3.72
  -4   7  -2   55.89    3.26
   7  -3  -2   56.32    3.31
  -7   3   2   61.61    3.64
  -7   3   2   57.49    3.27
  -7   3   2   53.73    3.29
   4  -7   2   56.84    3.74
   4  -7   2   56.15    3.73
   4  -7   2   58.53    3.27
  -4  -4  -2    0.46    0.44
   8  -4  -2    0.69    0.36
  -4   8  -2    0.55    0.29
  -4  -4  -2   -0.02    0.41
   8  -4  -2    0.63    0.39
   4  -8   2    0.08    0.66
   4  -8   2    0.59    0.75
   4  -8   2    0.51    0.30
  -8   4   2    0.10    0.31
  -5  -4  -2   47.54    3.24
   9  -5  -2   49.13    3.05
  -4   9  -2   52.57    2.95
  -5  -4  -2   46.27    3.20
   4  -9   2   55.37    3.90
  -9   5   2   50.06    3.05
  -9   5   2   49.66    3.15
   4  -9   2   52.36    2.94
   4  -9   2   53.48    3.78
  -3   8  -2   44.35    2.57
  -5  -3  -2   41.65    2.82
  -5  -3  -2   42.98    2.77
   8  -5  -2   44.92    2.64
   8  -5  -2   43.11    2.73
   3  -8   2   47.12    3.34
   3  -8   2   42.40    3.17
   3  -8   2   43.72    2.56
  -8   5   2   44.55    2.63
  -8   5   2   45.38    2.73
  -5  -2  -2    4.81    0.53
   7  -5  -2    5.18    0.58
  -5  -2  -2    4.69    0.71
  -5  -2  -2    3.97    0.63
  -2   7  -2    3.71    0.94
  -2   7  -2    3.89    0.46
   7  -5  -2    4.59    0.66
   2  -7   2    5.45    0.51
   2  -7   2    3.36    0.82
   2  -7   2    4.22    1.00
  -7   5   2    4.07    0.52
  -7   5   2    3.96    0.74
  -1   6  -2  124.17    8.30
  -5  -1  -2  139.79    7.61
   6  -5  -2  139.33    7.70
  -5  -1  -2  138.49    7.78
  -5  -1  -2  150.51    7.60
   6  -5  -2  140.05    7.59
  -1   6  -2  135.93    7.57
  -5  -1  -2  136.00    7.71
  -6   5   2  141.92    7.63
   5   1   2  137.01    7.63
  -6   5   2  142.76    7.89
   1  -6   2  135.88    7.96
   1  -6   2  136.79    7.60
   1  -6   2  131.84    8.12
   1  -6   2  144.64    7.57
  -6   5   2  140.79    7.59
   5  -5  -2   86.82    4.91
   0   5  -2   79.95    5.46
  -5   0  -2   84.84    4.84
  -5   0  -2   85.49    5.07
  -5   0  -2   86.59    4.93
   5  -5  -2   89.73    4.80
   0   5  -2   87.04    4.82
  -5   0  -2   88.52    5.02
  -5   0  -2   93.86    4.80
   0  -5   2   92.70    4.82
   5   0   2   89.40    4.80
   0  -5   2   87.83    5.36
  -5   5   2   84.77    4.79
   0  -5   2   84.39    5.14
   0  -5   2   84.33    4.84
  -5   5   2   86.27    5.04
   1   4  -2    3.00    0.72
   4  -5  -2    3.66    0.65
  -5   1  -2    4.31    0.51
  -5   1  -2    4.03    0.39
   1   4  -2    4.63    0.53
  -5   1  -2    4.10    0.55
  -5   1  -2    3.38    0.43
   4  -5  -2    4.64    0.52
   4  -5  -2    4.21    0.35
  -1  -4   2    5.10    0.79
  -4   5   2    3.72    0.53
  -1  -4   2    3.36    0.45
   5  -1   2    4.54    0.42
  -1  -4   2    3.16    0.81
  -4   5   2    3.55    0.36
  -1  -4   2    4.70    0.52
  -1  -4   2    4.52    0.49
  -5   2  -2  208.23   11.71
   3  -5  -2  196.38   11.83
   3  -5  -2  216.28   11.53
   3  -5  -2  226.08   11.66
  -5   2  -2  207.03   11.62
  -5   2  -2  207.58   11.73
  -5   2  -2  214.05   11.56
  -2  -3   2  205.17   11.61
  -2  -3   2  222.00   12.08
  -2  -3   2  203.92   11.88
  -3   5   2  243.56   11.55
  -3   5   2  217.65   11.71
   5  -2   2  216.93   11.57
  -2  -3   2  216.17   11.65
  -3   5   2  212.65   11.53
   3   2  -2  142.56    7.78
  -5   3  -2  130.93    7.78
  -5   3  -2  144.33    7.62
  -5   3  -2  145.74    7.82
   2  -5  -2  145.10    7.54
   2  -5  -2  143.03    7.78
  -5   3  -2  140.86    7.67
   2  -5  -2  147.78    7.67
   3   2  -2  152.37    7.70
   2  -5  -2  129.36    7.91
  -3  -2   2  136.98    7.64
   5  -3   2  135.27    7.61
  -2   5   2  142.06    7.55
  -3  -2   2  132.04    8.06
  -2   5   2  146.12    7.75
  -3  -2   2  120.47    7.93
  -5   4  -2    9.50    0.87
   4   1  -2    9.25    0.74
   4   1  -2   10.03    0.67
  -5   4  -2    9.59    0.68
   1  -5  -2    8.90    0.82
  -5   4  -2    9.42    0.74
   1  -5  -2    9.46    1.13
  -4  -1   2    8.95    0.68
  -4  -1   2    8.38    1.14
   5  -4   2    8.62    0.66
  -4  -1   2    9.80    0.77
  -1   5   2    8.77    0.87
  -5   5  -2  181.86    9.93
   5   0  -2  186.58    9.65
   0  -5  -2  170.67   10.07
   0  -5  -2  183.92    9.77
   0  -5  -2  173.28    9.79
  -5   5  -2  175.12    9.65
  -5   5  -2  184.01    9.71
   5   0  -2  169.29    9.68
   0   5   2  183.95    9.64
   5  -5   2  179.61    9.65
   5  -5   2  175.97    9.89
  -5   0   2  177.73    9.65
  -5   0   2  159.36   10.05
  -5   0   2  182.30    9.69
  -1  -5  -2   77.00    4.46
  -1  -5  -2   80.53    4.44
   6  -1  -2   73.63    4.30
   6  -1  -2   78.18    4.29
  -1  -5  -2   72.79    4.75
  -5   6  -2   83.10    4.64
  -5   6  -2   73.12    4.27
  -5   6  -2   77.21    4.34
   5  -6   2   78.57    4.59
  -6   1   2   76.20    4.28
   5  -6   2   75.53    4.59
  -6   1   2   76.57    4.55
  -6   1   2   74.72    4.30
   5  -6   2   75.38    4.27
   7  -2  -2    1.22    0.36
  -2  -5  -2    0.67    0.45
  -2  -5  -2    0.97    0.45
  -5   7  -2    1.12    0.32
   7  -2  -2    1.14    0.34
  -5   7  -2    1.91    0.54
  -2  -5  -2    1.27    0.70
  -7   2   2    0.89    0.31
  -7   2   2    1.21    0.37
  -7   2   2    1.18    0.47
   5  -7   2    0.49    0.27
   5  -7   2    1.41    0.62
  -3  -5  -2   73.03    4.37
   8  -3  -2   74.55    4.23
   8  -3  -2   74.13    4.23
  -3  -5  -2   78.03    4.78
  -5   8  -2   75.46    4.16
  -3  -5  -2   70.36    4.39
   5  -8   2   72.55    4.15
  -8   3   2   72.34    4.22
   5  -8   2   71.09    4.70
   9  -4  -2   35.06    2.25
  -4  -5  -2   36.94    2.45
  -5   9  -2   34.65    2.13
  -4  -5  -2   32.79    2.41
  -9   4   2   33.69    2.33
   5  -9   2   35.63    2.86
   5  -9   2   35.16    2.13
  -9   4   2   34.05    2.21
  -5  -5  -2    1.60    0.69
  10  -5  -2    1.01    0.58
  -5  -5  -2    0.78    0.62
 -10   5   2    0.64    0.53
 -10   5   2    0.50    0.56
   5 -10   2   -0.20    0.97
  11  -6  -2   29.65    2.01
  -6  -5  -2   22.86    2.03
  -6  -5  -2   25.13    2.14
 -11   6   2   22.76    2.01
   5 -11   2   28.59    3.13
 -11   6   2   29.58    1.97
  -6  -4  -2   19.38    1.79
  10  -6  -2   22.17    1.60
  -6  -4  -2   21.52    1.79
 -10   6   2   20.25    1.58
 -10   6   2   18.49    1.66
   4 -10   2   22.10    2.59
  -6  -3  -2    1.30    0.60
  -6  -3  -2    1.06    0.60
   9  -6  -2    0.37    0.43
  -9   6   2    0.94    0.51
   3  -9   2    1.14    1.04
   3  -9   2    0.26    0.85
  -9   6   2    0.36    0.40
  -6  -2  -2   86.72    5.10
   8  -6  -2   83.20    5.00
  -6  -2  -2   86.91    5.04
  -2   8  -2   84.37    4.83
   8  -6  -2   88.57    4.89
   2  -8   2   83.94    5.67
   2  -8   2   86.12    4.81
  -8   6   2   86.11    4.88
   2  -8   2   88.23    5.46
  -6  -1  -2   59.46    3.31
   7  -6  -2   56.91    3.26
  -1   7  -2   56.66    3.21
   7  -6  -2   56.88    3.41
  -1   7  -2   59.23    4.43
  -6  -1  -2   52.17    3.38
  -6  -1  -2   53.43    3.47
   1  -7   2   53.69    3.95
  -7   6   2   54.62    3.25
  -7   6   2   58.39    3.34
   1  -7   2   59.87    3.21
   1  -7   2   55.09    3.74
   0   6  -2    1.15    0.28
   6  -6  -2    1.41    0.60
  -6   0  -2    0.19    0.27
  -6   0  -2    0.92    0.40
   6  -6  -2    0.53    0.25
  -6   0  -2    0.60    0.27
   6  -6  -2    0.93    0.40
   0   6  -2    0.57    0.62
  -6   0  -2    0.22    0.39
   6   0   2    0.54    0.28
   0  -6   2    0.80    0.26
   0  -6   2    1.30    0.59
  -6   6   2    0.73    0.38
   0  -6   2    0.52    0.26
   0  -6   2    0.77    0.80
  -6   6   2    0.49    0.26
  -6   6   2    0.37    0.27
  -6   1  -2  132.54    7.76
  -6   1  -2  132.55    7.56
   5  -6  -2  126.90    7.87
   1   5  -2  148.25    8.15
   1   5  -2  141.99    7.54
  -6   1  -2  135.31    7.49
   5  -6  -2  132.82    7.61
  -6   1  -2  137.59    7.65
   5  -6  -2  138.03    7.47
  -1  -5   2  134.74    7.55
  -1  -5   2  149.59    7.55
   6  -1   2  128.99    7.49
  -5   6   2  137.12    7.47
  -5   6   2  146.51    7.52
  -5   6   2  141.11    7.77
  -1  -5   2  132.03    7.90
   4  -6  -2   73.55    3.94
   4  -6  -2   68.29    4.36
  -6   2  -2   71.55    4.15
   4  -6  -2   70.55    4.09
   2   4  -2   66.89    4.09
  -6   2  -2   72.12    3.99
  -6   2  -2   76.85    4.21
  -6   2  -2   70.64    4.06
  -2  -4   2   66.61    4.56
  -2  -4   2   68.84    4.05
   6  -2   2   71.01    3.99
  -4   6   2   74.81    4.22
  -2  -4   2   71.64    4.07
  -4   6   2   75.05    3.95
  -2  -4   2   71.59    4.41
  -6   3  -2    3.90    0.45
   3  -6  -2    4.50    0.81
   3  -6  -2    4.67    0.37
  -6   3  -2    4.24    0.61
  -6   3  -2    3.94    0.51
  -6   3  -2    3.63    0.63
   3  -6  -2    4.50    0.67
  -3   6   2    5.45    0.64
  -3  -3   2    4.94    1.00
  -3  -3   2    4.81    0.54
  -3  -3   2    6.20    0.95
   6  -3   2    5.34    0.51
  -3   6   2    4.19    0.37
   4   2  -2  214.16   11.28
  -6   4  -2  209.93   11.17
  -6   4  -2  183.44   11.28
  -6   4  -2  209.48   11.10
   2  -6  -2  204.40   11.28
  -6   4  -2  215.67   11.37
   2  -6  -2  204.29   11.52
  -4  -2   2  183.49   11.48
  -4  -2   2  202.81   11.12
  -2   6   2  212.90   11.36
   6  -4   2  207.11   11.10
  -6   5  -2   77.10    4.21
  -6   5  -2   79.79    4.46
  -6   5  -2   76.98    4.13
   1  -6  -2   72.15    4.30
   1  -6  -2   76.09    4.65
  -6   5  -2   63.06    4.35
   5   1  -2   75.39    4.22
  -5  -1   2   67.30    4.57
   6  -5   2   72.76    4.12
  -5  -1   2   79.88    4.23
  -1   6   2   67.41    4.33
  -5  -1   2   74.14    4.14
   6   0  -2    0.72    0.32
   0  -6  -2    0.25    0.36
  -6   6  -2    0.36    0.37
   0  -6  -2    0.97    0.48
   0  -6  -2    0.56    0.69
  -6   6  -2    0.40    0.30
  -6   6  -2    0.13    0.24
  -6   0   2    0.40    0.26
   6  -6   2    0.26    0.25
   6  -6   2    0.76    0.44
  -6   0   2    0.99    0.71
  -6   0   2    0.38    0.33
  -6   0   2    0.53    0.35
   6  -6   2    0.31    0.47
  -1  -6  -2   92.75    5.55
  -1  -6  -2   86.38    5.12
   7  -1  -2   86.16    4.96
  -6   7  -2   93.39    5.01
  -1  -6  -2   91.18    5.14
  -6   7  -2   87.79    4.91
   6  -7   2   86.53    4.91
  -7   1   2   87.36    4.96
   6  -7   2   89.39    5.34
  -7   1   2   86.03    4.92
  -7   1   2   77.70    5.46
  -2  -6  -2   35.55    2.45
   8  -2  -2   35.53    2.28
  -2  -6  -2   40.54    2.90
  -6   8  -2   37.14    2.21
  -2  -6  -2   37.30    2.47
   6  -8   2   34.48    2.18
  -8   2   2   32.28    2.92
  -8   2   2   35.67    2.25
  -8   2   2   37.08    2.22
   6  -8   2   35.71    2.72
  -6   9  -2    1.70    0.41
  -3  -6  -2    0.83    0.62
   9  -3  -2    1.05    0.48
  -3  -6  -2    1.42    0.65
  -3  -6  -2    2.61    0.98
  -9   3   2    2.47    0.61
   6  -9   2    1.28    0.87
   6  -9   2    1.42    0.43
  -9   3   2    2.45    0.58
  10  -4  -2   43.08    2.79
  -4  -6  -2   41.89    2.97
  -6  10  -2   42.82    2.62
  -4  -6  -2   42.51    2.99
 -10   4   2   45.49    2.79
   6 -10   2   43.93    3.49
   6 -10   2   42.10    2.61
 -10   4   2   44.07    2.86
  -5  -6  -2   12.82    1.53
  11  -5  -2   15.43    1.46
   6 -11   2   18.23    2.50
 -11   5   2   16.88    1.51
 -11   5   2   15.45    1.53
  -7  -4  -2    1.68    0.82
  11  -7  -2    1.23    0.65
 -11   7   2    0.89    0.67
 -11   7   2    1.55    0.66
   4 -11   2    0.30    1.35
  -7  -3  -2   31.22    2.47
  -7  -3  -2   37.19    2.47
  10  -7  -2   35.48    2.31
 -10   7   2   32.89    2.27
 -10   7   2   33.04    2.38
   3 -10   2   38.91    3.39
   3 -10   2   33.77    3.04
   9  -7  -2   24.90    1.67
  -7  -2  -2   23.95    1.87
  -7  -2  -2   22.69    1.81
   9  -7  -2   22.19    2.47
   2  -9   2   28.56    2.93
   2  -9   2   23.67    2.28
  -9   7   2   22.79    1.66
  -9   7   2   23.38    1.75
   8  -7  -2    0.58    0.41
   8  -7  -2    1.62    0.84
  -7  -1  -2    1.15    0.57
  -7  -1  -2    1.98    0.49
  -7  -1  -2    0.99    0.54
  -8   7   2    1.46    0.46
   1  -8   2    1.29    0.86
   1  -8   2    1.28    1.02
  -8   7   2    1.14    0.45
  -7   0  -2   71.41    4.29
   7  -7  -2   68.75    4.69
  -7   0  -2   75.71    4.21
  -7   0  -2   71.85    4.38
   7  -7  -2   71.38    4.10
  -7   7   2   73.29    4.11
   0  -7   2   68.79    4.61
   0  -7   2   77.40    5.13
  -7   7   2   73.14    4.17
  -7   1  -2   55.29    3.23
  -7   1  -2   58.38    3.41
   6  -7  -2   54.34    3.72
   6  -7  -2   58.72    3.20
  -7   1  -2   55.37    3.31
  -7   1  -2   54.32    3.52
  -6   7   2   56.24    3.20
  -1  -6   2   54.08    3.99
   7  -1   2   56.96    3.25
  -1  -6   2   55.37    3.74
   5  -7  -2    4.39    0.45
  -7   2  -2    3.70    0.50
   2   5  -2    4.96    0.57
  -7   2  -2    4.00    0.66
   5  -7  -2    4.32    0.90
  -7   2  -2    4.46    0.60
  -2  -5   2    5.38    1.00
  -2  -5   2    4.82    1.21
  -5   7   2    4.03    0.45
   7  -2   2    4.36    0.51
  -5   7   2    3.84    0.65
  -2  -5   2    4.25    0.61
  -2  -5   2    4.06    0.56
  -7   3  -2  105.39    6.04
   4  -7  -2  109.41    6.45
  -7   3  -2  115.58    6.25
  -7   3  -2  110.96    5.96
   4  -7  -2  109.10    5.87
  -7   3  -2  107.89    6.15
   3   4  -2   98.08    6.06
  -3  -4   2  104.16    6.01
  -4   7   2  115.06    5.88
  -3  -4   2   96.07    6.36
  -3  -4   2  105.20    6.66
   7  -3   2  105.61    5.96
  -4   7   2  111.92    6.24
  -7   4  -2   55.83    3.40
  -7   4  -2   55.51    3.52
  -7   4  -2   63.18    3.65
   3  -7  -2   59.14    3.60
  -7   4  -2   56.75    3.31
   3  -7  -2   57.52    3.82
  -3   7   2   63.13    3.67
  -4  -3   2   54.46    3.77
   7  -4   2   55.96    3.33
  -4  -3   2   58.49    3.38
   2  -7  -2    1.89    0.84
   2  -7  -2    0.86    0.46
  -7   5  -2    1.03    0.47
  -7   5  -2    0.62    0.29
  -7   5  -2    0.88    0.37
   5   2  -2    1.44    0.53
  -7   5  -2    0.76    0.51
  -2   7   2    1.49    0.54
  -5  -2   2    1.06    0.36
  -5  -2   2    1.83    0.74
   7  -5   2    1.19    0.36
  -7   6  -2   80.29    5.20
  -7   6  -2   91.65    4.99
   1  -7  -2   83.29    5.08
   6   1  -2   91.66    5.03
   1  -7  -2   86.07    5.51
  -7   6  -2   83.57    4.87
  -6  -1   2   80.97    5.38
  -6  -1   2   93.97    5.03
   7  -6   2   83.91    4.87
  -6  -1   2   87.79    4.90
   7  -6   2   90.65    5.26
   0  -7  -2   49.82    3.25
  -7   7  -2   49.24    3.08
  -7   7  -2   52.81    3.00
   7   0  -2   53.71    3.12
   0  -7  -2   51.86    3.73
  -7   0   2   51.80    3.10
   7  -7   2   50.65    3.47
   7  -7   2   54.41    3.57
  -7   0   2   51.06    3.01
  -7   0   2   47.17    3.57
   7  -7   2   49.19    2.99
  -1  -7  -2    1.27    0.93
   8  -1  -2    2.33    0.55
  -7   8  -2    2.61    0.48
  -1  -7  -2    1.90    0.65
   7  -8   2    1.29    0.41
   7  -8   2    2.39    0.91
  -8   1   2    2.61    0.50
  -8   1   2    1.52    0.53
  -8   1   2    1.11    0.95
  -2  -7  -2   42.92    3.06
   9  -2  -2   43.79    2.84
  -2  -7  -2   43.76    3.01
  -7   9  -2   45.63    2.72
  -2  -7  -2   52.11    3.52
  -9   2   2   43.07    2.88
  -9   2   2   44.18    2.83
   7  -9   2   48.39    3.42
  -9   2   2   44.21    3.51
   7  -9   2   45.27    2.74
  -3  -7  -2   19.57    1.94
  -3  -7  -2   21.45    2.36
  10  -3  -2   22.93    1.68
  -3  -7  -2   19.89    1.81
  -7  10  -2   18.89    1.44
 -10   3   2   17.65    2.38
 -10   3   2   19.81    1.68
   7 -10   2   19.80    1.47
 -10   3   2   20.94    1.62
   7 -10   2   22.66    2.48
  -4  -7  -2    0.93    0.83
  11  -4  -2    0.17    0.59
  -4  -7  -2   -0.14    0.61
 -11   4   2    0.68    0.61
 -11   4   2    0.83    0.65
 -11   4   2    1.81    1.28
   7 -11   2   -0.27    1.14
  11  -8  -2   16.42    1.51
  -8  -3  -2   20.60    1.85
  11  -8  -2   16.05    2.36
 -11   8   2   16.90    1.67
 -11   8   2   17.70    1.51
   3 -11   2   19.38    2.73
   3 -11   2   16.68    2.40
  -8  -2  -2    0.66    0.59
  10  -8  -2   -0.45    0.51
  10  -8  -2    0.10    1.09
   2 -10   2   -0.73    1.16
 -10   8   2    0.62    0.57
   2 -10   2    0.40    1.02
 -10   8   2    0.21    0.49
  -8  -1  -2   37.82    2.68
   9  -8  -2   38.52    3.32
   9  -8  -2   42.28    2.54
  -8  -1  -2   37.49    2.75
   1  -9   2   40.92    3.27
  -9   8   2   41.80    2.52
   1  -9   2   40.07    3.73
   8  -8  -2   26.89    1.74
  -8   0  -2   24.38    1.93
  -8   0  -2   26.11    1.86
  -8   0  -2   27.99    2.07
   8  -8  -2   27.26    2.55
   0  -8   2   27.42    2.98
   0  -8   2   26.13    2.39
  -8   8   2   27.13    1.76
   7  -8  -2   -0.13    0.66
  -8   1  -2    0.52    0.38
  -8   1  -2    1.61    0.63
   7  -8  -2    0.77    0.34
  -8   1  -2    1.02    0.52
  -8   1  -2    1.23    0.48
  -1  -7   2    0.98    0.74
   8  -1   2    1.11    0.44
  -7   8   2    0.54    0.35
  -1  -7   2    0.29    1.05
   6  -8  -2   89.12    4.84
  -8   2  -2   82.96    4.90
  -8   2  -2   84.48    5.24
  -8   2  -2   82.81    5.04
   6  -8  -2   85.22    5.49
  -8   2  -2   88.95    5.01
  -2  -6   2   83.33    5.44
  -6   8   2   91.13    4.85
   8  -2   2   84.97    4.91
  -2  -6   2   94.79    5.90
  -8   3  -2   41.54    2.66
   5  -8  -2   45.27    2.48
  -8   3  -2   41.62    2.56
   5  -8  -2   46.46    3.23
  -8   3  -2   45.70    2.79
  -3  -5   2   40.20    2.65
   8  -3   2   42.67    2.57
  -5   8   2   44.49    2.52
  -3  -5   2   39.01    3.09
  -3  -5   2   41.35    3.41
   4  -8  -2    1.14    0.79
  -8   4  -2    0.76    0.43
  -8   4  -2    0.56    0.52
  -8   4  -2    0.81    0.36
  -4  -4   2    0.19    0.63
  -4  -4   2    0.41    0.89
   8  -4   2    0.42    0.34
  -4  -4   2   -0.37    0.37
  -8   5  -2   71.25    4.40
  -8   5  -2   72.68    4.25
  -8   5  -2   72.60    4.14
   3  -8  -2   71.87    4.44
   3  -8  -2   73.93    4.84
  -5  -3   2   73.15    4.20
  -5  -3   2   69.00    4.68
   8  -5   2   74.66    4.17
   2  -8  -2   37.16    2.92
   2  -8  -2   37.18    2.56
  -8   6  -2   38.50    2.40
   6   2  -2   35.79    2.52
  -8   6  -2   34.60    2.25
  -8   6  -2   38.48    2.61
  -6  -2   2   34.95    2.29
  -6  -2   2   35.15    2.83
   8  -6   2   37.94    2.29
  -8   7  -2    2.13    0.80
  -8   7  -2    1.84    0.48
   1  -8  -2    1.51    0.64
   1  -8  -2    1.84    0.90
   7   1  -2    2.19    0.66
  -8   7  -2    1.90    0.54
  -7  -1   2    2.21    0.51
   8  -7   2    1.02    0.46
  -7  -1   2    2.00    0.91
   8  -7   2    1.65    0.83
   8  -7   2    1.85    0.69
  -8   8  -2   52.83    3.93
   0  -8  -2   62.34    4.29
  -8   8  -2   60.77    3.51
   8   0  -2   61.64    3.68
  -8   8  -2   62.88    3.63
   0  -8  -2   54.53    3.75
  -8   0   2   60.32    3.51
   8  -8   2   58.72    3.50
  -8   0   2   51.03    4.06
  -8   0   2   63.78    3.66
   8  -8   2   60.74    4.08
  -8   9  -2   22.14    1.57
  -8   9  -2   19.84    2.27
  -1  -8  -2   21.00    1.88
  -1  -8  -2   20.82    2.45
   9  -1  -2   22.91    1.75
  -9   1   2   24.24    1.76
  -9   1   2   22.31    2.51
   8  -9   2   20.69    1.56
   8  -9   2   22.76    2.46
  10  -2  -2    0.80    0.60
  -2  -8  -2   -1.47    0.66
  -2  -8  -2    0.44    0.68
  -8  10  -2   -0.32    0.40
   8 -10   2    0.19    1.02
 -10   2   2    0.43    0.58
   8 -10   2    0.42    0.44
 -10   2   2    0.56    0.57
 -10   2   2    0.39    1.04
  -8  11  -2   21.38    1.60
  11  -3  -2   24.33    1.93
  -3  -8  -2   22.35    2.03
   8 -11   2   22.02    1.62
   8 -11   2   21.90    2.65
 -11   3   2   23.96    1.90
 -11   3   2   24.08    2.83
 -11   3   2   22.23    1.84
  -9  -1  -2   16.29    1.67
  10  -9  -2   16.71    1.44
  10  -9  -2   16.36    2.29
 -10   9   2   19.85    1.46
   1 -10   2   18.06    2.64
   1 -10   2   18.96    2.41
   9  -9  -2    1.62    0.52
  -9   0  -2    2.05    0.61
   9  -9  -2    2.42    1.09
  -9   0  -2    1.29    0.68
  -9   9   2    1.08    0.50
   0  -9   2    3.15    1.25
   0  -9   2    0.84    1.34
  -9   1  -2   37.66    2.74
   8  -9  -2   38.75    3.22
   8  -9  -2   39.16    2.43
  -9   1  -2   40.93    2.69
  -9   1  -2   40.11    2.62
  -1  -8   2   43.76    3.77
  -1  -8   2   35.15    3.13
  -8   9   2   40.79    2.44
  -9   2  -2   26.47    1.94
  -9   2  -2   25.47    1.87
  -9   2  -2   26.85    1.76
   7  -9  -2   22.07    2.50
   7  -9  -2   25.20    1.64
  -9   2  -2   23.67    2.03
   9  -2   2   24.24    1.78
  -7   9   2   24.86    1.63
  -2  -7   2   26.54    2.46
  -2  -7   2   26.24    3.03
  -9   3  -2    0.90    0.42
   6  -9  -2    1.55    0.95
  -9   3  -2    1.12    0.58
  -9   3  -2   -0.06    0.48
  -9   3  -2    0.57    0.67
  -3  -6   2    0.48    1.10
  -3  -6   2    1.42    0.88
   9  -3   2    0.67    0.46
  -9   4  -2   52.69    3.02
  -9   4  -2   49.46    3.22
  -9   4  -2   49.22    3.13
   5  -9  -2   52.15    3.72
  -4  -5   2   47.93    3.10
   9  -4   2   51.10    3.03
  -4  -5   2   48.34    3.58
  -4  -5   2   50.36    3.99
  -9   5  -2   39.20    2.56
  -9   5  -2   36.18    2.41
  -9   5  -2   37.41    2.30
   4  -9  -2   39.76    3.09
  -5  -4   2   33.67    2.88
  -5  -4   2   34.87    2.35
   9  -5   2   34.23    2.28
  -9   6  -2    1.38    0.47
  -9   6  -2    1.41    0.66
  -9   6  -2    1.67    0.55
   3  -9  -2    2.36    1.07
   9  -6   2    2.75    0.59
  -6  -3   2    3.56    1.03
  -6  -3   2    1.27    0.48
   2  -9  -2   43.06    3.08
  -9   7  -2   43.64    2.75
  -9   7  -2   45.02    2.91
  -9   7  -2   45.66    3.12
   2  -9  -2   46.77    3.58
   9  -7   2   56.46    3.30
  -7  -2   2   39.16    3.35
  -7  -2   2   42.90    2.79
   9  -7   2   41.86    2.77
   9  -7   2   47.06    3.35
   1  -9  -2   23.66    1.95
  -9   8  -2   20.45    1.57
  -9   8  -2   22.87    2.03
  -9   8  -2   22.63    1.75
   1  -9  -2   27.08    2.75
  -8  -1   2   17.99    2.25
   9  -8   2   20.83    1.58
   9  -8   2   22.32    2.30
  -8  -1   2   22.05    1.63
  -8  -1   2   22.25    1.61
  -9   9  -2    0.21    0.84
  -9   9  -2   -0.09    0.42
   0  -9  -2    0.15    0.70
   9   0  -2    0.29    0.65
   0  -9  -2    1.39    1.08
  -9   0   2    1.68    1.07
  -9   0   2    0.67    0.50
   9  -9   2    0.98    0.91
   9  -9   2    0.46    0.48
  -9  10  -2   25.82    1.86
  10  -1  -2   27.20    2.15
  -9  10  -2   24.85    2.56
  -1  -9  -2   30.87    2.75
  -1  -9  -2   27.45    2.26
 -10   1   2   25.46    2.82
   9 -10   2   31.49    3.08
 -10   1   2   25.85    2.05
 -10   1   2   26.03    1.99
  10 -10  -2   32.11    2.63
  10 -10  -2   26.58    3.49
   0 -10   2   31.69    3.93
   9 -10  -2   21.58    2.58
 -10   1  -2   17.37    1.55
 -10   1  -2   19.57    1.65
   9 -10  -2   15.76    1.34
  -9  10   2   18.24    1.39
  -1  -9   2   19.18    2.64
  -1  -9   2   16.07    2.24
   8 -10  -2    0.38    1.04
 -10   2  -2    0.43    0.61
 -10   2  -2   -0.04    0.53
  -2  -8   2   -0.08    0.87
  -2  -8   2    0.11    1.35
 -10   3  -2   34.81    2.62
 -10   3  -2   34.32    2.29
 -10   3  -2   36.53    2.48
 -10   3  -2   35.31    2.43
   7 -10  -2   37.92    3.14
  -3  -7   2   33.13    2.96
  10  -3   2   30.24    2.29
  -3  -7   2   31.36    3.48
 -10   4  -2   22.05    1.79
 -10   4  -2   19.53    2.01
 -10   4  -2   22.49    1.64
   6 -10  -2   21.72    2.56
 -10   4  -2   19.94    1.76
  10  -4   2   23.79    1.69
  -4  -6   2   23.68    2.34
 -10   5  -2    0.72    0.61
 -10   5  -2    0.27    0.49
   5 -10  -2    1.89    1.16
 -10   5  -2    1.75    0.70
  -5  -5   2    1.14    0.56
  -5  -5   2    1.11    1.00
  10  -5   2    0.35    0.51
 -10   6  -2   43.16    2.80
   4 -10  -2   49.75    3.74
 -10   6  -2   45.37    2.99
 -10   6  -2   49.81    3.11
  -6  -4   2   41.89    2.85
  10  -6   2   43.69    2.86
  -6  -4   2   44.86    3.49
 -10   7  -2   26.16    1.97
   3 -10  -2   25.99    2.77
 -10   7  -2   18.85    1.59
 -10   7  -2   19.48    1.68
  10  -7   2   19.56    2.15
  -7  -3   2   19.91    1.60
  -7  -3   2   22.05    2.43
  10  -7   2   19.87    1.59
 -10   8  -2    1.96    0.83
   2 -10  -2    0.71    0.98
 -10   8  -2    0.38    0.50
   2 -10  -2   -0.89    0.66
 -10   8  -2    0.08    0.56
  10  -8   2    0.91    0.58
  -8  -2   2   -0.36    0.81
  10  -8   2    0.83    0.90
  -8  -2   2    0.42    0.52
   1 -10  -2   26.81    2.29
 -10   9  -2   27.46    1.90
   1 -10  -2   29.19    2.81
 -10   9  -2   20.88    2.25
  10  -9   2   29.24    2.70
  -9  -1   2   26.71    2.62
  10  -9   2   26.84    1.91
   0 -10  -2   17.67    2.39
 -10   0   2   14.51    1.62
  10 -10   2   12.94    2.20
   8 -11  -2   20.66    2.61
 -11   3  -2   18.44    1.69
  -3  -8   2   17.39    2.28
  -3  -8   2   21.31    2.94
 -11   4  -2    2.08    0.78
   7 -11  -2    1.15    1.14
 -11   4  -2    2.10    0.74
 -11   4  -2    1.61    0.58
  -4  -7   2    0.94    1.06
  11  -4   2    0.83    0.62
 -11   5  -2   27.68    2.13
   6 -11  -2   32.04    2.90
  -5  -6   2   20.81    2.54
  11  -5   2   29.42    2.08
 -11   6  -2   17.41    1.56
 -11   6  -2   14.44    1.54
   5 -11  -2   19.34    2.43
  -6  -5   2   13.83    1.46
  11  -6   2   18.72    1.60
  -6  -5   2   14.37    2.03
 -11   7  -2    0.38    0.65
   4 -11  -2    0.35    1.01
 -11   7  -2    0.37    0.56
  11  -7   2   -0.82    0.75
  -7  -4   2    0.45    0.60
  -7  -4   2   -0.23    0.89
  11  -7   2    0.68    0.63
   3 -11  -2   27.00    2.88
 -11   8  -2   23.83    1.77
 -11   8  -2   20.15    1.88
  -8  -3   2   21.52    1.74
  -8  -3   2   22.83    2.58
  11  -8   2   23.79    1.86
  11  -8   2   26.74    2.53
   0   0  -3  105.06    5.36
   0   0  -3   94.05    5.43
   0   0  -3   96.45    5.53
   0   0   3  101.27    5.47
   0   0   3   94.47    5.54
  -1   0  -3   80.21    4.48
   0   1  -3   75.83    4.72
  -1   0  -3   83.14    4.49
   0   1  -3   82.78    4.58
   0   1  -3   79.99    4.50
  -1   0  -3   82.98    4.52
   1  -1  -3   86.01    4.43
   1  -1  -3   83.27    4.52
   0  -1   3   73.19    4.58
  -1   1   3   85.64    4.50
   0  -1   3   76.20    4.72
  -1   1   3   82.88    4.43
   1   0   3   88.50    4.53
  -1   1   3   80.78    4.54
   1   0  -3   81.70    4.19
   1   0  -3   66.13    4.27
  -1   1  -3   73.51    4.27
   1   0  -3   74.68    4.40
   0  -1  -3   72.70    4.23
   0  -1  -3   76.81    4.20
  -1   1  -3   77.87    4.22
  -1   1  -3   83.37    4.17
   1  -1   3   78.26    4.16
  -1   0   3   81.00    4.24
  -1   0   3   71.94    4.36
   0   1   3   71.98    4.26
   1  -1   3   77.81    4.31
   1  -1   3   75.20    4.28
   2  -1  -3    0.05    0.11
  -1  -1  -3    0.01    0.13
  -1  -1  -3    0.27    0.15
  -1   2  -3    0.12    0.20
   2  -1  -3    0.26    0.19
  -1   2  -3    0.67    0.28
  -1   2  -3    0.10    0.14
  -1  -1  -3    0.02    0.11
   1  -2   3    0.09    0.27
   1  -2   3    0.38    0.20
  -2   1   3    0.07    0.11
   1  -2   3   -0.09    0.15
   1  -2   3    0.04    0.14
  -2   1   3   -0.03    0.12
   1  -2   3    0.45    0.25
   1   1   3    0.04    0.07
  -2  -1  -3   70.49    3.59
  -1   3  -3   67.03    3.89
   3  -2  -3   68.11    3.56
  -2  -1  -3   65.57    3.55
  -1   3  -3   58.03    3.69
  -2  -1  -3   66.86    3.65
   3  -2  -3   65.28    3.63
  -1   3  -3   63.72    3.61
  -2  -1  -3   64.51    3.57
   1  -3   3   63.66    3.73
   1  -3   3   56.56    3.76
   1  -3   3   63.06    3.73
   1  -3   3   66.35    3.61
  -3   2   3   66.34    3.56
   0   2  -3  104.49    6.75
  -2   0  -3  130.88    6.65
   2  -2  -3  122.89    6.75
  -2   0  -3  123.74    6.76
   0   2  -3  112.40    6.81
   0   2  -3  117.37    7.07
   2  -2  -3  131.12    6.67
  -2   0  -3  126.91    6.73
  -2   0  -3  132.92    6.73
  -2   2   3  128.22    6.69
   0  -2   3  114.22    6.81
   0  -2   3  127.19    6.86
  -2   2   3  130.56    6.67
   2   0   3  127.25    6.65
   0  -2   3  110.70    7.01
   2   0   3  129.42    6.74
   0  -2   3  123.60    6.85
   1   1  -3    0.63    0.25
  -2   1  -3    0.29    0.22
  -2   1  -3    0.20    0.14
   1   1  -3    0.04    0.29
  -2   1  -3    0.03    0.14
   1  -2  -3    0.24    0.14
  -2   1  -3   -0.02    0.08
   2  -1   3    0.07    0.10
   2  -1   3   -0.01    0.14
  -1  -1   3    0.10    0.29
  -1  -1   3    0.04    0.25
  -1  -1   3    0.09    0.19
  -1  -1   3    0.32    0.25
   0  -2  -3  130.26    7.01
   2   0  -3  124.73    7.04
   0  -2  -3  136.69    7.03
   0  -2  -3  141.08    7.16
   0  -2  -3  133.52    7.03
  -2   2  -3  134.25    7.08
   2   0  -3  122.55    7.13
  -2   2  -3  124.98    7.15
  -2   2  -3  135.14    7.02
  -2   0   3  130.00    7.08
   0   2   3  123.48    7.01
   2  -2   3  129.56    7.17
  -2   0   3  129.69    7.25
  -2   0   3  123.35    7.04
   2  -2   3  126.23    7.14
   2  -2   3  131.04    7.02
   2  -2   3  130.61    7.07
   3  -1  -3   44.53    2.41
  -2   3  -3   41.79    2.59
  -2   3  -3   43.79    2.47
   3  -1  -3   43.59    2.47
  -2   3  -3   41.75    2.41
  -1  -2  -3   45.04    2.45
  -1  -2  -3   44.03    2.41
  -1  -2  -3   42.90    2.40
  -1  -2  -3   43.78    2.51
   2  -3   3   39.98    2.52
  -3   1   3   41.15    2.39
   2  -3   3   43.60    2.41
   2  -3   3   37.19    2.59
  -3   1   3   42.56    2.44
   2  -3   3   44.00    2.52
  -2  -2  -3    6.72    0.66
   4  -2  -3    5.98    0.51
  -2  -2  -3    6.72    0.55
  -2   4  -3    7.95    0.82
   4  -2  -3    6.59    0.58
  -2  -2  -3    6.52    0.50
  -2   4  -3    5.83    0.64
  -2   4  -3    7.15    0.54
  -2  -2  -3    6.25    0.68
   2  -4   3    6.60    0.82
  -4   2   3    6.92    0.53
   2  -4   3    6.40    0.74
  -4   2   3    7.86    0.46
   2  -4   3    7.15    0.54
   2  -4   3    6.63    0.79
   5  -3  -3   68.32    3.67
  -3  -2  -3   70.31    3.80
  -3  -2  -3   71.28    3.66
   5  -3  -3   64.52    3.74
  -3  -2  -3   65.77    3.73
  -2   5  -3   62.37    3.81
  -2   5  -3   65.40    4.07
  -2   5  -3   64.15    3.68
   2  -5   3   68.27    3.68
  -5   3   3   65.43    3.90
   2  -5   3   64.90    3.95
  -5   3   3   68.41    3.62
   2  -5   3   62.27    3.85
  -5   3   3   62.03    3.65
   2  -5   3   60.06    3.95
   4  -3  -3   44.86    2.62
   4  -3  -3   45.47    2.52
  -3  -1  -3   45.53    2.58
  -1   4  -3   40.22    2.94
  -3  -1  -3   46.27    2.55
  -3  -1  -3   44.81    2.65
  -1   4  -3   45.25    2.70
  -3  -1  -3   49.96    2.48
  -1   4  -3   42.48    2.57
   1  -4   3   46.16    2.83
   3   1   3   47.18    2.48
  -4   3   3   42.84    2.71
  -4   3   3   46.58    2.49
   1  -4   3   44.75    2.58
  -4   3   3   42.60    2.52
   1  -4   3   44.73    2.71
   1  -4   3   41.60    2.78
  -3   0  -3    0.94    0.29
  -3   0  -3    1.17    0.23
   3  -3  -3    1.14    0.18
   0   3  -3    1.87    0.33
  -3   0  -3    1.47    0.17
   3  -3  -3    0.78    0.23
   0   3  -3    1.47    0.53
  -3   0  -3    1.14    0.22
  -3   0  -3    1.28    0.25
  -3   3   3    0.83    0.16
   0  -3   3    0.43    0.40
   0  -3   3    1.40    0.40
   0  -3   3    1.00    0.30
   3   0   3    0.86    0.21
   3   0   3    1.42    0.17
  -3   3   3    0.70    0.24
   0  -3   3    1.97    0.34
   2  -3  -3   66.89    3.48
  -3   1  -3   63.58    3.61
   2  -3  -3   63.49    3.57
  -3   1  -3   69.38    3.57
   1   2  -3   55.73    3.92
   2  -3  -3   64.54    3.65
  -3   1  -3   65.66    3.50
  -3   1  -3   56.66    3.61
  -2   3   3   68.41    3.48
  -1  -2   3   65.63    3.63
  -2   3   3   60.03    3.57
  -1  -2   3   65.98    3.77
  -1  -2   3   59.24    3.73
   3  -1   3   67.63    3.64
   3  -1   3   64.56    3.50
  -3   2  -3   43.52    2.40
   2   1  -3   43.82    2.51
   2   1  -3   37.30    2.57
   1  -3  -3   47.79    2.44
   1  -3  -3   45.58    2.47
   1  -3  -3   45.95    2.56
  -3   2  -3   43.05    2.54
  -3   2  -3   44.13    2.46
   1  -3  -3   43.88    2.43
   3  -2   3   41.89    2.40
   3  -2   3   43.41    2.56
  -2  -1   3   45.57    2.68
  -1   3   3   40.56    2.39
  -2  -1   3   42.55    2.39
  -2  -1   3   41.78    2.49
  -2  -1   3   37.65    2.63
   0  -3  -3    0.89    0.24
  -3   3  -3    0.35    0.20
   0  -3  -3    0.64    0.32
   3   0  -3    0.31    0.23
  -3   3  -3    0.64    0.18
   0  -3  -3    0.76    0.22
   0  -3  -3    0.67    0.16
  -3   3  -3    0.45    0.26
   3   0  -3    0.90    0.22
  -3   0   3    0.48    0.22
   3  -3   3    0.55    0.29
  -3   0   3    0.49    0.20
   3  -3   3    0.54    0.18
  -3   0   3    0.46    0.13
   3  -3   3    0.60    0.25
  -1  -3  -3   70.27    3.90
  -3   4  -3   67.19    4.06
   4  -1  -3   68.09    3.85
  -3   4  -3   73.55    3.92
  -1  -3  -3   73.08    3.93
  -1  -3  -3   70.56    4.04
   4  -1  -3   70.87    3.91
  -3   4  -3   65.99    3.84
   3  -4   3   69.33    3.85
  -4   1   3   70.60    3.86
   3  -4   3   62.95    4.03
   3  -4   3   64.89    4.07
   3  -4   3   69.68    4.00
  -4   1   3   73.88    3.80
  -3   5  -3   45.28    2.68
  -3   5  -3   42.83    2.58
  -2  -3  -3   48.08    2.71
  -2  -3  -3   48.70    2.82
  -3   5  -3   44.59    2.87
   5  -2  -3   46.07    2.65
  -2  -3  -3   44.29    2.65
   5  -2  -3   42.81    2.58
   3  -5   3   47.78    2.60
   3  -5   3   40.50    2.84
  -5   2   3   48.80    2.54
  -5   2   3   44.96    2.59
   3  -5   3   45.70    2.89
   3  -5   3   43.65    2.80
  -3   6  -3    5.75    0.68
  -3  -3  -3    4.54    0.58
   6  -3  -3    3.69    0.54
  -3   6  -3    3.81    0.75
   6  -3  -3    4.56    0.49
  -3  -3  -3    4.06    0.59
  -3   6  -3    4.09    0.47
  -3  -3  -3    3.73    0.67
   3  -6   3    3.24    0.61
  -6   3   3    4.60    0.51
  -6   3   3    4.78    0.73
   3  -6   3    3.91    0.74
   3  -6   3    3.01    0.74
   3  -6   3    4.32    0.48
  -3   7  -3   39.23    2.92
   7  -4  -3   39.61    2.45
  -4  -3  -3   37.26    2.51
  -4  -3  -3   40.32    2.47
   7  -4  -3   40.79    2.36
  -3   7  -3   38.21    2.32
   3  -7   3   33.73    2.75
   3  -7   3   40.10    2.33
  -7   4   3   39.04    2.35
   3  -7   3   40.01    2.80
  -7   4   3   41.87    2.73
  -4  -2  -3   43.92    2.69
  -4  -2  -3   46.05    2.60
  -2   6  -3   44.27    3.17
  -2   6  -3   44.67    2.61
   6  -4  -3   42.90    2.69
   6  -4  -3   46.73    2.61
  -4  -2  -3   46.45    2.76
  -6   4   3   48.13    2.93
   2  -6   3   45.07    2.72
   2  -6   3   37.48    2.92
   2  -6   3   47.17    2.62
   2  -6   3   47.09    3.05
  -6   4   3   46.00    2.60
  -1   5  -3    3.24    0.78
  -4  -1  -3    2.78    0.36
   5  -4  -3    2.50    0.33
  -4  -1  -3    3.43    0.33
   5  -4  -3    2.34    0.41
  -4  -1  -3    2.91    0.44
  -1   5  -3    2.71    0.39
  -4  -1  -3    2.53    0.47
   1  -5   3    2.48    0.66
   1  -5   3    3.07    0.41
   1  -5   3    2.12    0.59
  -5   4   3    2.59    0.49
   1  -5   3    2.58    0.44
  -5   4   3    2.37    0.33
  -4   0  -3   77.19    4.40
   0   4  -3   76.56    4.45
   4  -4  -3   81.03    4.35
   4  -4  -3   79.03    4.46
  -4   0  -3   82.29    4.53
  -4   0  -3   74.98    4.42
  -4   0  -3   81.35    4.33
  -4   0  -3   79.63    4.47
   0   4  -3   82.10    5.05
   0  -4   3   83.47    4.50
  -4   4   3   80.36    4.35
   0  -4   3   80.95    4.76
  -4   4   3   80.24    4.56
   4   0   3   79.59    4.33
   0  -4   3   68.84    4.63
   0  -4   3   83.87    4.47
   3  -4  -3   44.16    2.53
   1   3  -3   39.40    2.97
   3  -4  -3   45.07    2.41
  -4   1  -3   44.50    2.55
   3  -4  -3   43.55    2.66
  -4   1  -3   45.95    2.43
   1   3  -3   39.17    2.57
  -4   1  -3   42.74    2.60
  -4   1  -3   42.51    2.49
  -3   4   3   42.69    2.56
  -3   4   3   43.84    2.41
   4  -1   3   45.91    2.60
  -1  -3   3   40.44    2.73
   4  -1   3   43.25    2.42
  -1  -3   3   42.84    2.55
  -1  -3   3   46.70    2.86
   2  -4  -3    6.66    0.43
  -4   2  -3    6.15    0.55
  -4   2  -3    5.86    0.49
  -4   2  -3    6.20    0.70
   2   2  -3    5.70    0.74
   2  -4  -3    6.98    0.56
  -4   2  -3    7.84    0.66
   2  -4  -3    7.43    0.71
  -2  -2   3    7.24    0.53
  -2  -2   3    6.15    0.84
  -2  -2   3    6.53    0.60
  -2   4   3    6.62    0.55
   4  -2   3    6.42    0.50
   4  -2   3    7.59    0.69
  -2  -2   3    6.77    0.90
  -2   4   3    7.03    0.43
   1  -4  -3   68.88    3.88
   1  -4  -3   70.00    3.86
   1  -4  -3   72.01    4.03
  -4   3  -3   71.02    3.86
  -4   3  -3   71.48    3.80
   3   1  -3   68.91    3.92
  -4   3  -3   68.37    3.97
   3   1  -3   68.18    3.88
   1  -4  -3   67.39    3.80
  -3  -1   3   65.37    3.86
  -3  -1   3   57.95    4.08
  -1   4   3   70.17    3.81
  -3  -1   3   69.24    3.89
  -3  -1   3   69.63    3.79
   4  -3   3   68.87    3.79
   0  -4  -3   68.05    3.86
   0  -4  -3   71.16    4.05
  -4   4  -3   68.47    4.00
   4   0  -3   67.69    3.83
   0  -4  -3   67.36    3.74
  -4   4  -3   71.95    3.85
  -4   4  -3   68.31    3.78
   4   0  -3   64.90    3.80
   0  -4  -3   69.57    3.86
  -4   0   3   66.33    3.80
   4  -4   3   69.21    3.95
  -4   0   3   66.64    4.16
  -4   0   3   67.87    3.75
   4  -4   3   66.87    3.93
   4  -4   3   64.39    3.77
   5  -1  -3    3.97    0.48
  -4   5  -3    3.73    0.48
  -4   5  -3    3.47    0.40
  -1  -4  -3    3.40    0.66
   5  -1  -3    3.06    0.42
  -1  -4  -3    3.90    0.53
  -4   5  -3    3.81    0.64
  -1  -4  -3    3.69    0.51
  -5   1   3    4.24    0.47
   4  -5   3    2.47    0.53
   4  -5   3    3.83    0.42
  -5   1   3    4.16    0.39
   4  -5   3    2.73    0.62
   6  -2  -3   60.37    3.44
  -4   6  -3   60.85    3.47
  -4   6  -3   55.41    3.36
  -2  -4  -3   59.87    3.53
  -2  -4  -3   57.96    3.66
  -4   6  -3   64.89    3.78
   6  -2  -3   59.82    3.40
  -2  -4  -3   56.41    3.46
   4  -6   3   57.93    3.37
   4  -6   3   56.48    3.69
  -6   2   3   63.50    3.71
  -6   2   3   60.15    3.40
  -6   2   3   62.56    3.33
   4  -6   3   55.61    3.63
  -3  -4  -3   20.25    1.68
   7  -3  -3   22.32    1.45
   7  -3  -3   19.65    1.37
  -4   7  -3   19.70    1.33
  -3  -4  -3   20.70    1.47
  -4   7  -3   21.69    1.82
  -3  -4  -3   20.25    1.52
   4  -7   3   19.42    1.33
   4  -7   3   19.55    1.85
  -7   3   3   20.51    1.38
   4  -7   3   21.09    1.78
  -4  -4  -3    1.41    0.56
   8  -4  -3    2.12    0.50
  -4  -4  -3    1.57    0.53
  -4   8  -3    1.81    0.40
   8  -4  -3    1.67    0.49
   4  -8   3    1.18    0.74
   4  -8   3    2.28    0.96
   4  -8   3    2.59    0.44
  -8   4   3    2.30    0.48
   9  -5  -3   34.11    2.20
  -5  -4  -3   33.33    2.31
   9  -5  -3   33.52    2.24
  -4   9  -3   34.71    2.08
  -5  -4  -3   33.77    2.40
   4  -9   3   30.82    2.05
   4  -9   3   28.83    2.79
  -9   5   3   32.41    2.27
  -9   5   3   33.64    2.18
   4  -9   3   35.73    2.92
  -5  -3  -3   21.11    1.58
  -3   8  -3   19.59    1.32
  -5  -3  -3   17.96    1.48
   8  -5  -3   21.09    1.41
   8  -5  -3   20.20    1.50
   3  -8   3   17.98    1.99
  -8   5   3   19.55    1.39
   3  -8   3   15.85    1.99
   3  -8   3   19.93    1.31
  -2   7  -3    5.95    0.61
  -5  -2  -3    6.06    0.79
  -2   7  -3    4.60    1.69
   7  -5  -3    5.32    0.71
  -5  -2  -3    6.85    0.63
  -5  -2  -3    6.47    0.79
   7  -5  -3    5.02    0.59
  -7   5   3    4.63    0.58
   2  -7   3    7.24    1.20
   2  -7   3    6.76    0.62
   2  -7   3    3.53    0.90
  -1   6  -3   47.85    2.71
   6  -5  -3   45.84    2.81
  -5  -1  -3   50.25    2.73
  -5  -1  -3   46.32    2.85
  -1   6  -3   44.51    3.47
   6  -5  -3   47.83    2.68
  -5  -1  -3   44.65    2.80
  -6   5   3   45.53    2.67
   1  -6   3   45.85    3.22
   1  -6   3   50.39    2.71
   1  -6   3   40.92    3.04
  -6   5   3   47.71    3.00
   1  -6   3   44.80    2.75
  -5   0  -3   24.91    1.70
  -5   0  -3   25.31    1.72
   0   5  -3   28.17    2.36
   0   5  -3   28.07    1.65
   5  -5  -3   25.98    1.54
  -5   0  -3   28.02    1.55
   5  -5  -3   24.96    1.67
  -5   0  -3   26.46    1.61
  -5   5   3   26.23    1.80
   0  -5   3   28.17    1.64
  -5   5   3   25.86    1.55
   0  -5   3   23.06    1.93
   5   0   3   25.78    1.54
   0  -5   3   25.49    1.66
   0  -5   3   22.67    2.02
   4  -5  -3    2.93    0.44
  -5   1  -3    2.87    0.39
  -5   1  -3    2.43    0.30
   4  -5  -3    2.32    0.29
  -5   1  -3    2.57    0.51
   1   4  -3    3.59    0.52
  -5   1  -3    3.00    0.45
   1   4  -3    1.67    0.64
   4  -5  -3    3.63    0.65
   5  -1   3    3.14    0.34
  -4   5   3    2.78    0.31
  -4   5   3    2.88    0.49
  -1  -4   3    3.48    0.70
  -1  -4   3    3.04    0.44
  -1  -4   3    2.72    0.50
  -1  -4   3    2.57    0.72
  -5   2  -3   65.25    3.71
  -5   2  -3   67.20    3.54
   2   3  -3   61.53    3.70
   3  -5  -3   65.19    3.48
  -5   2  -3   62.90    3.60
   3  -5  -3   65.03    3.63
  -5   2  -3   57.83    3.69
   3  -5  -3   66.81    3.82
  -2  -3   3   66.34    4.01
  -3   5   3   62.37    3.66
  -2  -3   3   63.55    3.58
   5  -2   3   63.44    3.54
  -2  -3   3   57.85    3.88
  -2  -3   3   63.11    3.65
  -3   5   3   64.81    3.48
   2  -5  -3   45.30    2.43
   3   2  -3   45.09    2.69
   2  -5  -3   45.50    2.57
  -5   3  -3   41.11    2.57
  -5   3  -3   38.32    2.69
  -5   3  -3   46.54    2.52
   2  -5  -3   44.89    2.66
   3   2  -3   45.11    2.71
  -5   3  -3   47.97    2.74
   2  -5  -3   45.10    2.79
  -3  -2   3   46.52    3.01
   5  -3   3   44.88    2.52
  -3  -2   3   44.51    2.63
  -3  -2   3   42.42    2.53
  -3  -2   3   37.99    2.87
  -2   5   3   44.57    2.60
   1  -5  -3    4.00    0.54
   1  -5  -3    3.24    0.40
  -5   4  -3    4.12    0.50
   4   1  -3    4.08    0.49
  -5   4  -3    3.87    0.42
  -5   4  -3    3.81    0.58
   4   1  -3    2.45    0.45
   1  -5  -3    3.09    0.48
   1  -5  -3    3.22    0.64
  -1   5   3    3.61    0.47
  -4  -1   3    3.10    0.48
   5  -4   3    3.58    0.40
  -4  -1   3    3.01    0.73
  -4  -1   3    3.40    0.38
   5   0  -3   44.78    2.66
  -5   5  -3   46.23    2.90
   0  -5  -3   47.42    2.76
  -5   5  -3   46.24    2.69
  -5   5  -3   43.82    2.60
   5   0  -3   48.68    2.65
   0  -5  -3   43.79    2.72
   0  -5  -3   44.92    2.97
   5  -5   3   45.24    2.84
  -5   0   3   43.20    3.05
   5  -5   3   42.59    2.80
  -5   0   3   45.49    2.59
  -5   0   3   45.18    2.66
   5  -5   3   45.47    2.62
  -1  -5  -3   25.93    1.72
   6  -1  -3   25.67    1.64
   6  -1  -3   25.14    1.63
  -5   6  -3   26.05    1.69
  -5   6  -3   24.48    1.60
  -1  -5  -3   27.99    1.78
  -1  -5  -3   27.60    1.99
  -5   6  -3   26.81    1.96
  -6   1   3   25.04    1.65
   5  -6   3   26.08    1.61
   5  -6   3   24.68    1.88
  -6   1   3   26.20    1.57
   5  -6   3   26.41    1.97
   7  -2  -3    3.64    0.56
  -2  -5  -3    3.85    0.73
  -5   7  -3    4.87    0.66
  -2  -5  -3    4.72    0.69
   7  -2  -3    5.35    0.63
  -5   7  -3    4.79    0.56
  -2  -5  -3    5.61    0.94
  -7   2   3    4.97    0.83
   5  -7   3    3.55    0.79
   5  -7   3    4.05    0.52
  -7   2   3    4.15    0.56
   5  -7   3    6.44    0.97
  -5   8  -3   38.33    2.31
  -3  -5  -3   39.00    2.59
  -3  -5  -3   39.76    2.52
  -3  -5  -3   39.16    2.75
   8  -3  -3   40.25    2.41
   8  -3  -3   36.86    2.38
  -8   3   3   38.06    2.37
   5  -8   3   35.01    2.79
   5  -8   3   36.06    2.31
  -4  -5  -3   19.43    1.56
  -4  -5  -3   17.09    1.59
   9  -4  -3   19.33    1.45
   9  -4  -3   17.45    1.41
  -5   9  -3   19.70    1.33
  -9   4   3   17.34    1.37
   5  -9   3   18.27    2.07
   5  -9   3   17.14    1.29
  -5  -5  -3    6.38    1.11
  -5  -5  -3    6.05    1.12
  -5  10  -3    6.15    0.73
  10  -5  -3    5.32    0.85
 -10   5   3    6.44    0.85
 -10   5   3    4.61    0.87
   5 -10   3    4.30    1.33
   5 -10   3    4.52    0.64
  11  -6  -3   19.71    1.67
  -6  -5  -3   18.19    1.93
   5 -11   3   22.29    2.71
 -11   6   3   19.88    1.63
 -11   6   3   17.05    1.70
  -6  -4  -3   15.08    1.63
  10  -6  -3   14.67    1.35
   4 -10   3   13.34    2.08
 -10   6   3   14.05    1.46
 -10   6   3   13.66    1.30
   9  -6  -3    4.45    0.79
   9  -6  -3    6.10    0.78
  -6  -3  -3    6.23    0.92
  -6  -3  -3    5.33    0.95
  -3   9  -3    4.63    0.60
   3  -9   3    4.94    1.22
   3  -9   3    6.34    1.38
  -9   6   3    5.73    0.76
   3  -9   3    4.58    0.60
  -9   6   3    5.24    0.82
   8  -6  -3   40.16    2.36
  -6  -2  -3   38.86    2.58
  -6  -2  -3   36.04    2.47
  -2   8  -3   38.85    2.30
   8  -6  -3   37.11    2.49
  -8   6   3   38.81    2.44
   2  -8   3   34.65    2.94
  -8   6   3   37.58    2.34
   2  -8   3   40.36    3.09
   2  -8   3   38.84    2.29
  -1   7  -3   25.53    1.58
  -6  -1  -3   24.83    1.74
  -6  -1  -3   23.88    1.77
  -6  -1  -3   26.26    1.64
   7  -6  -3   23.65    1.71
   7  -6  -3   24.55    1.56
   1  -7   3   20.72    2.03
   1  -7   3   23.80    2.24
  -7   6   3   25.11    1.58
   1  -7   3   24.84    1.57
   6  -6  -3    1.25    0.58
   6  -6  -3    0.71    0.38
   6  -6  -3    0.43    0.27
   0   6  -3    0.27    0.63
   0   6  -3    1.15    0.33
  -6   0  -3    0.95    0.33
  -6   0  -3    1.42    0.32
  -6   0  -3    0.14    0.38
  -6   0  -3    0.74    0.39
   0  -6   3   -0.03    0.66
   0  -6   3    2.00    0.39
   0  -6   3    0.89    0.32
  -6   6   3    0.82    0.27
   0  -6   3    0.68    0.69
  -6   6   3    0.43    0.38
   5  -6  -3   45.86    2.82
   1   5  -3   49.35    3.46
   5  -6  -3   44.10    2.63
  -6   1  -3   45.17    2.74
  -6   1  -3   46.64    2.87
  -6   1  -3   48.96    2.68
   5  -6  -3   44.39    3.03
  -6   1  -3   43.06    2.86
   1   5  -3   52.37    2.82
  -1  -5   3   43.46    3.12
  -1  -5   3   47.32    2.79
  -1  -5   3   49.19    2.80
  -1  -5   3   50.62    3.36
  -5   6   3   46.04    2.93
  -5   6   3   45.81    2.64
   6  -1   3   47.71    2.68
  -6   2  -3   46.76    2.72
  -6   2  -3   46.33    2.52
   4  -6  -3   43.59    2.62
  -6   2  -3   41.76    2.72
  -6   2  -3   42.43    2.58
   4  -6  -3   43.97    2.45
   4  -6  -3   44.33    2.88
   2   4  -3   37.27    2.64
  -4   6   3   44.11    2.71
   6  -2   3   44.13    2.51
  -2  -4   3   43.75    2.58
  -2  -4   3   46.26    2.64
  -2  -4   3   47.84    3.14
  -4   6   3   42.58    2.45
  -2  -4   3   38.48    2.93
   3  -6  -3    4.16    0.76
  -6   3  -3    4.22    0.45
   3   3  -3    4.28    0.70
  -6   3  -3    4.99    0.69
   3  -6  -3    4.86    0.57
  -6   3  -3    3.36    0.61
  -6   3  -3    3.92    0.50
  -3   6   3    3.68    0.55
  -3  -3   3    3.78    0.54
   6  -3   3    3.65    0.44
  -3  -3   3    3.51    0.79
  -3  -3   3    3.38    0.90
  -3  -3   3    4.51    0.53
   2  -6  -3   58.21    3.49
  -6   4  -3   56.52    3.56
  -6   4  -3   59.16    3.41
   2  -6  -3   59.63    3.69
   4   2  -3   57.98    3.53
  -6   4  -3   57.73    3.33
  -6   4  -3   61.85    3.61
  -4  -2   3   62.06    3.36
  -2   6   3   60.03    3.51
   6  -4   3   56.43    3.33
  -4  -2   3   53.78    3.78
  -6   5  -3   26.33    1.68
   1  -6  -3   28.27    2.04
   5   1  -3   25.62    1.72
  -6   5  -3   26.47    1.90
  -6   5  -3   24.30    1.90
   1  -6  -3   26.20    1.75
  -6   5  -3   25.39    1.58
  -5  -1   3   23.48    2.03
   6  -5   3   22.71    1.57
  -5  -1   3   25.66    1.58
   6  -5   3   25.16    1.82
  -5  -1   3   27.32    1.70
   0  -6  -3    0.40    0.38
   0  -6  -3    0.34    0.58
  -6   6  -3    0.15    0.27
   0  -6  -3    0.33    0.47
  -6   6  -3    0.55    0.41
   6   0  -3    0.63    0.36
  -6   6  -3    1.53    0.42
  -6   0   3    0.96    0.39
   6  -6   3    0.71    0.50
  -6   0   3    0.82    0.30
  -6   0   3    0.53    0.65
   6  -6   3    0.92    0.34
   6  -6   3    0.83    0.46
  -1  -6  -3   44.52    3.05
   7  -1  -3   44.86    2.68
  -1  -6  -3   41.90    2.77
  -6   7  -3   48.21    2.75
  -6   7  -3   43.94    2.61
  -1  -6  -3   46.38    2.87
   6  -7   3   44.67    2.97
   6  -7   3   45.09    3.08
   6  -7   3   41.47    2.60
  -7   1   3   43.87    3.24
  -7   1   3   42.10    3.06
  -7   1   3   41.36    2.67
  -2  -6  -3   27.35    2.17
  -6   8  -3   25.77    1.68
  -2  -6  -3   23.33    1.89
  -2  -6  -3   24.71    1.85
   8  -2  -3   26.29    1.75
  -8   2   3   27.28    2.49
   6  -8   3   26.89    2.21
  -8   2   3   24.81    1.74
   6  -8   3   23.79    1.66
   9  -3  -3    6.41    0.86
  -3  -6  -3    5.24    0.86
  -3  -6  -3    5.89    1.04
  -6   9  -3    5.47    0.69
  -3  -6  -3    5.66    1.07
   6  -9   3    6.18    0.73
  -9   3   3    5.15    0.77
   6  -9   3    7.23    1.32
  -6  10  -3   24.76    1.69
  10  -4  -3   27.01    1.91
  -4  -6  -3   27.81    2.17
  -4  -6  -3   22.50    1.93
 -10   4   3   25.83    1.86
   6 -10   3   25.68    2.49
 -10   4   3   22.45    1.90
  -5  -6  -3    5.77    1.12
  11  -5  -3    7.53    1.03
   6 -11   3    7.88    1.69
 -11   5   3    6.57    0.93
 -11   5   3    5.56    0.99
  -7  -4  -3    4.92    1.05
  11  -7  -3    5.26    0.86
 -11   7   3    4.70    0.83
   4 -11   3    5.24    1.68
 -11   7   3    5.17    0.97
  -7  -3  -3   25.55    2.05
  10  -7  -3   21.77    1.75
   3 -10   3   22.01    2.72
   3 -10   3   23.80    2.70
 -10   7   3   22.37    1.84
 -10   7   3   25.34    1.78
   9  -7  -3   10.72    1.04
   9  -7  -3   10.38    1.65
  -7  -2  -3    9.63    1.20
   2  -9   3    9.98    1.66
  -9   7   3   11.29    1.07
  -9   7   3   10.33    1.15
   2  -9   3   11.24    1.97
  -7  -1  -3    4.96    0.69
  -7  -1  -3    7.07    0.90
   8  -7  -3    5.38    0.69
   8  -7  -3    5.29    1.17
   8  -7  -3    4.15    0.78
  -7  -1  -3    5.27    0.87
  -8   7   3    5.09    0.74
  -8   7   3    5.52    0.69
   1  -8   3    7.16    1.38
   1  -8   3    5.93    1.43
   7  -7  -3   43.40    3.02
  -7   0  -3   42.20    2.68
  -7   0  -3   41.99    2.53
   7  -7  -3   38.95    2.42
   7  -7  -3   39.44    2.62
  -7   0  -3   38.03    2.61
   0   7  -3   41.46    2.44
  -7   7   3   42.70    2.44
   0  -7   3   43.39    3.37
  -7   7   3   39.58    2.49
   0  -7   3   36.01    3.00
   0  -7   3   42.99    2.45
  -7   1  -3   24.37    1.82
  -7   1  -3   27.99    1.64
   6  -7  -3   25.04    1.58
  -7   1  -3   26.09    1.86
   6  -7  -3   24.55    1.77
  -7   1  -3   23.90    1.71
   6  -7  -3   25.88    2.15
   1   6  -3   25.79    1.67
  -1  -6   3   25.91    2.37
  -1  -6   3   22.85    2.17
  -1  -6   3   25.28    1.71
  -6   7   3   25.42    1.58
   7  -1   3   25.95    1.65
  -1  -6   3   30.21    1.71
   5  -7  -3    6.87    1.07
   2   5  -3    5.37    0.71
  -7   2  -3    6.83    0.64
  -7   2  -3    6.56    0.87
   5  -7  -3    5.94    0.53
  -7   2  -3    5.45    0.68
   5  -7  -3    6.63    0.79
  -5   7   3    5.33    0.52
  -2  -5   3    4.92    0.66
   7  -2   3    5.99    0.63
  -5   7   3    5.04    0.77
  -2  -5   3    7.37    1.30
  -2  -5   3    5.45    0.73
  -2  -5   3    6.91    1.20
  -7   3  -3   39.02    2.36
   3   4  -3   37.26    2.45
  -7   3  -3   38.51    2.26
  -7   3  -3   36.52    2.49
   4  -7  -3   43.01    2.77
  -3  -4   3   31.25    2.68
   7  -3   3   40.53    2.28
  -3  -4   3   39.36    2.98
  -3  -4   3   36.92    2.31
  -4   7   3   38.23    2.51
  -7   4  -3   18.79    1.57
  -7   4  -3   20.09    1.44
  -7   4  -3   21.60    1.63
   3  -7  -3   20.33    1.80
  -7   4  -3   20.15    1.32
   7  -4   3   21.79    1.35
  -4  -3   3   15.26    1.86
  -4  -3   3   19.34    1.37
  -3   7   3   22.17    1.60
  -7   5  -3    5.61    0.84
   2  -7  -3    5.66    1.03
  -7   5  -3    3.88    0.85
  -7   5  -3    4.52    0.64
   2  -7  -3    3.89    0.69
   5   2  -3    6.19    0.86
  -7   5  -3    5.16    0.58
  -5  -2   3    4.52    0.57
   7  -5   3    4.67    0.58
  -5  -2   3    2.59    0.86
  -7   6  -3   42.49    2.92
   1  -7  -3   42.02    2.76
   6   1  -3   44.96    2.76
  -7   6  -3   45.02    2.70
  -7   6  -3   40.59    2.56
   1  -7  -3   48.84    3.17
  -6  -1   3   45.61    2.57
   7  -6   3   41.27    2.87
  -6  -1   3   36.81    3.06
   7  -6   3   42.37    2.58
   7  -6   3   44.27    2.86
   7   0  -3   25.53    1.80
  -7   7  -3   26.02    1.78
   0  -7  -3   24.33    2.18
   0  -7  -3   24.24    1.84
  -7   7  -3   23.98    1.64
  -7   0   3   29.21    2.45
  -7   0   3   24.21    1.62
  -7   0   3   22.35    1.72
   7  -7   3   26.93    2.12
   7  -7   3   26.00    2.07
   7  -7   3   25.44    1.66
  -1  -7  -3    5.32    0.89
  -1  -7  -3    6.31    1.16
   8  -1  -3    6.64    0.86
  -7   8  -3    5.75    0.72
  -1  -7  -3    7.22    1.11
   7  -8   3    5.83    0.73
   7  -8   3    5.30    1.10
  -8   1   3    5.92    1.32
  -8   1   3    6.64    0.85
   9  -2  -3   24.11    1.80
  -2  -7  -3   23.18    2.22
  -2  -7  -3   24.34    1.94
  -7   9  -3   24.69    1.70
  -2  -7  -3   24.06    2.08
   7  -9   3   24.06    1.69
  -9   2   3   25.96    1.83
  -9   2   3   25.29    2.60
   7  -9   3   25.59    2.37
  -3  -7  -3    9.04    1.22
  10  -3  -3    8.37    1.12
  -7  10  -3    8.80    0.94
  -3  -7  -3    7.06    1.29
   7 -10   3    9.21    1.61
 -10   3   3   11.40    1.95
 -10   3   3    9.23    1.13
   7 -10   3    8.89    0.94
 -10   3   3   10.42    1.17
  -4  -7  -3    4.35    1.14
  11  -4  -3    5.38    0.97
  -7  11  -3    5.12    0.72
 -11   4   3    4.33    0.89
   7 -11   3    4.56    0.71
 -11   4   3    4.50    0.86
 -11   4   3    5.19    1.62
   7 -11   3    2.59    1.35
  11  -8  -3    8.66    1.18
  11  -8  -3    8.10    1.79
  -8  -3  -3    5.34    1.30
   3 -11   3    7.73    1.99
 -11   8   3    7.24    1.50
   3 -11   3    4.27    2.42
 -11   8   3    9.58    1.25
  10  -8  -3    3.29    0.70
  -8  -2  -3    3.82    0.95
  10  -8  -3    3.39    1.32
 -10   8   3    3.74    0.72
   2 -10   3    4.33    1.60
   2 -10   3    4.47    1.42
   9  -8  -3   23.67    1.73
   9  -8  -3   27.93    2.61
  -8  -1  -3   23.00    2.00
  -9   8   3   25.82    1.75
   1  -9   3   30.86    3.20
   1  -9   3   22.67    2.62
   8  -8  -3   23.81    2.15
  -8   0  -3   19.06    1.52
   8  -8  -3   19.41    1.40
  -8   0  -3   20.99    1.67
   0  -8   3   16.84    2.15
  -8   8   3   18.62    1.39
   0  -8   3   20.85    2.56
   7  -8  -3    5.51    1.20
   7  -8  -3    6.26    0.67
  -8   1  -3    6.10    0.94
  -8   1  -3    6.94    0.85
  -8   1  -3    5.55    0.86
  -7   8   3    5.56    0.65
  -1  -7   3    7.91    1.53
  -1  -7   3    5.14    1.21
  -8   2  -3   38.47    2.62
   6  -8  -3   43.21    3.00
  -8   2  -3   35.32    2.59
   6  -8  -3   38.51    2.29
  -8   2  -3   38.33    2.38
  -8   2  -3   39.85    2.50
   8  -2   3   41.44    2.41
  -2  -6   3   41.35    3.32
  -6   8   3   38.85    2.29
  -2  -6   3   35.14    2.97
  -8   3  -3   20.93    1.34
   3   5  -3   17.69    1.43
  -8   3  -3   18.60    1.43
  -8   3  -3   18.37    1.61
   5  -8  -3   21.17    1.92
  -3  -5   3   17.23    2.05
  -3  -5   3   24.87    2.56
   8  -3   3   17.99    1.32
  -3  -5   3   18.71    1.46
  -8   4  -3    1.27    0.63
  -8   4  -3    1.42    0.46
  -8   4  -3    2.03    0.46
   4  -8  -3    2.65    0.90
   4   4  -3    2.03    0.60
   8  -4   3    2.15    0.47
  -4  -4   3    1.77    0.85
  -4  -4   3    1.79    0.49
  -4  -4   3    2.43    1.03
   3  -8  -3   39.92    2.83
  -8   5  -3   34.07    2.24
  -8   5  -3   36.37    2.55
  -8   5  -3   36.94    2.39
  -5  -3   3   30.59    2.74
  -5  -3   3   38.36    2.30
   8  -5   3   38.54    2.27
  -8   6  -3   25.24    1.77
   2  -8  -3   24.17    2.18
   2  -8  -3   21.29    1.82
  -8   6  -3   23.74    2.00
  -8   6  -3   24.49    1.61
   6   2  -3   26.91    1.96
  -6  -2   3   23.93    1.62
   8  -6   3   24.56    1.99
   8  -6   3   22.92    1.61
  -6  -2   3   22.46    2.17
   1  -8  -3    5.59    1.21
   7   1  -3    5.76    0.91
  -8   7  -3    4.43    1.04
   1  -8  -3    7.00    1.00
  -8   7  -3    5.64    0.71
  -8   7  -3    5.26    0.80
   8  -7   3    5.23    1.05
   8  -7   3    5.74    1.06
  -7  -1   3    4.89    1.19
  -7  -1   3    6.90    0.74
   8  -7   3    6.33    0.76
   0  -8  -3   27.72    2.16
   8   0  -3   29.86    2.12
   0  -8  -3   32.32    2.60
  -8   8  -3   29.73    1.95
  -8   8  -3   29.28    2.50
  -8   8  -3   30.05    2.12
  -8   0   3   27.84    2.09
   8  -8   3   30.24    1.97
  -8   0   3   27.47    2.61
   8  -8   3   32.01    2.51
  -1  -8  -3   10.37    1.51
  -1  -8  -3   10.66    1.27
  -8   9  -3    9.32    0.97
  -8   9  -3    8.47    1.48
   9  -1  -3    8.97    1.15
  -9   1   3    7.37    1.52
   8  -9   3    8.37    0.95
   8  -9   3    9.13    1.46
  -9   1   3    9.17    1.11
  -2  -8  -3    2.43    0.80
  10  -2  -3    6.30    0.98
  -2  -8  -3    2.61    1.04
  -8  10  -3    4.19    0.68
   8 -10   3    4.21    0.70
 -10   2   3    4.37    0.83
   8 -10   3    5.68    1.37
 -10   2   3    4.05    1.28
 -10   2   3    3.08    0.76
  -8  11  -3   18.10    1.73
 -11   3   3   19.82    2.20
   8 -11   3   19.55    2.41
 -11   3   3   16.43    3.11
   8 -11   3   19.04    1.55
 -11   3   3   17.88    1.73
  10  -9  -3   10.52    1.90
  10  -9  -3    7.18    0.93
  -9  -1  -3    8.41    1.22
 -10   9   3   10.61    1.07
   1 -10   3    9.39    1.88
   1 -10   3    7.38    1.91
  -9   0  -3    5.77    0.89
   9  -9  -3    4.75    0.75
   9  -9  -3    6.41    1.49
  -9   0  -3    4.25    0.94
  -9   9   3    5.40    0.73
   0  -9   3    6.04    1.55
   0  -9   3    4.57    1.67
   8  -9  -3   26.23    1.77
  -9   1  -3   27.44    1.97
   8  -9  -3   27.31    2.60
  -9   1  -3   26.26    2.11
  -8   9   3   25.98    1.75
  -1  -8   3   24.38    2.59
  -1  -8   3   30.72    3.19
  -9   2  -3   11.13    1.31
  -9   2  -3    9.52    1.12
   7  -9  -3   13.34    1.76
  -2  -7   3   15.14    2.14
  -2  -7   3   10.47    1.79
  -9   3  -3    5.69    0.85
  -9   3  -3    5.33    0.71
  -9   3  -3    5.58    0.94
   6  -9  -3    4.98    1.19
   9  -3   3    5.20    0.74
  -3  -6   3    5.40    1.30
  -3  -6   3    6.62    1.54
  -9   4  -3   34.53    2.42
   5  -9  -3   30.85    2.71
  -9   4  -3   32.63    2.12
  -9   4  -3   32.90    2.26
  -4  -5   3   28.36    2.76
  -4  -5   3   33.35    2.21
   9  -4   3   33.93    2.16
  -9   5  -3   20.57    1.75
  -9   5  -3   18.26    1.35
  -9   5  -3   17.05    1.51
   4  -9  -3   21.59    2.19
  -5  -4   3   15.20    2.04
   9  -5   3   18.37    1.41
  -5  -4   3   16.96    1.41
  -9   6  -3    6.09    0.76
  -9   6  -3    5.36    0.86
  -9   6  -3    5.75    1.09
   3  -9  -3    7.60    1.37
   9  -6   3    5.02    0.79
  -6  -3   3    5.54    0.78
  -6  -3   3    5.38    1.28
   9  -6   3    6.68    1.10
  -9   7  -3   25.05    2.20
  -9   7  -3   24.51    1.90
  -9   7  -3   24.25    1.74
   2  -9  -3   25.97    2.46
   2  -9  -3   24.25    2.02
   9  -7   3   25.26    1.77
  -7  -2   3   25.75    1.75
  -7  -2   3   25.70    2.50
   9  -7   3   26.53    2.25
   9  -7   3   23.91    2.14
   1  -9  -3   10.37    1.57
   8   1  -3   13.30    1.45
  -9   8  -3   10.78    1.20
   1  -9  -3    7.13    1.15
  -9   8  -3    9.94    1.03
  -9   8  -3    7.64    1.41
  -8  -1   3    7.53    1.51
   9  -8   3    9.79    1.44
   9  -8   3    9.50    1.01
  -9   9  -3    8.15    1.43
   0  -9  -3    4.75    1.22
  -9   9  -3    3.88    0.74
   9   0  -3    4.86    0.99
   0  -9  -3    4.97    0.97
  -9   0   3    5.41    0.85
   9  -9   3    4.45    1.25
  -9   0   3    3.66    1.35
   9  -9   3    4.76    0.79
  -1  -9  -3   24.42    2.51
  -9  10  -3   19.64    1.61
  -9  10  -3   23.29    2.41
  10  -1  -3   23.76    1.95
  -1  -9  -3   20.23    1.91
   9 -10   3   24.24    2.59
 -10   1   3   20.86    1.76
   9 -10   3   18.97    1.62
 -10   1   3   24.90    2.73
 -10   1  -3    7.26    1.07
   9 -10  -3    6.98    1.53
 -10   1  -3    8.41    1.19
  -1  -9   3   11.69    2.11
  -1  -9   3   10.56    1.92
 -10   2  -3    3.17    0.86
   8 -10  -3    4.23    1.36
 -10   2  -3    3.54    0.80
  -2  -8   3    1.08    1.06
  -2  -8   3    2.37    1.55
 -10   3  -3   26.08    2.05
 -10   3  -3   26.19    1.81
   7 -10  -3   27.92    2.53
 -10   3  -3   21.96    1.89
  -3  -7   3   17.45    2.41
  -3  -7   3   25.65    2.92
  10  -3   3   27.50    2.42
   6 -10  -3   17.76    2.12
 -10   4  -3   15.33    1.29
 -10   4  -3   15.06    1.45
 -10   4  -3   12.99    1.52
  10  -4   3   14.12    1.35
  -4  -6   3   12.02    1.98
 -10   5  -3    4.05    0.85
 -10   5  -3    7.47    0.89
 -10   5  -3    6.24    1.12
   5 -10  -3    5.41    1.32
  -5  -5   3    3.26    1.28
  10  -5   3    6.55    0.90
 -10   6  -3   24.80    2.16
   4 -10  -3   28.22    2.56
 -10   6  -3   25.09    1.84
 -10   6  -3   24.62    1.95
  -6  -4   3   24.51    1.85
  10  -6   3   26.43    1.90
  -6  -4   3   25.81    2.59
 -10   7  -3   10.17    1.21
 -10   7  -3    9.14    1.03
 -10   7  -3    9.60    1.35
   3 -10  -3    8.75    1.61
  10  -7   3    8.62    1.07
  10  -7   3    8.17    1.37
  -7  -3   3    9.36    1.03
  -7  -3   3    6.76    1.47
  10  -7   3    8.79    1.36
 -10   8  -3    2.26    0.67
   2 -10  -3    5.90    1.31
 -10   8  -3    0.87    0.92
 -10   8  -3    3.06    0.79
  -8  -2   3    3.31    1.25
  10  -8   3    2.99    0.72
  10  -8   3    4.64    1.21
 -10   9  -3   15.09    1.92
   1 -10  -3   18.02    1.91
   1 -10  -3   20.13    2.28
 -10   9  -3   24.08    1.69
  10  -9   3   21.77    1.69
  10  -9   3   23.40    2.45
  -9  -1   3   18.86    2.44
 -11   3  -3   10.45    1.32
   8 -11  -3   11.27    1.94
 -11   3  -3   10.03    1.51
  -3  -8   3    8.85    2.24
  -3  -8   3    7.16    2.36
 -11   4  -3    5.27    0.89
   7 -11  -3    6.25    1.49
 -11   4  -3    6.06    1.06
 -11   4  -3    5.47    1.06
  -4  -7   3    4.39    1.42
  11  -4   3    2.68    1.31
 -11   5  -3   18.56    1.74
   6 -11  -3   23.35    2.54
 -11   5  -3   21.51    1.84
 -11   5  -3   19.28    1.61
  11  -5   3   16.25    1.61
  -5  -6   3   15.62    2.22
 -11   6  -3    7.32    1.19
   5 -11  -3    5.52    1.39
 -11   6  -3    7.80    1.03
 -11   6  -3    6.31    1.03
  -6  -5   3    4.11    1.39
  11  -6   3    5.33    0.92
 -11   7  -3    5.13    1.07
 -11   7  -3    5.95    1.06
 -11   7  -3    4.99    0.90
   4 -11  -3    4.37    1.25
  -7  -4   3    4.92    1.37
  -7  -4   3    3.88    0.81
  11  -7   3    4.44    0.89
  11  -7   3    7.39    1.34
  11  -7   3    3.15    1.11
 -11   8  -3   20.18    2.18
 -11   8  -3   20.65    2.15
 -11   8  -3   21.22    1.89
   3 -11  -3   22.94    2.50
  11  -8   3   22.17    2.01
  11  -8   3   23.55    2.43
  -8  -3   3    9.23    2.70
   0   0  -4  474.45   26.98
   0   0  -4  488.30   26.98
   0   0  -4  525.65   26.87
   0   0  -4  507.95   27.10
   0   0   4  523.46   27.14
   0   0   4  488.23   27.01
  -1   0  -4   59.72    3.05
   0   1  -4   61.80    3.26
   1  -1  -4   50.84    3.17
  -1   0  -4   53.01    3.14
  -1   0  -4   48.67    3.18
   1  -1  -4   55.82    3.07
   0   1  -4   58.14    3.13
   0   1  -4   50.86    3.36
   0  -1   4   55.90    3.11
  -1   1   4   56.34    3.17
  -1   1   4   53.81    3.23
   0  -1   4   58.42    3.44
   0  -1   4   55.02    3.27
   1   0   4   58.47    3.05
   1   0   4   57.45    3.18
   1   0   4   51.76    3.19
   1   0  -4  153.30    7.89
   0  -1  -4  139.18    7.92
   1   0  -4  142.37    8.01
   1   0  -4  137.71    8.13
   0  -1  -4  160.27    7.96
  -1   1  -4  153.24    7.85
   0  -1  -4  153.99    7.82
  -1   1  -4  137.74    7.93
  -1   1  -4  139.65    8.02
   0   1   4  152.08    8.01
   0   1   4  148.55    7.95
   1  -1   4  142.07    8.06
   1  -1   4  137.72    8.00
  -1   0   4  146.05    7.97
   1  -1   4  147.40    7.86
  -1   0   4  122.96    8.07
  -1   2  -4  411.32   24.84
  -1  -1  -4  436.43   24.78
  -1  -1  -4  457.86   24.77
  -1  -1  -4  430.73   24.78
  -1   2  -4  476.77   25.03
   2  -1  -4  469.35   24.73
  -1   2  -4  448.54   24.77
   2  -1  -4  463.20   24.86
  -2   1   4  462.38   24.93
   1  -2   4  487.58   24.80
   1   1   4  486.84   24.76
   1  -2   4  488.30   24.99
  -2   1   4  481.24   24.74
  -2   1   4  506.00   24.81
   1  -2   4  442.05   24.79
   1  -2   4  446.48   25.03
   1  -2   4  451.23   24.78
  -1   3  -4   24.71    1.84
   3  -2  -4   25.50    1.45
  -2  -1  -4   27.02    1.50
  -2  -1  -4   26.73    1.42
   3  -2  -4   24.88    1.56
  -2  -1  -4   22.69    1.53
  -2  -1  -4   23.43    1.45
  -1   3  -4   25.21    1.65
  -1   3  -4   24.55    1.53
   2   1   4   24.26    1.44
   1  -3   4   22.49    1.71
   1  -3   4   24.71    1.54
  -3   2   4   26.06    1.50
   1  -3   4   21.67    1.61
   1  -3   4   25.94    1.62
  -3   2   4   23.89    1.44
   2  -2  -4  253.25   13.75
  -2   0  -4  265.76   13.73
  -2   0  -4  244.97   13.72
  -2   0  -4  234.09   13.72
   0   2  -4  263.66   13.86
   0   2  -4  241.65   13.75
   0   2  -4  245.85   14.09
  -2   0  -4  268.60   13.62
   2  -2  -4  262.10   13.64
  -2   2   4  251.94   13.64
   2   0   4  248.86   13.73
  -2   2   4  274.22   13.69
   0  -2   4  244.67   13.88
   2   0   4  262.60   13.62
   0  -2   4  258.37   13.81
   0  -2   4  241.67   13.79
   1  -2  -4  462.02   26.20
  -2   1  -4  495.22   26.21
  -2   1  -4  515.48   26.13
   1  -2  -4  511.55   26.11
  -2   1  -4  475.20   26.26
   1   1  -4  479.41   26.55
  -2   1  -4  501.58   26.22
  -1  -1   4  497.42   26.29
  -1  -1   4  493.14   26.31
   2  -1   4  494.06   26.13
  -1  -1   4  471.81   26.58
   2  -1   4  516.19   26.28
  -1   2   4  484.96   26.11
  -1   2   4  461.41   26.18
  -1  -1   4  506.11   26.27
  -1   2   4  452.58   26.22
   2  -1   4  481.01   26.29
   2   0  -4    9.97    0.91
  -2   2  -4   10.48    0.90
   0  -2  -4   11.48    0.70
   0  -2  -4   12.71    0.74
   2   0  -4   11.09    0.77
  -2   2  -4   10.17    0.80
  -2   2  -4   11.37    0.74
   0  -2  -4   10.88    0.82
   0  -2  -4   10.25    0.74
  -2   0   4    8.89    0.74
   2  -2   4   12.09    0.75
   0   2   4   11.11    0.79
   2  -2   4   10.92    0.91
   2  -2   4   10.56    0.75
   2  -2   4   12.42    0.96
  -2   0   4   11.41    0.84
   0   2   4   11.83    0.78
  -2   0   4   10.45    1.07
  -1  -2  -4  113.97    5.87
   3  -1  -4  113.52    6.04
  -1  -2  -4  115.45    5.89
  -2   3  -4  104.67    6.15
  -1  -2  -4  108.64    5.93
  -1  -2  -4  113.58    5.96
  -2   3  -4  114.51    5.95
  -1  -2  -4   96.32    5.93
   3  -1  -4  108.94    5.91
  -2   3  -4  100.71    6.00
   2  -3   4  108.89    6.00
  -3   1   4  105.51    5.91
   2  -3   4  102.66    6.01
   2  -3   4  111.45    5.94
   2  -3   4  102.30    6.15
  -3   1   4  108.54    5.97
   4  -2  -4  248.71   13.29
  -2   4  -4  215.64   13.30
  -2  -2  -4  256.73   13.20
  -2   4  -4  258.38   13.57
  -2  -2  -4  254.91   13.18
  -2  -2  -4  241.44   13.28
   4  -2  -4  247.56   13.18
  -2   4  -4  246.28   13.23
  -4   2   4  238.68   13.18
   2  -4   4  250.31   13.23
   2  -4   4  236.01   13.39
   2  -4   4  250.79   13.49
   2  -4   4  230.19   13.34
   5  -3  -4   18.40    1.30
  -2   5  -4   21.42    1.43
  -2   5  -4   19.56    1.68
   5  -3  -4   19.40    1.21
  -3  -2  -4   19.05    1.22
  -2   5  -4   19.92    1.27
  -3  -2  -4   19.11    1.21
  -3  -2  -4   18.77    1.36
  -5   3   4   19.02    1.48
   2  -5   4   19.19    1.46
  -5   3   4   18.85    1.20
   2  -5   4   16.74    1.49
   2  -5   4   19.35    1.26
   2  -5   4   15.27    1.44
  -1   4  -4   83.76    5.20
  -3  -1  -4   86.80    4.68
  -3  -1  -4   91.82    4.73
   4  -3  -4   84.73    4.79
   4  -3  -4   86.33    4.68
  -3  -1  -4   86.73    4.68
  -1   4  -4   79.56    4.75
  -3  -1  -4   85.05    4.80
  -1   4  -4   93.07    4.91
  -4   3   4   85.55    4.67
   1  -4   4   83.66    4.92
   1  -4   4   88.95    4.78
   1  -4   4   73.20    4.90
   1  -4   4   79.15    4.93
  -3   0  -4  327.86   16.65
   0   3  -4  271.25   16.67
   0   3  -4  312.84   16.77
  -3   0  -4  320.62   16.56
  -3   0  -4  315.86   16.63
   3  -3  -4  303.80   16.67
  -3   0  -4  320.26   16.52
  -3   0  -4  300.67   16.69
   0   3  -4  324.07   17.18
   3  -3  -4  326.55   16.56
   0  -3   4  284.95   16.78
   0  -3   4  314.63   16.82
   3   0   4  309.74   16.52
   0  -3   4  279.77   16.67
   0  -3   4  300.88   16.79
  -3   3   4  318.24   16.56
   3   0   4  305.60   16.65
   2  -3  -4   26.93    1.58
   1   2  -4   26.97    1.61
   1   2  -4   23.54    1.97
  -3   1  -4   25.82    1.45
   2  -3  -4   25.30    1.43
  -3   1  -4   25.58    1.55
   2  -3  -4   24.62    1.55
  -3   1  -4   25.94    1.60
   3  -1   4   23.57    1.60
   3  -1   4   24.43    1.45
  -1  -2   4   25.49    1.67
  -2   3   4   26.24    1.44
  -1  -2   4   25.34    1.69
  -1  -2   4   24.14    1.71
   2   1  -4  108.67    6.34
  -3   2  -4  113.60    6.18
   1  -3  -4  120.16    6.20
  -3   2  -4  113.62    6.23
   2   1  -4  107.39    6.22
  -3   2  -4  113.66    6.11
   1  -3  -4  115.32    6.11
  -3   2  -4  118.86    6.29
   1  -3  -4  108.06    6.14
  -2  -1   4  110.26    6.24
  -1   3   4  107.42    6.13
  -1   3   4  106.36    6.09
   3  -2   4  121.52    6.33
   3  -2   4  110.94    6.11
  -2  -1   4  112.51    6.32
  -2  -1   4  108.38    6.35
  -2  -1   4  110.66    6.08
   0  -3  -4  374.39   19.06
  -3   3  -4  369.07   19.03
   3   0  -4  334.18   19.05
  -3   3  -4  369.59   19.25
   0  -3  -4  356.33   19.00
   3   0  -4  339.91   19.16
   0  -3  -4  361.56   19.03
  -3   3  -4  364.42   19.10
   0  -3  -4  368.05   19.11
   3  -3   4  345.85   19.02
   3  -3   4  334.14   19.19
  -3   0   4  343.19   19.11
  -3   0   4  331.68   19.05
  -3   0   4  368.88   18.96
   3  -3   4  345.78   19.09
  -1  -3  -4   23.21    1.47
  -1  -3  -4   22.68    1.45
   4  -1  -4   21.93    1.38
  -1  -3  -4   22.24    1.38
  -3   4  -4   22.60    1.38
  -3   4  -4   21.94    1.47
   4  -1  -4   21.95    1.47
  -3   4  -4   21.81    1.61
  -1  -3  -4   22.62    1.37
   3  -4   4   20.63    1.63
   3  -4   4   22.17    1.55
  -4   1   4   22.55    1.29
  -4   1   4   22.98    1.46
   3  -4   4   21.71    1.37
  -4   1   4   21.65    1.38
   3  -4   4   22.18    1.48
   5  -2  -4   71.63    4.06
  -3   5  -4   70.51    4.32
  -2  -3  -4   73.21    3.99
  -3   5  -4   67.65    3.97
  -2  -3  -4   71.27    4.07
  -2  -3  -4   72.23    4.09
   5  -2  -4   73.53    3.97
  -3   5  -4   66.85    4.07
   3  -5   4   72.84    3.98
   3  -5   4   73.29    4.29
  -5   2   4   67.71    3.95
   3  -5   4   66.36    4.14
   3  -5   4   71.62    4.24
  -3   6  -4  123.30    7.65
  -3   6  -4  143.83    8.05
   6  -3  -4  139.72    7.62
  -3  -3  -4  136.61    7.66
  -3  -3  -4  140.09    7.56
  -3   6  -4  137.84    7.54
   6  -3  -4  137.11    7.52
   3  -6   4  124.60    7.84
  -6   3   4  134.18    7.51
   3  -6   4  140.14    7.83
  -6   3   4  140.77    7.88
   3  -6   4  145.95    7.54
   3  -6   4  133.22    7.79
  -4  -3  -4    3.83    0.59
  -3   7  -4    4.22    0.55
  -4  -3  -4    2.37    0.61
   7  -4  -4    3.83    0.54
   7  -4  -4    4.79    0.68
   3  -7   4    4.27    0.73
   3  -7   4    5.74    1.06
   3  -7   4    4.45    0.55
   3  -7   4    2.89    0.86
  -7   4   4    4.38    0.58
   6  -4  -4   70.71    4.02
   6  -4  -4   70.41    4.14
  -4  -2  -4   81.47    4.06
  -2   6  -4   69.68    4.68
  -4  -2  -4   69.74    4.18
  -4  -2  -4   73.10    4.08
  -2   6  -4   72.08    4.07
   2  -6   4   71.39    4.41
   2  -6   4   72.32    4.06
  -6   4   4   67.47    4.01
   2  -6   4   71.43    4.24
  -6   4   4   74.11    4.38
   2  -6   4   60.74    4.37
  -4  -1  -4  188.71    9.99
  -4  -1  -4  194.58    9.99
   5  -4  -4  185.25    9.94
  -1   5  -4  185.91   10.04
  -4  -1  -4  181.18   10.11
  -1   5  -4  199.48   10.14
  -1   5  -4  157.35   10.54
   5  -4  -4  179.07   10.06
  -5   4   4  182.84    9.94
   1  -5   4  162.44   10.25
   1  -5   4  187.37   10.17
  -5   4   4  189.72   10.24
   1  -5   4  185.98   10.03
   1  -5   4  182.22   10.31
   0   4  -4    5.17    0.98
  -4   0  -4    6.23    0.43
   4  -4  -4    5.06    0.59
  -4   0  -4    5.87    0.71
  -4   0  -4    6.34    0.56
  -4   0  -4    5.58    0.53
  -4   0  -4    5.39    0.50
   4  -4  -4    5.64    0.45
   0   4  -4    4.94    0.62
  -4   4   4    5.76    0.67
  -4   4   4    5.40    0.44
   0  -4   4    6.55    0.76
   0  -4   4    5.75    0.85
   0  -4   4    6.13    0.69
   4   0   4    4.99    0.42
   0  -4   4    5.63    0.85
   3  -4  -4   93.92    4.96
  -4   1  -4   86.37    4.89
  -4   1  -4   89.98    4.75
   3  -4  -4   88.52    4.74
  -4   1  -4   79.67    4.92
   1   3  -4   88.75    4.95
  -4   1  -4   88.73    4.85
   1   3  -4   92.80    5.46
   3  -4  -4   87.66    4.87
  -1  -3   4   76.08    5.04
  -3   4   4   84.65    4.90
   4  -1   4   92.26    4.96
  -1  -3   4   87.00    5.09
  -3   4   4   86.28    4.74
   4  -1   4   82.77    4.75
  -1  -3   4   86.28    4.95
   2  -4  -4  266.37   13.54
   2  -4  -4  236.35   13.65
  -4   2  -4  251.10   13.76
  -4   2  -4  256.35   13.60
  -4   2  -4  251.49   13.77
   2   2  -4  259.30   13.88
  -4   2  -4  249.33   13.68
   2  -4  -4  267.73   13.76
  -2  -2   4  259.17   13.77
  -2   4   4  264.61   13.54
  -2  -2   4  245.61   13.89
  -2  -2   4  245.77   13.91
  -2   4   4  242.52   13.65
  -2  -2   4  246.64   13.61
   4  -2   4  245.86   13.60
   3   1  -4   21.50    1.46
   1  -4  -4   23.91    1.52
  -4   3  -4   22.18    1.35
  -4   3  -4   22.33    1.54
  -4   3  -4   23.02    1.52
   1  -4  -4   21.66    1.40
  -4   3  -4   23.42    1.45
   1  -4  -4   22.71    1.42
   3   1  -4   21.11    1.55
   1  -4  -4   22.14    1.36
  -3  -1   4   22.14    1.32
  -3  -1   4   23.59    1.50
  -1   4   4   21.69    1.30
  -3  -1   4   21.15    1.67
   4  -3   4   20.62    1.34
  -1   4   4   22.42    1.30
   0  -4  -4  126.48    6.97
  -4   4  -4  131.73    7.02
   0  -4  -4  132.96    7.12
  -4   4  -4  124.37    6.93
   0  -4  -4  131.29    7.01
   4   0  -4  117.91    6.96
   0  -4  -4  127.44    6.89
  -4   4  -4  138.25    7.23
   4   0  -4  132.90    7.07
   4  -4   4  119.35    7.03
  -4   0   4  128.30    6.87
   4  -4   4  123.59    6.93
  -4   0   4  121.16    7.03
  -4   0   4  123.86    7.27
  -4   0   4  124.21    6.97
   4  -4   4  122.14    7.14
   5  -1  -4  169.82    9.44
  -1  -4  -4  174.39    9.46
  -4   5  -4  167.57    9.42
   5  -1  -4  168.52    9.50
  -1  -4  -4  178.20    9.53
  -1  -4  -4  177.22    9.60
  -4   5  -4  184.59    9.78
  -4   5  -4  179.08    9.52
   4  -5   4  160.67    9.57
  -5   1   4  172.04    9.44
   4  -5   4  161.50    9.71
   4  -5   4  181.42    9.44
   6  -2  -4    3.19    0.51
  -2  -4  -4    3.49    0.61
  -2  -4  -4    3.76    0.52
  -2  -4  -4    3.15    0.61
  -4   6  -4    2.39    0.41
  -4   6  -4    2.36    0.62
  -4   6  -4    3.31    0.56
   6  -2  -4    3.38    0.50
   4  -6   4    3.71    0.71
  -6   2   4    3.32    0.47
   4  -6   4    3.16    0.46
   4  -6   4    3.60    0.77
  -3  -4  -4   32.35    2.23
   7  -3  -4   32.55    2.04
   7  -3  -4   32.88    2.12
  -4   7  -4   33.18    2.03
  -3  -4  -4   33.46    2.10
   4  -7   4   31.57    2.01
   4  -7   4   31.53    2.32
   4  -7   4   33.14    2.54
   4  -7   4   32.21    2.40
  -7   3   4   32.28    2.42
  -7   3   4   34.60    2.05
  -4   8  -4   66.60    3.79
  -4  -4  -4   62.41    4.02
   8  -4  -4   66.32    3.91
  -4  -4  -4   65.56    3.88
   8  -4  -4   64.39    3.81
   4  -8   4   62.22    4.36
   4  -8   4   66.51    3.79
   4  -8   4   67.07    4.28
  -8   4   4   64.64    3.80
  -5  -4  -4    4.50    0.95
   9  -5  -4    4.08    0.68
   9  -5  -4    4.91    0.81
  -4   9  -4    4.48    0.63
  -9   5   4    4.09    0.68
   4  -9   4    4.47    1.27
   4  -9   4    3.30    1.05
   4  -9   4    4.23    0.62
  -5  -3  -4   23.89    1.86
   8  -5  -4   24.06    1.62
  -3   8  -4   24.08    1.57
   8  -5  -4   20.94    1.70
   3  -8   4   23.79    1.58
   3  -8   4   23.11    2.21
  -8   5   4   22.50    1.57
   3  -8   4   24.09    2.12
  -2   7  -4   86.45    4.80
  -5  -2  -4   87.83    4.96
   7  -5  -4   84.43    4.75
   7  -5  -4   83.30    4.90
  -5  -2  -4   80.25    4.95
  -7   5   4   84.12    4.75
   2  -7   4   91.25    5.34
   2  -7   4   86.96    4.91
   2  -7   4   87.71    4.78
   2  -7   4   70.57    5.18
  -5  -1  -4    7.18    0.70
   6  -5  -4    8.00    0.85
   6  -5  -4    7.30    0.62
  -5  -1  -4    8.10    0.70
  -1   6  -4    6.24    1.27
  -5  -1  -4    8.00    0.91
  -1   6  -4    6.07    0.70
   1  -6   4    7.57    0.74
   1  -6   4    6.49    1.08
  -6   5   4    6.95    0.65
   1  -6   4    5.04    0.99
   1  -6   4    6.45    0.80
  -6   5   4    6.96    0.93
   0   5  -4   55.60    3.73
  -5   0  -4   50.03    2.92
  -5   0  -4   54.58    2.83
   5  -5  -4   46.39    2.98
  -5   0  -4   48.91    3.06
   5  -5  -4   49.45    2.83
  -5   0  -4   48.15    2.92
   0   5  -4   51.53    3.00
   0  -5   4   51.54    3.38
   0  -5   4   53.08    3.01
   5   0   4   54.19    2.88
   0  -5   4   42.13    3.20
   0  -5   4   48.84    3.02
  -5   5   4   49.95    3.14
  -5   5   4   50.65    2.84
   4  -5  -4  198.78   10.10
  -5   1  -4  187.92    9.81
   4  -5  -4  180.65    9.95
   1   4  -4  163.94    9.97
  -5   1  -4  190.77    9.93
   4  -5  -4  183.61    9.79
  -5   1  -4  172.90   10.01
   1   4  -4  201.91   10.69
  -5   1  -4  171.77    9.89
  -4   5   4  176.38   10.02
  -1  -4   4  169.27   10.21
  -1  -4   4  184.06   10.01
   5  -1   4  178.94    9.81
  -4   5   4  175.70    9.78
  -1  -4   4  172.10    9.98
  -1  -4   4  195.68   10.30
   2   3  -4   21.02    1.48
   2   3  -4   19.45    1.35
  -5   2  -4   15.44    1.30
   3  -5  -4   18.95    1.06
   3  -5  -4   17.96    1.36
  -5   2  -4   19.39    1.12
  -5   2  -4   17.39    1.28
  -5   2  -4   15.23    1.18
   3  -5  -4   17.19    1.22
  -2  -3   4   18.96    1.58
  -2  -3   4   15.45    1.49
  -2  -3   4   16.27    1.26
   5  -2   4   18.92    1.13
  -3   5   4   19.14    1.06
  -3   5   4   18.50    1.25
   2  -5  -4   73.06    4.16
   2  -5  -4   69.28    3.98
  -5   3  -4   68.34    4.13
  -5   3  -4   69.11    3.93
   3   2  -4   65.73    4.15
  -5   3  -4   69.78    4.01
  -5   3  -4   80.94    4.20
   3   2  -4   68.63    4.13
  -3  -2   4   67.93    4.08
  -3  -2   4   75.45    4.35
  -3  -2   4   69.22    4.34
  -2   5   4   69.48    3.97
  -3  -2   4   70.73    3.94
   5  -3   4   70.40    3.94
   1  -5  -4  173.65    9.50
  -5   4  -4  183.87    9.79
   1  -5  -4  191.44    9.76
   1  -5  -4  176.38    9.60
   4   1  -4  173.81    9.62
  -5   4  -4  173.07    9.59
   4   1  -4  174.95    9.64
   1  -5  -4  172.79    9.59
  -5   4  -4  175.37    9.51
  -5   4  -4  174.09    9.70
  -4  -1   4  161.01    9.62
  -4  -1   4  171.22    9.47
   5  -4   4  174.18    9.51
   5  -4   4  171.93    9.63
  -4  -1   4  174.60    9.93
  -5   5  -4    5.50    0.81
   0  -5  -4    6.79    0.72
   5   0  -4    6.86    0.69
   5   0  -4    6.26    0.68
   0  -5  -4    5.16    0.80
  -5   5  -4    6.34    0.63
  -5   5  -4    5.78    0.68
   0  -5  -4    6.74    0.76
   5  -5   4    6.18    0.77
   5  -5   4    6.81    0.91
  -5   0   4    7.05    1.06
   5  -5   4    6.95    0.65
  -5   0   4    6.60    0.70
  -5   0   4    6.13    0.53
  -1  -5  -4   43.24    2.77
  -5   6  -4   44.99    2.64
   6  -1  -4   41.63    2.57
  -5   6  -4   45.09    2.91
   6  -1  -4   41.83    2.55
  -1  -5  -4   42.95    2.60
  -1  -5  -4   44.59    2.69
  -5   6  -4   43.07    2.53
  -6   1   4   40.20    2.55
  -6   1   4   40.70    2.98
   5  -6   4   41.36    2.89
   5  -6   4   41.92    2.75
   5  -6   4   39.79    2.51
  -2  -5  -4  100.46    5.88
  -5   7  -4  102.30    5.63
  -2  -5  -4   95.85    5.82
   7  -2  -4   96.94    5.66
   7  -2  -4  103.23    5.70
  -5   7  -4   97.26    5.75
  -2  -5  -4  101.61    5.71
   5  -7   4  102.98    6.03
  -7   2   4   97.56    5.65
   5  -7   4   98.75    5.95
  -7   2   4  106.59    6.09
   5  -7   4   99.72    5.62
  -3  -5  -4    4.56    0.88
  -3  -5  -4    6.16    0.80
   8  -3  -4    4.44    0.68
  -5   8  -4    4.05    0.61
   8  -3  -4    5.35    0.74
   5  -8   4    4.34    0.98
   5  -8   4    5.90    0.69
  -8   3   4    5.06    0.71
   9  -4  -4   19.52    1.42
   9  -4  -4   17.02    1.40
  -4  -5  -4   15.58    1.65
  -5   9  -4   18.72    1.34
  -9   4   4   17.42    1.37
   5  -9   4   14.16    1.27
   5  -9   4   17.23    2.01
  -5  10  -4   34.42    2.25
  10  -5  -4   36.91    2.43
  -5  -5  -4   35.09    2.66
 -10   5   4   33.16    2.48
   5 -10   4   34.92    2.25
   5 -10   4   38.49    3.12
 -10   5   4   33.79    2.37
  11  -6  -4    1.88    0.71
  -6  -5  -4    2.31    0.90
   5 -11   4    1.93    1.25
 -11   6   4    1.11    0.72
 -11   6   4    1.78    0.69
  10  -6  -4   15.07    1.46
  10  -6  -4   14.40    1.35
  -6  -4  -4   13.83    1.62
  -4  10  -4   12.80    1.21
 -10   6   4   13.39    1.46
 -10   6   4   17.50    1.40
   4 -10   4   14.69    1.21
   4 -10   4   20.96    2.37
   9  -6  -4   50.49    3.02
  -3   9  -4   52.55    2.99
  -6  -3  -4   47.64    3.28
   9  -6  -4   45.91    3.13
  -9   6   4   50.81    3.04
  -9   6   4   47.01    3.11
   3  -9   4   49.99    2.96
   3  -9   4   50.69    3.72
   3  -9   4   48.73    3.73
   8  -6  -4    1.81    0.49
   8  -6  -4    1.95    0.58
  -6  -2  -4    2.03    0.70
  -2   8  -4    1.87    0.46
   2  -8   4    1.67    0.44
   2  -8   4    1.59    0.93
   2  -8   4    0.72    0.87
  -8   6   4    1.80    0.46
  -6  -1  -4   29.02    2.11
  -1   7  -4   30.74    1.89
  -6  -1  -4   34.06    1.93
   7  -6  -4   27.90    2.01
   7  -6  -4   28.51    1.82
   1  -7   4   24.14    2.34
   1  -7   4   28.76    2.47
   1  -7   4   28.66    1.87
   1  -7   4   27.78    1.93
  -7   6   4   29.29    1.81
   6  -6  -4   94.06    5.19
  -6   0  -4   87.04    5.42
   0   6  -4   96.31    5.33
   6  -6  -4  104.53    5.66
  -6   0  -4   89.81    5.28
   6  -6  -4   90.34    5.38
   0  -6   4  104.71    5.96
   0  -6   4   91.38    5.36
   0  -6   4   85.41    5.74
  -6   6   4   90.28    5.19
   0  -6   4  104.33    5.35
  -6   1  -4    6.74    0.76
  -6   1  -4    6.89    0.59
   1   5  -4    5.98    0.77
   5  -6  -4    6.01    0.75
   5  -6  -4    6.56    0.55
  -6   1  -4    6.48    0.70
   1   5  -4    6.17    1.28
   5  -6  -4    8.36    1.01
  -6   1  -4    6.33    0.87
  -5   6   4    6.40    0.55
   6  -1   4    7.66    0.62
  -1  -5   4    7.73    1.17
  -1  -5   4    5.97    0.80
  -5   6   4    7.67    0.87
  -1  -5   4    7.18    0.80
  -1  -5   4    6.21    1.06
   2   4  -4   71.49    4.16
   4  -6  -4   71.13    3.89
  -6   2  -4   64.79    4.03
   4  -6  -4   71.09    4.08
  -6   2  -4   64.11    4.17
   4  -6  -4   78.91    4.30
  -6   2  -4   72.24    3.95
  -2  -4   4   68.94    4.12
  -4   6   4   69.25    3.89
   6  -2   4   72.27    3.96
  -2  -4   4   67.83    4.44
  -2  -4   4   78.57    4.54
  -4   6   4   70.97    4.16
   3  -6  -4  135.47    7.57
  -6   3  -4  124.77    7.69
  -6   3  -4  130.44    7.57
   3   3  -4  120.12    7.71
  -6   3  -4  146.49    7.75
  -6   3  -4  137.92    7.49
   3  -6  -4  151.59    7.82
  -3  -3   4  131.74    7.64
  -3  -3   4  151.79    8.06
  -3  -3   4  129.35    7.94
   6  -3   4  136.87    7.50
  -3   6   4  142.25    7.64
  -3  -3   4  142.11    7.53
   2  -6  -4    3.54    0.60
  -6   4  -4    3.49    0.62
  -6   4  -4    3.02    0.50
   2  -6  -4    2.86    0.46
  -6   4  -4    3.92    0.49
   4   2  -4    2.68    0.63
   4   2  -4    5.87    0.69
   2  -6  -4    4.50    0.77
  -6   4  -4    3.31    0.69
   6  -4   4    4.16    0.49
  -4  -2   4    6.10    1.02
  -2   6   4    3.24    0.50
  -4  -2   4    4.92    0.51
  -4  -2   4    4.23    0.62
  -6   5  -4   40.64    2.72
   5   1  -4   40.84    2.61
   5   1  -4   42.39    2.54
   1  -6  -4   42.26    2.78
  -6   5  -4   44.08    2.80
  -6   5  -4   38.60    2.46
  -6   5  -4   43.11    2.58
   1  -6  -4   41.05    2.58
   6  -5   4   41.45    2.47
   6  -5   4   43.74    2.76
  -5  -1   4   43.92    2.44
   6  -5   4   38.60    2.65
  -5  -1   4   39.54    2.93
   0  -6  -4   99.42    5.64
   0  -6  -4  101.15    5.86
  -6   6  -4   94.64    5.52
   6   0  -4   91.73    5.60
  -6   6  -4  106.22    5.67
  -6   6  -4  109.06    5.99
   0  -6  -4   94.45    5.69
   6  -6   4  101.31    5.88
  -6   0   4   90.02    5.58
  -6   0   4  102.93    6.11
   6  -6   4   95.07    5.76
   7  -1  -4    6.41    0.82
  -1  -6  -4    8.06    0.93
  -6   7  -4    8.53    0.81
  -1  -6  -4    6.53    1.03
  -6   7  -4    8.73    0.97
  -1  -6  -4    6.72    0.98
   6  -7   4    7.64    0.77
  -7   1   4    7.40    1.09
   6  -7   4    6.85    1.03
   6  -7   4    8.23    1.24
  -7   1   4    6.70    0.82
  -7   1   4    7.48    1.36
  -2  -6  -4   30.50    2.04
  -6   8  -4   30.51    1.93
  -2  -6  -4   29.76    2.24
   8  -2  -4   28.37    1.97
  -2  -6  -4   26.72    2.17
  -8   2   4   30.74    2.67
   6  -8   4   26.80    2.26
  -8   2   4   28.05    1.95
   6  -8   4   29.92    1.92
  -6   9  -4   43.05    2.64
  -3  -6  -4   40.91    2.95
   9  -3  -4   44.33    2.76
  -3  -6  -4   41.20    2.78
  -9   3   4   41.62    2.72
   6  -9   4   39.50    2.62
   6  -9   4   47.50    3.28
  -9   3   4   42.11    3.47
  -6  10  -4    1.46    0.51
  -4  -6  -4    1.59    0.80
  10  -4  -4    0.67    0.65
   6 -10   4    1.39    1.05
 -10   4   4    0.58    0.60
   6 -10   4    1.04    0.48
 -10   4   4    0.92    0.59
  11  -5  -4    7.07    1.03
  -5  -6  -4    9.98    1.46
  -6  11  -4    7.02    0.87
 -11   5   4    8.11    1.83
   6 -11   4    8.46    1.61
 -11   5   4    6.16    0.98
   6 -11   4    7.77    1.31
 -11   5   4    8.95    1.25
  11  -7  -4   23.89    1.91
  -7  -4  -4   20.76    2.21
   4 -11   4   27.00    3.06
 -11   7   4   24.85    1.89
 -11   7   4   23.02    1.98
  10  -7  -4    2.02    0.64
  10  -7  -4    2.49    1.11
  -7  -3  -4    2.31    0.90
   3 -10   4    2.09    1.27
   3 -10   4    1.68    1.22
 -10   7   4    2.66    0.75
 -10   7   4    2.68    0.64
   9  -7  -4   12.65    1.29
   9  -7  -4   11.63    1.15
   9  -7  -4   13.74    1.75
  -7  -2  -4   11.89    1.42
  -9   7   4   13.17    1.27
   2  -9   4   12.15    1.85
   2  -9   4   16.62    2.20
  -9   7   4   14.60    1.14
  -7  -1  -4   52.26    3.60
  -1   8  -4   56.38    3.36
   8  -7  -4   65.40    4.02
   8  -7  -4   56.59    3.34
  -7  -1  -4   59.59    3.45
   8  -7  -4   53.88    3.55
   1  -8   4   56.31    3.34
   1  -8   4   52.76    4.08
   1  -8   4   62.07    4.24
  -8   7   4   54.97    3.44
  -8   7   4   58.17    3.35
   7  -7  -4    5.85    0.87
   7  -7  -4    4.63    1.03
   7  -7  -4    5.24    0.61
  -7   0  -4    6.13    0.93
   0   7  -4    6.71    0.76
  -7   0  -4    5.53    0.71
   0  -7   4    4.98    1.23
  -7   7   4    4.91    0.60
   0  -7   4    6.58    1.40
   0  -7   4    6.25    0.73
   6  -7  -4   29.31    2.01
  -7   1  -4   24.95    2.01
   6  -7  -4   30.43    1.76
   1   6  -4   28.29    1.93
   6  -7  -4   32.57    2.27
  -7   1  -4   26.95    1.90
  -1  -6   4   29.14    1.94
  -1  -6   4   31.31    1.97
  -1  -6   4   23.64    2.30
  -1  -6   4   30.13    2.57
  -6   7   4   29.82    1.76
   2   5  -4   75.95    4.87
   5  -7  -4   92.38    5.17
   5  -7  -4   85.10    4.66
  -7   2  -4   80.32    4.98
  -7   2  -4   80.74    4.83
  -7   2  -4   89.84    4.75
   5  -7  -4   84.56    4.89
  -2  -5   4   78.66    5.30
   7  -2   4   86.44    4.75
  -2  -5   4   97.89    5.49
  -2  -5   4   82.25    4.88
  -2  -5   4   81.65    4.91
   4  -7  -4    4.56    0.66
  -7   3  -4    3.90    0.73
   4  -7  -4    4.66    0.86
  -7   3  -4    4.32    0.54
   3   4  -4    4.71    0.73
  -7   3  -4    3.86    0.61
  -3  -4   4    5.12    1.09
  -4   7   4    3.68    0.65
   7  -3   4    4.08    0.56
  -3  -4   4    3.09    0.91
  -3  -4   4    5.75    0.73
  -7   4  -4   28.25    2.21
  -7   4  -4   31.52    1.98
  -7   4  -4   31.87    2.07
   3  -7  -4   32.79    2.34
  -4  -3   4   34.16    2.02
   7  -4   4   32.90    1.99
  -4  -3   4   32.03    2.56
  -7   5  -4  101.41    5.93
   2  -7  -4   99.72    5.93
   2  -7  -4   96.38    5.74
  -7   5  -4   96.53    5.85
  -7   5  -4  101.06    5.58
   5   2  -4   97.53    5.80
  -7   5  -4  100.94    5.69
  -5  -2   4  100.10    5.56
   7  -5   4  103.88    5.60
  -5  -2   4   93.92    6.09
   7  -5   4   99.66    5.79
  -7   6  -4    5.82    1.00
   1  -7  -4    8.22    1.18
  -7   6  -4    5.91    0.72
   1  -7  -4    7.95    0.96
  -7   6  -4    6.68    0.82
   6   1  -4    6.16    0.90
  -6  -1   4    7.75    0.72
   7  -6   4    7.44    1.11
   7  -6   4    7.80    1.04
  -6  -1   4    6.16    1.22
   7  -6   4    6.71    0.77
   0  -7  -4   24.91    1.84
  -7   7  -4   27.74    1.75
   0  -7  -4   24.96    2.07
  -7   7  -4   24.84    1.85
  -7   7  -4   30.38    2.17
   7   0  -4   22.78    1.84
   7  -7   4   26.15    2.19
  -7   0   4   24.74    1.83
   7  -7   4   24.65    1.71
  -7   0   4   26.57    2.42
   7  -7   4   26.58    2.02
   8  -1  -4   51.05    3.18
  -1  -7  -4   52.85    3.44
  -1  -7  -4   49.39    3.37
  -7   8  -4   47.56    3.06
  -1  -7  -4   50.46    3.21
  -7   8  -4   47.37    3.43
  -8   1   4   54.10    3.21
   7  -8   4   49.95    3.08
   7  -8   4   50.79    3.45
  -8   1   4   56.01    3.83
  -2  -7  -4    1.36    0.60
  -7   9  -4    1.40    0.51
   9  -2  -4    1.72    0.62
  -2  -7  -4    0.01    0.69
  -9   2   4    1.73    0.63
   7  -9   4    2.43    0.99
  -9   2   4    1.91    1.04
   7  -9   4    1.76    0.52
  -7  10  -4    9.79    1.03
  10  -3  -4   11.76    1.27
  -3  -7  -4    7.70    1.39
   7 -10   4    9.63    1.03
 -10   3   4   10.17    1.77
   7 -10   4   12.17    1.78
 -10   3   4    9.92    1.20
  -7  11  -4   28.02    1.96
  11  -4  -4   28.79    2.21
  -4  -7  -4   27.32    2.58
 -11   4   4   26.60    2.14
   7 -11   4   24.98    1.90
   7 -11   4   30.53    2.87
 -11   4   4   31.44    3.08
 -11   4   4   27.50    2.22
  10  -8  -4   31.79    2.15
  -8  -2  -4   30.92    2.47
  10  -8  -4   34.53    2.98
   2 -10   4   33.54    3.42
   2 -10   4   24.96    3.05
 -10   8   4   31.92    2.15
   9  -8  -4    4.01    1.18
   9  -8  -4    2.50    0.60
  -8  -1  -4    1.36    0.77
  -9   8   4    2.67    0.56
   1  -9   4    1.79    1.15
   1  -9   4    1.38    1.11
  -8   0  -4   21.36    1.84
   8  -8  -4   26.51    2.28
   8  -8  -4   19.74    1.50
  -8   0  -4   25.44    1.73
  -8   8   4   21.60    1.52
   0  -8   4   21.39    2.47
   0  -8   4   19.54    2.44
  -8   1  -4   52.32    3.54
   7  -8  -4   55.18    3.48
  -8   1  -4   54.89    3.38
   7  -8  -4   54.60    3.19
   7  -8  -4   61.94    3.84
  -1  -7   4   46.90    3.92
  -7   8   4   54.76    3.19
  -1  -7   4   61.27    4.22
   6  -8  -4    1.62    0.56
  -8   2  -4    1.59    0.53
   2   6  -4    2.02    0.53
   6  -8  -4    2.34    0.82
  -8   2  -4    1.34    0.44
  -8   2  -4    2.59    0.74
  -2  -6   4    1.85    0.98
   8  -2   4    2.19    0.48
  -2  -6   4    0.56    0.87
  -2  -6   4    1.98    0.54
  -8   3  -4   22.34    1.80
   3   5  -4   19.78    1.67
  -8   3  -4   24.63    1.55
   5  -8  -4   26.12    2.04
  -8   3  -4   20.86    1.64
   8  -3   4   23.49    1.57
  -3  -5   4   24.92    2.41
  -3  -5   4   18.68    2.26
  -3  -5   4   22.41    1.72
  -8   4  -4   64.01    3.77
  -8   4  -4   63.60    3.90
   4  -8  -4   71.51    4.26
   4   4  -4   69.12    4.01
  -8   4  -4   59.11    4.03
  -4  -4   4   67.41    3.83
   8  -4   4   69.92    3.81
  -4  -4   4   55.39    4.33
   3  -8  -4    5.33    1.03
  -8   5  -4    3.74    0.60
  -8   5  -4    4.07    0.90
  -8   5  -4    6.01    0.82
  -5  -3   4    5.61    0.69
  -5  -3   4    3.65    1.11
   8  -5   4    6.50    0.74
   2  -8  -4   30.33    2.22
   2  -8  -4   33.42    2.49
  -8   6  -4   32.23    2.19
  -8   6  -4   29.56    2.03
  -8   6  -4   32.31    2.38
   6   2  -4   30.31    2.32
   8  -6   4   31.22    2.39
  -6  -2   4   31.53    2.00
  -6  -2   4   30.62    2.69
   8  -6   4   29.81    2.31
   8  -6   4   32.71    2.08
   1  -8  -4   49.26    3.32
   7   1  -4   49.59    3.38
  -8   7  -4   51.47    3.30
   1  -8  -4   55.59    3.66
  -8   7  -4   57.05    3.61
  -8   7  -4   47.06    3.15
   8  -7   4   56.00    3.22
   8  -7   4   53.05    3.50
  -7  -1   4   52.96    3.87
   8  -7   4   55.80    3.66
   0  -8  -4    0.90    0.73
  -8   8  -4    1.41    0.63
  -8   8  -4    3.68    1.02
  -8   8  -4    0.84    0.47
   8   0  -4    0.95    0.65
   0  -8  -4    0.30    0.55
   8  -8   4    1.74    0.57
  -8   0   4    1.76    1.01
   8  -8   4    1.86    0.80
  -1  -8  -4   12.48    1.39
  -8   9  -4   10.52    1.16
  -8   9  -4   13.73    1.82
   9  -1  -4   13.67    1.39
  -9   1   4   12.21    1.87
   8  -9   4   12.54    1.68
  -9   1   4   13.32    1.39
   8  -9   4   13.13    1.22
  -8  10  -4   29.28    2.05
  10  -2  -4   27.39    2.19
 -10   2   4   34.84    3.12
 -10   2   4   30.23    2.23
   8 -10   4   28.20    2.03
   8 -10   4   29.97    2.70
  10  -9  -4   13.64    1.93
  -9  -1  -4    5.58    1.14
  10  -9  -4    6.66    0.89
 -10   9   4    8.69    0.99
   1 -10   4   10.42    2.02
   1 -10   4    7.34    1.78
   9  -9  -4   35.54    2.86
  -9   0  -4   29.01    2.40
   9  -9  -4   29.30    2.02
   0  -9   4   29.47    3.02
  -9   9   4   29.48    2.03
   0  -9   4   37.87    3.33
  -9   1  -4    2.67    0.72
  -9   1  -4    3.06    0.89
   8  -9  -4    2.62    0.99
  -1  -8   4    2.41    1.33
  -1  -8   4    1.65    1.19
  -9   2  -4   12.31    1.43
  -9   2  -4   13.33    1.31
   7  -9  -4   15.64    1.78
  -2  -7   4   14.72    2.10
  -2  -7   4   10.85    1.88
  -9   3  -4   52.01    3.08
   6  -9  -4   54.50    3.62
  -9   3  -4   48.01    3.36
  -9   3  -4   50.13    3.21
  -3  -6   4   56.25    4.03
   9  -3   4   51.23    3.09
  -3  -6   4   40.61    3.68
  -9   4  -4    4.86    0.80
  -9   4  -4    3.03    0.64
  -9   4  -4    5.56    1.03
   5  -9  -4    6.51    1.20
   9  -4   4    4.65    0.76
  -4  -5   4    4.32    1.26
  -9   5  -4   16.63    1.39
   5   4  -4   19.58    1.59
   4  -9  -4   23.83    2.01
  -9   5  -4   16.50    1.48
  -9   5  -4   16.18    1.77
  -5  -4   4   19.47    1.44
  -5  -4   4   15.70    2.10
   9  -5   4   17.72    1.44
   6   3  -4   52.18    3.01
  -9   6  -4   44.98    2.94
  -9   6  -4   39.91    3.12
   3  -9  -4   43.83    3.25
  -9   6  -4   40.41    2.75
  -6  -3   4   43.01    2.76
  -6  -3   4   43.72    3.48
   9  -6   4   50.44    3.26
   9  -6   4   48.76    2.86
   9  -6   4   39.84    3.04
  -9   7  -4    1.83    0.69
  -9   7  -4    1.65    0.54
  -9   7  -4    1.24    0.91
   2  -9  -4    0.96    0.80
   9  -7   4    2.16    0.88
   9  -7   4    1.77    0.62
  -7  -2   4    1.84    1.07
   9  -7   4    2.57    0.93
  -9   8  -4   11.70    1.35
   1  -9  -4   12.80    1.41
   1  -9  -4    9.33    1.52
  -9   8  -4   10.69    1.15
   8   1  -4   12.65    1.52
  -9   8  -4   11.97    1.60
   9  -8   4   13.87    1.70
  -8  -1   4   13.77    1.99
   9  -8   4   12.21    1.21
   9   0  -4   37.36    2.67
   0  -9  -4   34.62    2.54
  -9   9  -4   34.81    2.38
  -9   9  -4   35.63    2.93
  -9   0   4   34.13    3.19
   9  -9   4   33.60    2.84
   9  -9   4   36.20    2.40
  -9  10  -4    3.05    1.16
  -9  10  -4    2.15    0.66
  10  -1  -4    1.50    0.86
 -10   1   4    3.17    0.81
 -10   1   4    3.83    1.42
   9 -10   4    2.36    0.71
   9 -10   4    3.36    1.17
   9 -10  -4    8.92    1.60
 -10   1  -4    7.77    1.06
 -10   1  -4    9.35    1.32
  -1  -9   4    8.85    1.97
  -1  -9   4    7.99    1.79
 -10   2  -4   30.71    2.26
   8 -10  -4   29.02    2.72
 -10   2  -4   29.29    2.45
  -2  -8   4   28.11    2.90
  -2  -8   4   37.58    3.46
 -10   3  -4    1.35    0.85
 -10   3  -4    2.69    0.78
   7 -10  -4    2.24    0.99
  -3  -7   4    2.78    1.29
  -3  -7   4    2.13    1.19
 -10   4  -4   16.01    1.53
 -10   4  -4   16.46    1.36
   6 -10  -4   17.31    1.97
 -10   4  -4   15.83    1.71
  10  -4   4   15.14    1.42
  -4  -6   4   11.92    2.02
 -10   5  -4   34.50    2.66
 -10   5  -4   34.98    2.33
   5 -10  -4   38.52    2.93
  10  -5   4   35.02    2.39
  -5  -5   4   28.66    3.01
 -10   6  -4    1.42    0.71
   4 -10  -4    0.92    0.83
 -10   6  -4    1.16    0.86
 -10   6  -4    1.73    0.60
  10  -6   4    2.48    0.72
  -6  -4   4    2.82    1.22
  10  -6   4    0.76    0.73
 -10   7  -4   12.24    1.25
   3 -10  -4    9.48    1.51
 -10   7  -4    9.15    1.20
 -10   7  -4   12.73    1.63
  10  -7   4   10.16    1.44
  -7  -3   4   10.03    1.73
  10  -7   4    9.17    1.14
  10  -7   4   12.11    1.65
 -10   8  -4   32.35    2.20
 -10   8  -4   29.79    2.62
 -10   8  -4   29.33    2.35
  10  -8   4   31.40    2.62
  10  -8   4   29.54    2.23
  -8  -2   4   34.69    3.02
 -10   9  -4    3.05    0.75
 -10   9  -4    2.50    1.06
  -9  -1   4    2.07    1.21
  10  -9   4    3.49    0.79
  10  -9   4    2.69    1.02
   7 -11  -4   17.95    2.13
 -11   4  -4   24.78    2.06
 -11   4  -4   21.01    1.86
  -4  -7   4   18.80    2.74
   6 -11  -4    1.20    0.95
 -11   5  -4    0.88    0.70
 -11   5  -4    2.39    0.87
 -11   5  -4    1.39    0.62
  -5  -6   4    1.33    1.13
  11  -5   4    0.40    0.67
   5 -11  -4    8.52    1.58
 -11   6  -4    8.59    1.40
 -11   6  -4    8.26    1.22
 -11   6  -4   10.72    1.21
  -6  -5   4    9.12    1.85
  11  -6   4    8.82    1.14
  11  -6   4    8.63    1.42
  11  -6   4    7.68    1.29
 -11   7  -4   28.16    2.25
 -11   7  -4   25.77    2.08
  11  -7   4   28.98    2.47
  11  -7   4   32.27    2.22
  -7  -4   4   22.33    2.95
  11  -7   4   28.72    2.56
   0   0  -5  198.01   10.54
   0   0  -5  182.39   10.39
   0   0  -5  196.57   10.22
   0   0  -5  191.05   10.42
   0   0  -5  191.01   10.27
   0   0   5  179.62   10.42
   0   0   5  188.35   10.56
  -1   0  -5    7.68    0.78
  -1   0  -5    6.87    0.69
  -1   0  -5    8.80    0.59
   1  -1  -5    6.30    0.72
   0   1  -5    9.82    1.00
   0   1  -5    9.38    0.67
  -1   0  -5    8.29    0.62
   0   1  -5    9.64    0.81
   1  -1  -5    9.06    0.63
   0  -1   5    8.80    0.64
   0  -1   5    8.26    0.62
   1   0   5    8.00    0.61
   0  -1   5    9.74    1.02
  -1   1   5    7.39    0.76
   0  -1   5   11.22    0.95
   1   0   5    8.21    0.79
  -1   1   5    7.57    0.82
   1   0   5    7.67    0.80
  -1   1  -5   29.17    2.13
  -1   1  -5   34.42    2.06
   0  -1  -5   42.43    2.21
   1   0  -5   39.69    2.45
   0  -1  -5   33.06    2.16
   1   0  -5   39.24    2.28
  -1   1  -5   33.16    2.29
   0  -1  -5   35.17    2.01
  -1   0   5   39.13    2.13
   1  -1   5   36.67    2.27
  -1   0   5   32.01    2.21
   1  -1   5   30.89    2.30
  -1   0   5   33.79    2.38
   0   1   5   38.15    2.21
   1  -1   5   33.45    2.07
   0   1   5   39.78    2.28
   2  -1  -5   96.77    5.19
  -1   2  -5   82.59    5.20
  -1  -1  -5   88.94    5.25
  -1  -1  -5   79.95    5.23
  -1   2  -5   85.72    5.31
  -1  -1  -5   92.95    5.20
  -1   2  -5   88.90    5.50
   2  -1  -5   95.05    5.37
  -1  -1  -5  107.78    5.10
  -2   1   5   88.33    5.41
   1   1   5   98.59    5.28
   1  -2   5  106.73    5.23
   1  -2   5   79.38    5.21
   1  -2   5   98.49    5.45
   1   1   5   99.99    5.27
   1  -2   5   99.83    5.22
  -2   1   5   89.64    5.17
  -2   1   5  102.14    5.31
   1   1   5  102.88    5.11
  -2  -1  -5    3.16    0.44
  -1   3  -5    2.22    0.63
  -2  -1  -5    3.83    0.33
  -1   3  -5    2.91    0.54
  -2  -1  -5    3.11    0.42
  -1   3  -5    2.64    0.45
   3  -2  -5    3.73    0.40
   3  -2  -5    3.95    0.59
  -2  -1  -5    3.01    0.40
  -2  -1  -5    2.52    0.43
   2   1   5    3.36    0.37
   1  -3   5    3.79    0.53
   1  -3   5    2.36    0.46
   1  -3   5    3.79    0.67
  -3   2   5    3.86    0.48
   1  -3   5    3.79    0.56
  -3   2   5    3.81    0.39
   0   2  -5   57.22    3.15
  -2   0  -5   56.15    3.12
  -2   0  -5   57.73    3.00
  -2   0  -5   50.91    3.12
   0   2  -5   60.84    3.30
   2  -2  -5   54.26    3.03
   0   2  -5   57.85    3.53
   2  -2  -5   53.41    3.19
  -2   0  -5   48.44    3.14
   2   0   5   55.10    3.00
   2   0   5   56.78    3.19
  -2   2   5   51.52    3.22
  -2   2   5   54.67    3.12
   2   0   5   55.27    3.17
   0  -2   5   51.24    3.31
   0  -2   5   55.77    3.18
   0  -2   5   52.86    3.16
  -2   2   5   52.52    3.03
  -2   1  -5  105.01    5.36
   1  -2  -5  102.14    5.34
  -2   1  -5  100.53    5.55
   1   1  -5  102.83    5.59
   1  -2  -5   95.27    5.46
  -2   1  -5   97.32    5.46
  -2   1  -5   99.13    5.41
   2  -1   5  100.47    5.36
  -1  -1   5  105.92    5.50
   2  -1   5   96.60    5.58
   2  -1   5   99.08    5.53
  -1   2   5   84.24    5.48
  -1   2   5   85.18    5.42
  -1  -1   5   92.63    5.57
  -1  -1   5  102.15    5.46
  -2   2  -5   31.13    2.07
   2   0  -5   30.23    2.17
  -2   2  -5   34.50    2.00
   2   0  -5   33.10    2.03
   0  -2  -5   32.14    2.03
   0  -2  -5   34.32    1.97
   0  -2  -5   38.14    2.10
  -2   2  -5   32.52    2.20
   2  -2   5   31.19    2.18
  -2   0   5   38.69    2.17
   2  -2   5   33.73    2.01
  -2   0   5   34.32    2.14
   2  -2   5   35.05    1.98
   0   2   5   34.36    2.07
   0   2   5   36.58    2.08
   3  -1  -5   38.83    2.20
  -1  -2  -5   33.79    2.23
   3  -1  -5   35.86    2.36
  -2   3  -5   38.94    2.51
  -1  -2  -5   39.02    2.18
  -2   3  -5   34.15    2.30
  -1  -2  -5   36.58    2.23
  -1  -2  -5   39.67    2.12
  -2   3  -5   37.26    2.23
   2  -3   5   38.21    2.25
   1   2   5   36.80    2.08
  -3   1   5   36.70    2.20
   2  -3   5   35.79    2.23
  -3   1   5   38.29    2.29
   2  -3   5   38.00    2.47
   2  -3   5   38.75    2.26
   1   2   5   41.56    2.26
   4  -2  -5  110.41    6.09
  -2  -2  -5  102.36    5.95
  -2  -2  -5  106.20    6.01
  -2   4  -5   95.90    6.06
  -2   4  -5  103.14    5.98
   4  -2  -5  111.78    5.92
  -2   4  -5  111.00    6.37
   2  -4   5  106.02    6.06
  -4   2   5  114.06    6.02
   2  -4   5  106.49    5.99
   2  -4   5  114.31    6.27
   2  -4   5  109.19    6.11
  -4   2   5  108.36    5.92
  -2   5  -5    0.44    0.30
  -2   5  -5    0.26    0.39
  -3  -2  -5    0.04    0.23
   5  -3  -5   -0.05    0.24
  -2   5  -5    0.48    0.51
  -3  -2  -5    0.44    0.35
   5  -3  -5    0.15    0.35
   2  -5   5    0.41    0.30
  -5   3   5    0.22    0.25
   2  -5   5    0.15    0.43
   2  -5   5    0.87    0.49
   2  -5   5    0.62    0.43
  -1   4  -5   35.10    2.06
  -3  -1  -5   28.74    1.91
   4  -3  -5   31.45    1.78
   4  -3  -5   32.17    1.95
  -1   4  -5   28.44    2.32
  -1   4  -5   26.77    1.88
  -3  -1  -5   32.34    1.86
   1  -4   5   29.85    2.00
   1  -4   5   26.58    1.89
   1  -4   5   31.25    2.05
  -4   3   5   29.32    1.77
   1  -4   5   27.81    2.08
   0   3  -5   72.48    4.31
   0   3  -5   78.32    4.44
   3  -3  -5   77.33    4.16
  -3   0  -5   77.45    4.27
   3  -3  -5   76.64    4.33
  -3   0  -5   76.88    4.12
  -3   0  -5   73.15    4.30
   0   3  -5   81.27    4.81
  -3   0  -5   74.18    4.27
   0  -3   5   71.84    4.48
   0  -3   5   74.71    4.40
   3   0   5   73.52    4.29
   0  -3   5   77.01    4.33
  -3   3   5   79.13    4.20
  -3   3   5   72.94    4.16
   3   0   5   74.50    4.12
   0  -3   5   74.88    4.40
   2  -3  -5    3.68    0.44
  -3   1  -5    2.83    0.44
   1   2  -5    3.54    0.78
   2  -3  -5    3.26    0.33
  -3   1  -5    3.20    0.33
   2  -3  -5    2.70    0.45
   1   2  -5    3.30    0.48
  -3   1  -5    3.36    0.50
  -3   1  -5    3.23    0.49
  -1  -2   5    3.26    0.56
  -2   3   5    4.20    0.36
   3  -1   5    3.66    0.37
  -2   3   5    4.25    0.38
   3  -1   5    3.65    0.54
  -2   3   5    3.18    0.46
  -1  -2   5    3.67    0.59
  -1  -2   5    2.21    0.54
   1  -3  -5   37.59    2.19
   1  -3  -5   39.79    2.15
   1  -3  -5   40.62    2.24
  -3   2  -5   40.14    2.43
  -3   2  -5   38.91    2.32
  -3   2  -5   40.86    2.23
   1  -3  -5   37.55    2.27
   2   1  -5   34.82    2.33
   2   1  -5   41.93    2.51
  -3   2  -5   38.02    2.32
  -2  -1   5   36.52    2.40
   3  -2   5   39.41    2.23
   3  -2   5   38.19    2.22
   3  -2   5   40.68    2.43
  -2  -1   5   41.07    2.46
  -1   3   5   33.06    2.27
   3   0  -5   91.59    5.33
   0  -3  -5   98.13    5.27
  -3   3  -5  101.32    5.32
  -3   3  -5   95.19    5.54
   0  -3  -5   97.59    5.31
   3   0  -5   88.69    5.48
   0  -3  -5   98.05    5.28
   0  -3  -5   96.36    5.31
  -3   3  -5   98.44    5.40
  -3   0   5   96.08    5.43
   3  -3   5   90.29    5.51
   3  -3   5   93.86    5.30
   3  -3   5   96.29    5.33
  -3   0   5   98.24    5.53
  -1  -3  -5    0.44    0.23
  -3   4  -5    0.47    0.34
   4  -1  -5    0.77    0.28
   4  -1  -5    0.74    0.42
  -1  -3  -5    0.42    0.29
  -1  -3  -5    1.00    0.29
  -3   4  -5    0.79    0.41
  -1  -3  -5    0.79    0.23
  -3   4  -5    0.57    0.27
  -4   1   5    0.90    0.34
  -4   1   5    1.24    0.32
   3  -4   5    0.56    0.29
   3  -4   5    0.69    0.32
   1   3   5    0.33    0.24
   3  -4   5    0.58    0.36
   3  -4   5    0.38    0.42
  -3   5  -5   25.76    1.65
   5  -2  -5   26.09    1.77
  -3   5  -5   21.63    1.73
   5  -2  -5   25.30    1.62
  -2  -3  -5   25.28    1.73
  -3   5  -5   26.95    2.05
  -2  -3  -5   27.26    1.59
  -5   2   5   26.37    1.63
   3  -5   5   26.30    1.84
   3  -5   5   26.67    1.98
   3  -5   5   25.43    1.80
   3  -5   5   26.39    1.66
   6  -3  -5   54.72    3.16
  -3  -3  -5   49.66    3.30
  -3   6  -5   57.76    3.77
  -3   6  -5   53.54    3.34
   6  -3  -5   56.29    3.32
  -3   6  -5   54.03    3.21
  -6   3   5   50.04    3.14
  -6   3   5   60.72    3.64
   3  -6   5   52.91    3.41
   3  -6   5   56.43    3.53
   3  -6   5   54.03    3.20
   3  -6   5   53.93    3.48
  -3   7  -5    1.53    0.46
  -4  -3  -5    0.12    0.51
   7  -4  -5    0.16    0.45
   7  -4  -5    1.31    0.42
   3  -7   5    0.66    0.68
  -7   4   5    0.63    0.35
   3  -7   5    0.26    0.59
   3  -7   5    0.23    0.53
   3  -7   5    0.80    0.44
  -2   6  -5   28.76    1.89
   6  -4  -5   29.44    1.81
  -4  -2  -5   32.85    1.87
  -2   6  -5   28.31    2.49
  -2   6  -5   32.54    2.06
  -4  -2  -5   26.77    2.00
   6  -4  -5   28.89    1.96
  -6   4   5   27.41    1.79
   2  -6   5   26.42    2.18
   2  -6   5   27.93    2.12
  -6   4   5   32.44    2.26
   2  -6   5   28.48    2.14
   2  -6   5   27.81    1.88
   5  -4  -5   67.72    3.85
  -1   5  -5   71.08    4.10
  -4  -1  -5   63.40    4.02
  -1   5  -5   63.32    3.97
  -4  -1  -5   73.57    3.94
   5  -4  -5   70.88    4.04
  -1   5  -5   69.60    4.61
  -5   4   5   72.75    4.23
   1  -5   5   74.38    4.25
   1  -5   5   64.91    3.97
   1  -5   5   63.46    4.15
  -5   4   5   66.59    3.84
   1  -5   5   71.45    4.23
   4  -4  -5    6.38    0.73
  -4   0  -5    5.67    0.71
   0   4  -5    5.34    0.69
   4  -4  -5    5.77    0.50
  -4   0  -5    6.02    0.60
   0   4  -5    5.85    1.09
  -4   0  -5    6.28    0.45
   0  -4   5    6.63    0.93
  -4   4   5    6.35    0.77
   0  -4   5    6.26    0.88
  -4   4   5    6.02    0.49
   0  -4   5    6.01    0.85
   0  -4   5    6.08    0.75
   4   0   5    6.03    0.46
   3  -4  -5   32.15    2.02
   3  -4  -5   33.38    1.84
  -4   1  -5   30.59    1.97
  -4   1  -5   32.83    2.02
   1   3  -5   37.39    2.61
   1   3  -5   33.63    2.05
  -4   1  -5   32.15    1.85
  -4   1  -5   29.18    2.01
   3  -4  -5   33.06    2.00
  -1  -3   5   34.02    2.21
  -1  -3   5   31.27    2.14
  -3   4   5   30.72    2.03
  -3   4   5   32.90    1.84
   4  -1   5   30.63    1.85
  -1  -3   5   30.92    2.15
  -4   2  -5  112.68    6.39
  -4   2  -5  108.30    6.29
   2   2  -5  121.67    6.51
   2  -4  -5  118.46    6.30
  -4   2  -5  114.19    6.19
   2  -4  -5  105.73    6.27
  -4   2  -5  114.96    6.34
   2  -4  -5  117.07    6.13
  -2  -2   5  119.17    6.49
  -2  -2   5  114.04    6.43
  -2   4   5  105.27    6.24
  -2  -2   5  113.82    6.49
   4  -2   5  110.77    6.20
  -4   3  -5    0.53    0.31
  -4   3  -5    1.24    0.39
   1  -4  -5    0.32    0.24
  -4   3  -5    0.81    0.24
   3   1  -5    0.41    0.32
   1  -4  -5    0.41    0.24
   3   1  -5    0.21    0.40
   1  -4  -5    0.58    0.29
  -4   3  -5    0.33    0.32
  -3  -1   5    0.57    0.42
   4  -3   5    1.06    0.29
   4  -3   5    0.96    0.31
  -1   4   5    0.51    0.14
   4  -3   5    1.03    0.41
  -3  -1   5    0.52    0.34
  -4   4  -5   37.30    2.15
   0  -4  -5   36.10    2.14
   0  -4  -5   36.75    2.09
   0  -4  -5   38.27    2.23
  -4   4  -5   37.39    2.43
   4   0  -5   35.63    2.19
   4   0  -5   35.10    2.33
  -4   4  -5   37.18    2.26
   0  -4  -5   35.52    2.19
  -4   0   5   31.87    2.16
   4  -4   5   34.75    2.14
  -4   0   5   36.67    2.28
   4  -4   5   31.73    2.36
   4  -4   5   35.78    2.22
  -4   0   5   38.28    2.47
   5  -1  -5   56.22    3.37
   5  -1  -5   62.35    3.52
  -4   5  -5   57.66    3.48
  -4   5  -5   60.59    3.73
  -4   5  -5   60.43    3.38
  -1  -4  -5   59.41    3.35
  -1  -4  -5   56.24    3.44
  -1  -4  -5   58.24    3.41
   4  -5   5   60.60    3.38
   4  -5   5   54.47    3.47
   4  -5   5   57.13    3.67
  -5   1   5   55.20    3.36
   6  -2  -5    1.14    0.38
  -4   6  -5    1.49    0.58
  -4   6  -5    1.09    0.47
  -2  -4  -5    1.25    0.46
  -2  -4  -5    1.46    0.36
   6  -2  -5    1.10    0.45
  -4   6  -5    1.33    0.38
  -2  -4  -5    1.06    0.43
  -6   2   5    0.97    0.37
   4  -6   5    1.38    0.39
   4  -6   5    1.19    0.53
   4  -6   5    1.14    0.63
   7  -3  -5   24.38    1.68
  -3  -4  -5   22.98    1.83
   7  -3  -5   27.80    1.84
  -4   7  -5   24.67    1.69
   4  -7   5   25.10    1.97
   4  -7   5   25.58    1.72
   4  -7   5   26.28    2.05
  -7   3   5   25.46    1.69
  -4   8  -5   47.17    2.89
   8  -4  -5   47.39    3.00
   8  -4  -5   46.65    2.89
  -4  -4  -5   41.41    3.06
   4  -8   5   45.56    2.87
   4  -8   5   49.04    3.45
  -8   4   5   48.55    2.90
   4  -8   5   49.57    3.32
   9  -5  -5    1.59    0.57
  -4   9  -5    1.39    0.52
   9  -5  -5    1.87    0.66
  -5  -4  -5    1.24    0.78
   4  -9   5    1.90    0.56
   4  -9   5    1.32    0.95
  -9   5   5    1.52    0.55
   8  -5  -5   19.44    1.69
  -5  -3  -5   21.04    1.80
  -3   8  -5   24.17    1.62
   8  -5  -5   22.49    1.56
  -8   5   5   20.49    1.50
   3  -8   5   21.98    2.30
   3  -8   5   21.85    1.57
   3  -8   5   21.29    2.06
   7  -5  -5   38.75    2.33
   7  -5  -5   36.99    2.52
  -5  -2  -5   36.07    2.56
  -2   7  -5   41.55    2.46
   2  -7   5   38.85    2.41
   2  -7   5   36.84    2.57
   2  -7   5   41.34    2.90
  -7   5   5   38.41    2.32
   2  -7   5   36.09    2.82
   6  -5  -5    0.32    0.25
  -1   6  -5    0.26    0.41
  -5  -1  -5    0.53    0.49
  -5  -1  -5    0.20    0.31
   6  -5  -5    0.51    0.44
  -1   6  -5    0.71    1.07
   1  -6   5   -0.28    0.34
  -6   5   5    0.74    0.55
  -6   5   5    0.26    0.28
   1  -6   5    0.01    0.60
   1  -6   5    0.33    0.47
   1  -6   5    0.25    0.55
   5  -5  -5   29.96    1.98
   0   5  -5   25.22    1.90
   5  -5  -5   28.15    1.71
   0   5  -5   35.98    2.67
   5  -5  -5   28.55    1.93
  -5   0  -5   25.29    1.93
  -5   0  -5   31.26    1.85
   0  -5   5   29.10    1.95
  -5   5   5   28.94    2.06
   0  -5   5   28.47    2.15
   0  -5   5   31.26    2.26
  -5   5   5   27.53    1.71
   0  -5   5   27.29    1.99
   4  -5  -5   67.72    4.08
   1   4  -5   70.27    4.15
  -5   1  -5   74.08    3.93
   4  -5  -5   78.12    4.18
   4  -5  -5   70.81    3.90
   1   4  -5   77.80    4.80
  -5   1  -5   66.54    4.03
  -5   1  -5   59.92    4.10
  -1  -4   5   70.57    4.33
  -1  -4   5   72.16    4.16
  -1  -4   5   73.80    4.24
   5  -1   5   68.10    3.92
  -4   5   5   71.76    4.19
  -1  -4   5   71.80    4.38
  -4   5   5   69.45    3.91
   3  -5  -5    0.33    0.30
   2   3  -5   -0.36    0.35
  -5   2  -5    0.05    0.36
   2   3  -5    0.47    0.34
  -5   2  -5    0.14    0.20
   3  -5  -5   -0.17    0.26
  -5   2  -5   -0.16    0.25
  -5   2  -5    0.08    0.26
  -2  -3   5    0.40    0.39
  -2  -3   5   -0.17    0.39
  -3   5   5    0.27    0.25
  -2  -3   5   -0.37    0.44
   5  -2   5   -0.08    0.20
  -5   3  -5   25.48    1.54
   3   2  -5   25.86    1.85
   2  -5  -5   28.35    1.72
  -5   3  -5   25.24    1.77
  -5   3  -5   26.01    1.76
  -5   3  -5   24.29    1.64
   2  -5  -5   24.80    1.60
   5  -3   5   24.73    1.55
  -3  -2   5   22.97    1.90
  -3  -2   5   23.92    1.73
  -2   5   5   24.05    1.54
  -5   4  -5   57.07    3.49
   4   1  -5   58.78    3.60
   1  -5  -5   58.54    3.38
  -5   4  -5   61.80    3.69
   1  -5  -5   61.26    3.54
  -5   4  -5   58.93    3.39
   1  -5  -5   56.90    3.44
   4   1  -5   52.82    3.49
  -5   4  -5   64.49    3.59
   1  -5  -5   60.83    3.46
   5  -4   5   60.93    3.66
  -4  -1   5   60.44    3.32
   5  -4   5   61.11    3.41
  -4  -1   5   58.84    3.77
   5  -4   5   56.81    3.48
  -4  -1   5   59.71    3.58
  -5   5  -5   -0.23    0.35
  -5   5  -5    0.40    0.37
   0  -5  -5   -0.48    0.30
   0  -5  -5   -0.34    0.31
  -5   5  -5    0.52    0.31
   5   0  -5   -0.14    0.34
   5   0  -5   -0.14    0.33
   0  -5  -5   -0.25    0.25
  -5   0   5   -0.49    0.44
   5  -5   5   -0.14    0.32
  -5   0   5   -0.22    0.30
   5  -5   5    0.06    0.28
   5  -5   5    0.11    0.48
   6  -1  -5   28.83    1.83
  -5   6  -5   26.20    1.79
   6  -1  -5   30.62    1.91
  -5   6  -5   29.35    2.20
  -1  -5  -5   26.38    1.92
  -1  -5  -5   26.38    1.89
  -5   6  -5   27.55    1.92
  -1  -5  -5   27.89    1.80
  -6   1   5   26.75    1.83
   5  -6   5   25.92    2.16
   5  -6   5   26.14    1.77
   5  -6   5   26.25    1.96
  -6   1   5   29.19    2.26
   7  -2  -5   53.29    3.17
  -2  -5  -5   57.95    3.52
  -2  -5  -5   47.62    3.24
   7  -2  -5   50.15    3.09
  -5   7  -5   46.31    3.18
  -5   7  -5   49.96    3.07
   5  -7   5   48.63    3.05
   5  -7   5   51.30    3.34
  -7   2   5   52.64    3.10
   5  -7   5   56.07    3.51
  -3  -5  -5    0.01    0.58
   8  -3  -5    0.75    0.49
   8  -3  -5    1.43    0.52
  -5   8  -5    0.81    0.47
   5  -8   5    1.61    0.77
   5  -8   5    1.67    0.51
  -8   3   5    0.97    0.49
   9  -4  -5   17.78    1.46
  -5   9  -5   15.59    1.42
  -4  -5  -5   14.23    1.62
   9  -4  -5   16.51    1.47
   5  -9   5   17.34    1.98
  -9   4   5   15.69    1.46
   5  -9   5   16.41    1.34
  10  -5  -5   20.77    1.76
  10  -5  -5   22.49    1.76
  -5  10  -5   23.12    1.64
  -5  -5  -5   18.18    1.96
   5 -10   5   18.53    2.31
   5 -10   5   22.63    1.63
 -10   5   5   20.44    1.68
   5 -11   5    1.42    1.59
 -11   6   5    0.94    0.81
  10  -6  -5   14.80    1.52
  -6  -4  -5   13.00    1.63
  10  -6  -5   16.75    1.51
  -4  10  -5   16.76    1.38
 -10   6   5   17.99    1.47
 -10   6   5   16.01    1.63
   4 -10   5   15.61    1.33
   4 -10   5   16.10    2.16
   9  -6  -5   28.85    2.02
  -6  -3  -5   27.46    2.30
  -3   9  -5   30.38    2.01
   9  -6  -5   29.72    2.21
   3  -9   5   28.43    1.99
  -9   6   5   30.53    2.03
   3  -9   5   31.21    2.73
  -2   8  -5    0.29    0.44
  -6  -2  -5   -0.15    0.58
   8  -6  -5   -0.04    0.54
   8  -6  -5    0.25    0.39
  -8   6   5    0.30    0.39
   2  -8   5    0.28    0.41
   2  -8   5   -0.68    0.79
   2  -8   5    0.08    0.82
  -6  -1  -5   20.20    1.74
  -1   7  -5   18.60    1.54
   7  -6  -5   20.75    1.64
  -6  -1  -5   24.02    1.56
   7  -6  -5   21.14    1.43
   1  -7   5   22.22    2.14
  -7   6   5   19.68    1.39
   1  -7   5   22.55    1.58
   1  -7   5   22.01    1.66
   1  -7   5   20.23    2.04
  -6   0  -5   52.99    3.56
  -6   0  -5   63.08    3.47
   6  -6  -5   56.70    3.55
   0   6  -5   57.03    3.52
   6  -6  -5   55.55    3.31
   6  -6  -5   66.22    3.74
   0  -6   5   62.71    3.95
  -6   6   5   55.62    3.31
   0  -6   5   62.27    3.62
   0  -6   5   54.75    3.50
   0  -6   5   55.02    3.87
   5  -6  -5    0.00    0.40
  -6   1  -5   -0.18    0.43
   5  -6  -5    0.32    0.38
   1   5  -5    0.71    1.15
   1   5  -5    0.36    0.45
  -6   1  -5   -0.23    0.21
  -6   1  -5    0.45    0.35
   5  -6  -5    0.54    0.23
   6  -1   5    0.23    0.28
  -1  -5   5    0.79    0.61
  -1  -5   5    0.33    0.43
  -1  -5   5    0.62    0.62
  -5   6   5   -0.06    0.34
  -5   6   5    0.35    0.23
  -1  -5   5    0.08    0.47
  -6   2  -5   28.95    1.76
   2   4  -5   31.01    2.16
  -6   2  -5   26.96    1.86
  -6   2  -5   25.32    1.97
   4  -6  -5   31.42    2.04
   4  -6  -5   28.54    1.93
   2   4  -5   31.54    2.00
  -4   6   5   29.65    1.99
  -2  -4   5   29.69    2.29
  -2  -4   5   28.35    2.02
   6  -2   5   28.68    1.78
  -2  -4   5   31.81    2.26
  -6   3  -5   58.19    3.20
  -6   3  -5   49.52    3.26
   3   3  -5   56.28    3.50
   3  -6  -5   60.65    3.42
   3   3  -5   59.14    3.38
  -6   3  -5   53.48    3.39
   3  -6  -5   54.28    3.27
  -3  -3   5   52.36    3.38
   6  -3   5   55.15    3.20
  -3   6   5   56.24    3.29
  -3  -3   5   58.08    3.66
  -3  -3   5   55.11    3.65
  -6   4  -5    0.68    0.34
   2  -6  -5    1.06    0.36
  -6   4  -5    1.55    0.50
  -6   4  -5    1.33    0.44
  -6   4  -5    1.13    0.54
   4   2  -5    0.80    0.51
   2  -6  -5    1.68    0.51
  -4  -2   5    1.54    0.74
  -4  -2   5    1.31    0.48
  -4  -2   5    1.10    0.33
   6  -4   5    1.16    0.43
   6  -4   5    0.98    0.34
   5   1  -5   27.00    1.92
  -6   5  -5   27.05    1.76
  -6   5  -5   28.58    2.11
  -6   5  -5   28.31    2.03
   1  -6  -5   27.24    1.97
   1  -6  -5   29.68    1.87
   5   1  -5   28.53    1.93
  -6   5  -5   27.42    1.88
   6  -5   5   26.04    1.92
   6  -5   5   27.92    2.07
   6  -5   5   26.90    1.79
  -5  -1   5   27.51    2.25
   6   0  -5   62.57    3.70
   0  -6  -5   59.61    3.76
   0  -6  -5   62.83    3.65
   0  -6  -5   58.03    3.71
  -6   6  -5   59.42    3.58
   6   0  -5   64.56    3.68
  -6   6  -5   65.14    3.73
  -6   0   5   65.81    4.11
   6  -6   5   58.82    3.76
   6  -6   5   57.25    3.57
   6  -6   5   60.80    3.98
   7  -1  -5    1.07    0.46
  -6   7  -5    0.96    0.43
  -1  -6  -5    0.37    0.51
   7  -1  -5    0.66    0.48
  -1  -6  -5    1.09    0.46
  -6   7  -5    1.46    0.54
   6  -7   5    1.22    0.63
  -7   1   5    0.15    0.72
   6  -7   5    1.04    0.43
  -7   1   5    1.19    0.49
   6  -7   5    0.84    0.67
  -6   8  -5   19.82    1.47
   8  -2  -5   19.81    1.55
  -2  -6  -5   18.24    1.80
   6  -8   5   20.62    1.48
   6  -8   5   19.07    1.83
  -8   2   5   20.94    2.13
  -8   2   5   19.92    1.54
   9  -3  -5   23.48    1.81
  -3  -6  -5   18.38    1.99
  -6   9  -5   26.25    1.77
   6  -9   5   23.82    1.74
  -9   3   5   24.54    2.47
   6  -9   5   22.22    2.19
  -9   3   5   26.80    1.87
  10  -4  -5    0.84    0.68
  -4  -6  -5    0.84    0.82
  -6  10  -5    0.45    0.53
 -10   4   5    1.41    1.06
 -10   4   5   -0.34    0.57
   6 -10   5    0.70    0.85
   6 -10   5    0.31    0.53
 -11   5   5   15.99    2.30
  10  -7  -5    2.41    0.99
  10  -7  -5    0.80    0.70
  10  -7  -5    0.68    0.59
  -7  -3  -5    1.28    0.83
 -10   7   5    0.86    0.67
   3 -10   5    0.34    1.11
   3 -10   5    1.75    1.14
 -10   7   5    1.73    0.59
   9  -7  -5   22.29    2.06
  -7  -2  -5   14.83    1.70
  -2   9  -5   17.46    1.44
   9  -7  -5   18.47    1.44
   9  -7  -5   19.49    1.66
   2  -9   5   16.34    2.14
  -9   7   5   19.79    1.62
   2  -9   5   18.05    1.45
   2  -9   5   21.01    2.36
  -9   7   5   17.58    1.42
   8  -7  -5   30.57    2.35
   8  -7  -5   30.37    2.06
   8  -7  -5   41.27    2.73
  -1   8  -5   35.16    2.20
  -7  -1  -5   29.61    2.34
  -8   7   5   32.60    2.09
   1  -8   5   32.66    2.88
   1  -8   5   32.09    2.16
   1  -8   5   34.05    2.90
   7  -7  -5    1.37    0.39
   7  -7  -5    2.30    0.77
  -7   0  -5    1.88    0.52
   7  -7  -5    1.03    0.61
   0   7  -5    0.68    0.48
  -7   0  -5    0.93    0.60
   0  -7   5    1.63    0.56
   0  -7   5    0.94    0.86
   0  -7   5    0.94    0.86
  -7   7   5    1.04    0.37
   0  -7   5    0.81    0.49
  -7   1  -5   17.93    1.67
   6  -7  -5   21.88    1.77
   1   6  -5   18.02    1.56
   6  -7  -5   21.26    1.64
  -7   1  -5   23.53    1.56
   6  -7  -5   20.54    1.32
  -1  -6   5   22.58    2.10
  -1  -6   5   21.91    2.10
  -1  -6   5   19.20    1.57
  -1  -6   5   19.82    1.60
  -6   7   5   19.34    1.32
   2   5  -5   36.47    2.57
   5  -7  -5   37.24    2.52
  -7   2  -5   38.98    2.36
  -7   2  -5   31.49    2.59
   2   5  -5   51.21    3.05
   5  -7  -5   45.98    2.74
  -7   2  -5   37.78    2.48
   7  -2   5   39.71    2.39
  -2  -5   5   43.07    3.02
  -2  -5   5   41.02    2.60
  -2  -5   5   36.83    2.96
  -2  -5   5   37.23    2.58
   4  -7  -5    0.60    0.50
  -7   3  -5    0.91    0.42
   4  -7  -5    0.17    0.41
  -7   3  -5    0.08    0.32
   3   4  -5    1.23    0.51
  -7   3  -5   -0.06    0.53
  -3  -4   5    0.57    0.74
  -3  -4   5    0.92    0.50
  -3  -4   5    0.16    0.75
   7  -3   5    1.09    0.39
  -4   7   5    0.64    0.37
   3  -7  -5   25.13    1.97
   4   3  -5   25.88    1.89
  -7   4  -5   25.85    1.96
  -7   4  -5   27.86    1.74
   3  -7  -5   27.85    1.80
  -7   4  -5   26.06    1.82
  -4  -3   5   27.80    2.26
  -4  -3   5   26.27    1.91
   7  -4   5   24.83    1.74
  -7   5  -5   50.14    3.33
   2  -7  -5   53.48    3.34
  -7   5  -5   51.10    3.18
  -7   5  -5   48.41    3.06
   7  -5   5   50.77    3.08
   7  -5   5   53.33    3.40
  -5  -2   5   53.15    3.02
  -5  -2   5   52.32    3.62
   7  -5   5   51.11    3.24
  -7   6  -5    0.97    0.56
   6   1  -5    1.34    0.61
  -7   6  -5    0.34    0.59
   1  -7  -5    1.89    0.65
  -7   6  -5    2.09    0.51
   1  -7  -5    0.81    0.50
  -6  -1   5    0.34    0.70
   7  -6   5    1.50    0.46
   7  -6   5    1.33    0.59
   7  -6   5    1.94    0.74
  -7   7  -5   19.02    1.55
   7   0  -5   18.10    1.55
  -7   7  -5   18.62    1.82
  -7   7  -5   18.65    1.40
   0  -7  -5   16.34    1.42
  -7   0   5   21.22    2.08
   7  -7   5   16.68    1.39
   7  -7   5   16.81    1.93
   7  -7   5   16.86    1.62
  -1  -7  -5   25.34    2.09
  -7   8  -5   23.33    1.78
   8  -1  -5   26.57    1.93
  -7   8  -5   25.85    1.99
  -8   1   5   29.61    2.60
  -8   1   5   25.28    1.93
   7  -8   5   26.74    2.19
   7  -8   5   24.81    1.80
  -7   9  -5    1.44    0.57
  -2  -7  -5    1.06    0.80
   9  -2  -5    0.50    0.65
   7  -9   5    1.93    0.86
  -9   2   5    0.94    0.65
  -9   2   5    0.72    1.01
   7  -9   5    0.86    0.54
  -3  -7  -5   13.85    1.73
  -7  10  -5   18.03    1.45
  10  -3  -5   16.08    1.64
 -10   3   5   15.63    1.61
 -10   3   5   13.40    2.06
   7 -10   5   17.30    1.44
   7 -10   5   17.79    2.09
  10  -8  -5   21.91    1.71
  -8  -2  -5   21.14    2.15
  10  -8  -5   26.32    2.39
   2 -10   5   21.84    2.63
 -10   8   5   23.44    1.71
   2 -10   5   19.96    2.49
  -8  -1  -5    0.56    0.77
   9  -8  -5    1.91    0.77
   9  -8  -5   -0.51    0.72
   9  -8  -5    1.36    0.51
   1  -9   5    0.35    1.04
  -9   8   5    1.46    0.51
   1  -9   5    0.53    1.11
  -8   0  -5   17.91    1.53
   8  -8  -5   17.55    1.32
   0   8  -5   18.27    2.03
  -8   0  -5   15.37    1.70
   8  -8  -5   24.92    2.02
   8  -8  -5   17.36    1.61
   0  -8   5   16.39    2.25
   0  -8   5   22.50    2.47
  -8   8   5   17.66    1.34
   1   7  -5   30.33    2.17
  -8   1  -5   31.85    2.17
   7  -8  -5   31.20    2.31
   7  -8  -5   34.01    2.51
  -8   1  -5   28.27    2.36
  -1  -7   5   31.14    2.21
  -1  -7   5   34.00    2.81
  -1  -7   5   33.41    2.88
  -1  -7   5   32.88    2.21
   2   6  -5    0.22    0.47
  -8   2  -5    0.21    0.58
  -8   2  -5    0.18    0.45
   6  -8  -5    0.69    0.61
   6  -8  -5    0.72    0.50
  -2  -6   5   -0.80    0.45
  -2  -6   5    1.37    0.96
  -2  -6   5   -0.05    0.81
  -2  -6   5   -0.02    0.47
   5  -8  -5   22.24    1.72
  -8   3  -5   19.09    1.78
  -8   3  -5   20.83    1.53
   5  -8  -5   23.82    1.88
   3   5  -5   19.41    1.70
  -8   3  -5   21.40    1.66
  -3  -5   5   23.04    2.26
  -3  -5   5   24.05    1.74
  -3  -5   5   21.93    1.76
  -3  -5   5   22.91    2.42
   8  -3   5   23.63    1.58
  -8   4  -5   43.13    3.12
  -8   4  -5   44.63    2.94
  -8   4  -5   48.14    2.85
   4  -8  -5   48.31    3.16
   4   4  -5   49.45    3.05
  -4  -4   5   46.95    3.50
   8  -4   5   46.98    2.87
  -8   5  -5    1.77    0.52
  -8   5  -5    1.02    0.52
   5   3  -5    1.66    0.56
  -8   5  -5    0.47    0.72
   3  -8  -5    0.58    0.59
   8  -5   5    0.85    0.50
   8  -5   5    0.94    0.57
  -5  -3   5    1.66    0.99
  -8   6  -5   19.38    1.65
  -8   6  -5   20.02    1.49
  -8   6  -5   19.33    1.89
   8  -6   5   19.27    1.73
   8  -6   5   22.18    1.58
   8  -6   5   19.22    1.90
  -6  -2   5   19.72    2.04
   7   1  -5   26.07    2.12
  -8   7  -5   28.68    2.07
   1  -8  -5   25.90    1.97
  -8   7  -5   29.41    2.32
  -8   7  -5   24.48    1.83
  -7  -1   5   32.48    2.67
   8  -7   5   25.38    2.32
   8  -7   5   27.37    2.14
   8  -7   5   23.23    1.84
  -8   8  -5    0.26    0.60
   8   0  -5    0.56    0.68
  -8   8  -5    0.45    0.83
   0  -8  -5    1.08    0.60
  -8   8  -5    0.47    0.53
   8  -8   5    1.50    0.76
  -8   0   5    1.36    1.01
   8  -8   5    0.74    0.52
  -8   9  -5   21.11    2.13
   9  -1  -5   21.54    1.90
  -8   9  -5   16.58    1.57
  -9   1   5   16.32    2.17
   8  -9   5   17.98    1.56
   8  -9   5   18.98    2.07
  10  -2  -5   23.29    2.09
  -8  10  -5   27.17    2.49
  -8  10  -5   23.40    1.79
   8 -10   5   21.09    1.77
   8 -10   5   19.99    2.28
  10  -9  -5   13.04    2.53
   1 -10   5   18.96    2.71
   9  -9  -5   17.27    2.00
  -9   0  -5   18.38    1.88
   0  -9   5   14.94    2.22
   0  -9   5   22.80    2.61
  -9   1  -5    0.83    0.59
   8  -9  -5    2.08    0.89
  -9   1  -5    1.79    0.87
  -1  -8   5    1.77    1.11
  -1  -8   5    1.40    1.18
   7  -9  -5   22.13    1.98
  -9   2  -5   15.38    1.78
  -9   2  -5   18.40    1.62
  -2  -7   5   19.55    2.37
  -2  -7   5   22.54    2.54
  -9   3  -5   25.51    2.26
  -9   3  -5   29.66    2.16
   6  -9  -5   31.90    2.42
  -3  -6   5   35.11    2.92
  -3  -6   5   27.73    2.73
  -9   4  -5    1.28    0.60
   5  -9  -5    0.48    0.64
  -9   4  -5    1.95    0.56
   4   5  -5    1.04    0.60
  -9   4  -5    1.61    0.75
   9  -4   5    2.49    0.65
  -4  -5   5    1.86    0.69
  -4  -5   5    1.71    1.03
  -9   5  -5   13.62    1.63
  -9   5  -5   15.88    1.44
  -9   5  -5   15.53    1.30
   5   4  -5   18.87    1.66
   4  -9  -5   16.12    1.73
  -5  -4   5   17.67    2.18
   9  -5   5   14.03    1.52
   9  -5   5   17.18    1.40
  -9   6  -5   22.60    1.95
  -9   6  -5   26.44    1.84
   6   3  -5   25.34    1.96
  -9   6  -5   23.81    2.12
   9  -6   5   23.90    2.17
   9  -6   5   27.09    1.90
   9  -6   5   26.45    2.09
  -6  -3   5   24.19    2.45
  -9   7  -5    0.60    0.66
  -9   7  -5    1.23    0.91
  -9   7  -5    1.09    0.54
   9  -7   5    0.80    0.75
  -7  -2   5    0.53    0.95
   9  -7   5    1.45    0.88
   9  -7   5    1.10    0.63
  -9   8  -5   18.52    1.72
  -9   8  -5   15.62    1.51
  -9   8  -5   19.98    2.02
   9  -8   5   19.80    1.89
   9  -8   5   17.30    1.58
  -8  -1   5   15.29    2.06
  -9   9  -5   21.86    1.80
   9   0  -5   22.41    2.09
  -9   9  -5   25.57    2.42
   9  -9   5   19.83    2.18
  -9   0   5   25.64    2.77
   9  -9   5   24.13    1.82
   9 -10   5    1.28    1.09
 -10   1   5    1.18    0.94
   9 -10  -5   14.66    2.12
  -1  -9   5   15.20    2.93
 -10   2  -5   21.84    2.19
 -10   2  -5   21.64    1.90
   8 -10  -5   26.27    2.29
  -2  -8   5   22.46    2.71
  -2  -8   5   21.49    2.64
 -10   3  -5    0.69    0.83
   7 -10  -5    2.24    0.91
 -10   3  -5    0.98    0.69
  -3  -7   5    1.09    1.20
  -3  -7   5    1.92    1.26
   6 -10  -5   16.95    2.63
 -10   4  -5   17.56    1.53
 -10   4  -5   13.58    1.71
  -4  -6   5   13.72    2.03
 -10   5  -5   20.38    2.00
 -10   5  -5   20.15    1.59
 -10   5  -5   18.70    1.74
  -5  -5   5   18.24    2.35
  10  -5   5   19.14    1.67
 -10   6  -5    0.82    0.66
 -10   6  -5    1.82    0.92
 -10   6  -5    1.20    0.61
  -6  -4   5   -0.25    1.04
  10  -6   5    1.20    0.67
  10  -6   5    0.86    0.72
  10  -6   5   -0.11    0.80
 -10   7  -5   14.55    1.80
 -10   7  -5   15.96    1.58
 -10   7  -5   17.15    1.58
  -7  -3   5   14.96    2.07
  10  -7   5   17.85    2.11
  10  -7   5   14.52    1.71
  10  -7   5   15.84    1.55
 -10   8  -5   24.43    2.37
 -10   8  -5   23.77    1.87
 -10   8  -5   23.52    2.04
  10  -8   5   21.14    1.90
  -8  -2   5   23.11    2.57
  10  -8   5   23.70    2.16
  10  -9   5    2.00    1.05
  11  -6   5   17.15    2.80
   0   0  -6  122.43    6.63
   0   0  -6  116.70    6.85
   0   0  -6  121.75    6.84
   0   0  -6  124.55    6.69
   0   0  -6  126.38    6.99
   0   0   6  116.74    6.88
   0   0   6  127.24    7.04
   0   1  -6  348.14   17.27
  -1   0  -6  321.18   16.98
   1  -1  -6  281.64   16.99
   0   1  -6  340.44   16.88
  -1   0  -6  297.18   17.04
  -1   0  -6  338.99   16.84
   0   1  -6  323.03   17.03
  -1   0  -6  297.49   16.81
  -1   1   6  307.45   17.01
   0  -1   6  350.18   16.85
   0  -1   6  333.59   17.12
   1   0   6  287.48   16.82
   0  -1   6  311.57   16.80
  -1   1   6  292.72   17.12
   1   0   6  275.86   16.99
   1   0   6  295.97   17.10
  -1   1  -6   74.18    4.25
   0  -1  -6   72.00    4.37
  -1   1  -6   78.29    4.23
   0  -1  -6   84.74    4.20
  -1   1  -6   65.48    4.49
   1   0  -6   81.28    4.46
  -1   1  -6   64.93    4.34
   0  -1  -6   83.86    4.20
   0  -1  -6   80.41    4.38
  -1   0   6   84.21    4.28
   0   1   6   79.36    4.40
   1  -1   6   71.03    4.44
  -1   0   6   76.52    4.81
   1  -1   6   70.74    4.26
   0   1   6   80.17    4.49
  -1   0   6   66.65    4.42
   1  -1   6   76.60    4.61
  -1   2  -6   45.78    2.79
  -1  -1  -6   46.68    2.63
  -1   2  -6   45.76    2.67
  -1   2  -6   43.48    3.00
   2  -1  -6   45.20    2.65
  -1  -1  -6   47.89    2.74
  -1  -1  -6   49.06    2.55
  -1  -1  -6   41.65    2.71
   2  -1  -6   40.73    2.81
  -2   1   6   44.76    2.80
   1  -2   6   48.61    2.91
   1   1   6   46.20    2.56
   1   1   6   42.45    2.76
   1  -2   6   45.51    2.63
   1   1   6   42.47    2.75
   1  -2   6   44.90    2.69
   1  -2   6   52.32    2.63
  -2  -1  -6  224.57   12.23
  -2  -1  -6  225.78   12.22
  -1   3  -6  219.46   12.25
  -1   3  -6  239.66   12.39
   3  -2  -6  225.10   12.17
  -2  -1  -6  192.63   12.22
   3  -2  -6  217.18   12.38
  -1   3  -6  202.68   12.62
   1  -3   6  245.41   12.53
  -3   2   6  233.81   12.29
   1  -3   6  226.01   12.27
   2   1   6  235.94   12.31
   1  -3   6  209.01   12.25
  -3   2   6  223.65   12.17
   1  -3   6  250.13   12.29
   0   2  -6   45.94    2.47
  -2   0  -6   37.28    2.46
  -2   0  -6   34.68    2.49
  -2   0  -6   42.47    2.41
   0   2  -6   43.02    2.85
   2  -2  -6   41.34    2.36
  -2   0  -6   43.21    2.31
   2  -2  -6   36.78    2.53
   0   2  -6   47.17    2.63
  -2   0  -6   41.48    2.47
   0  -2   6   42.58    2.46
   0  -2   6   41.24    2.43
   0  -2   6   43.95    2.46
   2   0   6   40.40    2.54
   2   0   6   42.14    2.32
   0  -2   6   41.30    2.68
  -2   2   6   36.97    2.59
  -2   2   6   38.36    2.47
   2   0   6   39.92    2.54
   1  -2  -6   43.30    2.76
  -2   1  -6   48.40    2.65
  -2   1  -6   40.60    2.73
   1   1  -6   47.60    2.84
   1   1  -6   55.22    3.17
   1   1  -6   49.17    2.67
  -2   1  -6   44.37    2.85
  -2   1  -6   47.62    2.61
  -1   2   6   46.07    2.74
  -1  -1   6   41.24    2.86
   2  -1   6   43.16    2.82
   2  -1   6   44.00    2.62
  -1   2   6   38.99    2.79
  -1  -1   6   45.81    2.65
   2  -1   6   44.63    2.91
  -1  -1   6   52.14    2.74
  -2   2  -6  222.70   12.56
   2   0  -6  222.76   12.60
   2   0  -6  240.52   12.79
  -2   2  -6  200.26   12.65
   0  -2  -6  270.27   12.69
   0  -2  -6  238.84   12.51
   0  -2  -6  213.64   12.62
  -2   2  -6  222.72   12.85
   2  -2   6  207.86   12.76
   0   2   6  268.83   12.70
   2  -2   6  210.08   12.57
  -2   0   6  219.63   12.74
   2  -2   6  237.42   12.51
  -2   0   6  242.43   12.66
   0   2   6  254.02   12.66
  -2   3  -6   59.62    3.50
  -1  -2  -6   61.82    3.47
   3  -1  -6   60.09    3.46
  -2   3  -6   62.20    3.86
  -1  -2  -6   65.94    3.48
  -1  -2  -6   61.92    3.52
   3  -1  -6   55.80    3.65
  -2   3  -6   50.49    3.55
  -3   1   6   61.98    3.61
   2  -3   6   63.75    3.50
   1   2   6   62.55    3.55
   2  -3   6   50.32    3.47
   2  -3   6   66.80    3.65
   2  -3   6   65.78    3.77
  -2   4  -6   48.57    3.14
  -2   4  -6   50.75    3.56
  -2   4  -6   50.68    3.25
  -2  -2  -6   50.73    3.14
   4  -2  -6   54.03    3.30
  -2  -2  -6   44.55    3.09
   4  -2  -6   56.23    3.09
  -4   2   6   52.16    3.08
   2   2   6   61.05    3.21
   2  -4   6   59.57    3.44
   2  -4   6   47.16    3.14
   2  -4   6   55.29    3.22
  -4   2   6   57.66    3.22
   2  -4   6   60.80    3.23
  -3  -2  -6  111.56    6.68
  -2   5  -6  112.02    7.19
  -2   5  -6  109.69    6.66
  -3  -2  -6  115.58    6.62
   5  -3  -6  121.12    6.79
  -2   5  -6  127.28    6.79
   5  -3  -6  124.60    6.57
   2  -5   6  114.59    6.67
   2  -5   6  133.78    6.84
  -5   3   6  114.68    6.56
   2  -5   6  123.95    6.96
   2  -5   6  114.89    6.78
  -1   4  -6   39.63    3.03
  -3  -1  -6   42.28    2.56
  -3  -1  -6   42.51    2.55
   4  -3  -6   41.00    2.65
  -1   4  -6   48.93    2.74
   4  -3  -6   43.53    2.44
  -1   4  -6   35.83    2.53
   1  -4   6   36.51    2.56
   1  -4   6   41.43    2.66
  -4   3   6   42.10    2.44
   1  -4   6   42.64    2.82
   1  -4   6   44.64    2.66
  -4   3   6   43.62    2.53
   0   3  -6   36.36    2.16
  -3   0  -6   33.95    1.94
  -3   0  -6   34.75    2.10
   3  -3  -6   37.70    2.02
  -3   0  -6   32.02    2.12
  -3   0  -6   34.50    2.12
   0   3  -6   39.54    2.34
   0   3  -6   36.75    2.63
   3  -3  -6   33.65    2.22
   0  -3   6   31.11    2.34
  -3   3   6   34.88    2.07
   0  -3   6   35.54    2.16
   0  -3   6   31.19    2.17
  -3   3   6   33.19    2.01
   3   0   6   31.78    1.95
   0  -3   6   36.60    2.22
  -3   1  -6  215.21   12.68
   2  -3  -6  234.42   12.54
   1   2  -6  271.31   13.24
  -3   1  -6  231.83   12.77
  -3   1  -6  241.61   12.66
  -3   1  -6  241.78   12.55
   1   2  -6  252.75   12.69
   2  -3  -6  219.57   12.71
  -1  -2   6  208.43   12.85
   3  -1   6  228.39   12.56
  -1  -2   6  225.42   12.69
   3  -1   6  233.55   12.78
  -2   3   6  206.89   12.81
  -1  -2   6  247.03   12.75
  -3   2  -6   61.71    3.78
  -3   2  -6   63.54    3.59
  -3   2  -6   64.81    3.54
   2   1  -6   70.29    3.81
   1  -3  -6   62.26    3.62
  -3   2  -6   60.19    3.65
  -2  -1   6   65.24    3.70
   3  -2   6   60.05    3.54
  -2  -1   6   58.67    3.77
   3  -2   6   58.67    3.74
   0  -3  -6   37.80    2.20
   3   0  -6   35.22    2.27
  -3   3  -6   41.07    2.56
  -3   3  -6   39.85    2.25
   0  -3  -6   38.10    2.23
  -3   3  -6   35.29    2.33
   3   0  -6   30.29    2.40
   3  -3   6   35.31    2.47
   3  -3   6   38.97    2.26
  -3   0   6   39.09    2.41
   3  -3   6   36.92    2.22
   0   3   6   36.93    2.07
  -3   0   6   39.03    2.42
   4  -1  -6  156.09    8.45
  -3   4  -6  140.85    8.55
  -3   4  -6  160.19    8.48
  -3   4  -6  162.78    8.88
  -1  -3  -6  154.04    8.46
   4  -1  -6  151.91    8.66
  -4   1   6  147.95    8.44
  -4   1   6  162.12    8.60
   3  -4   6  148.01    8.47
   3  -4   6  150.33    8.72
   3  -4   6  154.57    8.50
  -3   5  -6   25.08    1.95
  -3   5  -6   30.54    2.34
  -2  -3  -6   27.08    1.91
   5  -2  -6   30.27    1.84
  -3   5  -6   27.08    1.88
   5  -2  -6   30.41    2.07
   3  -5   6   28.61    1.90
   3  -5   6   29.50    2.00
   3  -5   6   31.61    2.19
  -5   2   6   30.32    1.85
   3  -5   6   31.42    2.01
   6  -3  -6   16.36    1.40
  -3  -3  -6   15.33    1.32
   6  -3  -6   16.01    1.16
  -3   6  -6   16.31    1.37
  -3   6  -6   17.34    1.26
  -3   6  -6   15.73    1.76
   3  -6   6   16.29    1.45
   3  -6   6   14.64    1.48
   3  -6   6   13.70    1.24
  -6   3   6   15.21    1.16
   3  -6   6   15.60    1.45
   7  -4  -6   67.31    3.86
  -4  -3  -6   60.38    4.03
  -3   7  -6   62.82    3.94
   7  -4  -6   68.79    4.09
  -7   4   6   63.53    3.85
   3  -7   6   67.12    3.95
   3  -7   6   71.40    4.27
   3  -7   6   68.91    4.26
   3  -7   6   66.60    4.24
  -2   6  -6   16.62    1.37
  -4  -2  -6   17.21    1.29
  -2   6  -6   20.06    1.50
   6  -4  -6   17.30    1.22
   6  -4  -6   16.81    1.46
  -4  -2  -6   15.12    1.40
   2  -6   6   17.36    1.59
   2  -6   6   17.09    1.38
  -6   4   6   16.50    1.21
   2  -6   6   19.80    1.64
   2  -6   6   15.38    1.55
  -4  -1  -6   24.30    1.51
   5  -4  -6   21.80    1.38
  -1   5  -6   17.56    1.52
   5  -4  -6   19.81    1.58
  -1   5  -6   25.28    1.73
  -1   5  -6   20.12    2.06
  -4  -1  -6   20.11    1.53
   1  -5   6   18.57    1.54
  -5   4   6   20.50    1.37
  -5   4   6   22.37    1.80
   1  -5   6   22.88    1.75
   1  -5   6   24.60    1.73
   1  -5   6   19.39    1.72
   4  -4  -6  132.37    7.61
   4  -4  -6  136.22    7.39
   0   4  -6  158.68    8.25
   0   4  -6  129.92    7.55
  -4   0  -6  134.73    7.56
  -4   0  -6  133.54    7.52
   0  -4   6  143.73    7.71
   0  -4   6  133.42    7.58
   0  -4   6  123.83    7.74
  -4   4   6  125.39    7.70
   0  -4   6  139.17    7.71
  -4   4   6  135.94    7.39
  -4   1  -6   42.16    2.50
   3  -4  -6   42.75    2.70
   3  -4  -6   44.45    2.50
   1   3  -6   53.20    3.32
   3  -4  -6   45.97    2.61
  -4   1  -6   43.60    2.66
  -4   1  -6   45.53    2.68
   1   3  -6   48.31    2.70
   4  -1   6   40.48    2.50
  -1  -3   6   45.38    2.82
  -1  -3   6   41.40    2.87
  -3   4   6   42.93    2.50
  -1  -3   6   43.53    2.78
  -3   4   6   42.38    2.73
  -4   2  -6   54.53    3.30
   2   2  -6   52.27    3.26
   2  -4  -6   53.86    3.28
  -4   2  -6   57.70    3.17
   2   2  -6   60.47    3.48
  -4   2  -6   57.56    3.41
  -4   2  -6   56.94    3.29
  -2  -2   6   55.40    3.49
  -2   4   6   54.21    3.24
   4  -2   6   55.19    3.41
  -2  -2   6   59.69    3.45
  -2  -2   6   55.69    3.37
   4  -2   6   52.73    3.17
   3   1  -6  160.09    9.01
  -4   3  -6  171.29    8.77
  -4   3  -6  163.27    9.03
  -4   3  -6  168.47    8.85
   3   1  -6  141.43    8.84
   1  -4  -6  158.80    8.78
  -4   3  -6  158.18    8.87
   4  -3   6  164.08    8.77
  -1   4   6  157.82    8.64
   4  -3   6  152.37    8.99
  -3  -1   6  159.29    8.98
  -3  -1   6  165.97    9.00
   4  -3   6  155.87    8.76
  -4   4  -6   25.84    1.64
  -4   4  -6   23.35    1.72
  -4   4  -6   26.63    1.94
   4   0  -6   26.26    1.70
   0  -4  -6   26.10    1.57
   4   0  -6   22.75    1.84
   0  -4  -6   26.23    1.64
  -4   0   6   26.31    1.84
  -4   0   6   27.91    1.92
   4  -4   6   21.98    1.86
   4  -4   6   24.14    1.65
   4  -4   6   24.49    1.66
   5  -1  -6   19.48    1.55
  -4   5  -6   21.18    1.77
   5  -1  -6   18.40    1.34
  -4   5  -6   17.12    1.32
  -1  -4  -6   18.71    1.37
  -4   5  -6   18.68    1.48
   4  -5   6   16.34    1.63
  -5   1   6   20.95    1.67
   4  -5   6   18.59    1.43
  -5   1   6   18.46    1.34
   4  -5   6   19.65    1.38
  -4   6  -6   91.14    5.40
  -4   6  -6   79.42    4.77
  -4   6  -6   68.79    4.83
   6  -2  -6   81.84    4.74
  -2  -4  -6   82.56    4.84
   6  -2  -6   85.78    4.94
   4  -6   6   83.76    4.79
  -6   2   6   82.42    4.75
   4  -6   6   84.56    4.94
   4  -6   6   91.16    5.13
  -4   7  -6   22.32    1.69
  -4   7  -6   25.23    1.84
   7  -3  -6   20.84    1.60
  -3  -4  -6   18.84    1.74
   7  -3  -6   24.45    1.83
  -7   3   6   22.94    1.63
   4  -7   6   24.07    1.90
   4  -7   6   26.69    2.02
   4  -7   6   23.76    1.71
  -4  -4  -6    9.18    1.22
   8  -4  -6   11.07    1.11
   8  -4  -6   12.34    1.32
  -4   8  -6   11.98    1.20
  -8   4   6   12.50    1.18
   4  -8   6   11.15    1.53
   4  -8   6   12.87    1.21
   4  -8   6   11.15    1.46
   9  -5  -6   31.39    2.30
  -5  -4  -6   28.71    2.33
   9  -5  -6   27.38    2.08
  -4   9  -6   29.77    2.13
   4  -9   6   31.94    2.14
   4  -9   6   28.88    2.59
  -9   5   6   29.74    2.11
   8  -5  -6   16.14    1.28
   8  -5  -6   16.84    1.54
  -5  -3  -6   13.05    1.46
  -3   8  -6   13.20    1.34
  -8   5   6   15.41    1.27
   3  -8   6   13.48    1.66
   3  -8   6   17.01    1.39
   3  -8   6   19.18    1.99
   7  -5  -6    9.46    1.15
  -2   7  -6    9.70    1.08
   7  -5  -6    9.52    0.91
  -5  -2  -6    8.59    1.07
   2  -7   6    8.29    1.28
   2  -7   6    8.41    1.02
   2  -7   6    9.67    1.24
   2  -7   6   11.67    1.46
  -7   5   6   10.85    0.96
  -5  -1  -6   81.66    4.42
   6  -5  -6   71.62    4.50
  -5  -1  -6   73.76    4.51
   6  -5  -6   74.55    4.26
  -1   6  -6   68.08    4.43
   1  -6   6   71.06    4.45
   1  -6   6   78.12    4.69
   1  -6   6   78.93    4.77
  -6   5   6   74.04    4.27
   1  -6   6   84.05    4.75
   5  -5  -6   33.12    2.21
   0   5  -6   27.87    2.13
   0   5  -6   39.54    2.92
  -5   0  -6   33.19    2.10
  -5   0  -6   32.40    2.21
   5  -5  -6   32.02    1.95
   5  -5  -6   32.89    2.15
   0  -5   6   32.97    2.40
   0  -5   6   31.63    2.34
   0  -5   6   30.68    2.17
  -5   5   6   33.93    2.38
   0  -5   6   34.77    2.41
  -5   5   6   32.50    1.96
   4  -5  -6   22.81    1.58
   1   4  -6   29.28    2.35
  -5   1  -6   23.66    1.42
  -5   1  -6   24.17    1.66
   1   4  -6   24.99    1.68
   4  -5  -6   20.62    1.64
   4  -5  -6   22.68    1.40
  -5   1  -6   21.91    1.56
  -4   5   6   22.98    1.41
  -4   5   6   21.97    1.69
   5  -1   6   21.18    1.42
  -1  -4   6   25.63    1.88
  -1  -4   6   24.20    1.68
  -1  -4   6   21.98    1.79
  -1  -4   6   23.20    1.81
   2   3  -6  129.99    7.11
  -5   2  -6  126.48    6.77
   3  -5  -6  120.56    6.91
   3  -5  -6  125.71    6.87
   2   3  -6  128.11    6.94
  -5   2  -6  124.92    6.94
  -5   2  -6  115.44    6.89
   5  -2   6  123.49    6.78
  -2  -3   6  122.79    7.10
  -2  -3   6  114.90    7.07
  -3   5   6  119.08    6.90
  -2  -3   6  129.30    7.12
   2  -5  -6   29.93    1.93
   3   2  -6   30.58    2.17
  -5   3  -6   31.13    2.00
  -5   3  -6   29.90    2.00
  -5   3  -6   30.67    2.11
  -5   3  -6   30.99    1.87
  -2   5   6   29.45    1.83
  -3  -2   6   29.85    2.18
   5  -3   6   27.99    1.87
   5  -3   6   31.25    2.14
   5  -3   6   31.98    1.91
  -3  -2   6   30.05    2.13
  -5   4  -6   18.72    1.46
  -5   4  -6   18.60    1.59
  -5   4  -6   20.02    1.49
   4   1  -6   15.54    1.54
  -5   4  -6   21.36    1.36
   1  -5  -6   20.32    1.32
   4   1  -6   18.07    1.45
   5  -4   6   20.20    1.35
   5  -4   6   18.15    1.38
   5  -4   6   18.47    1.60
  -4  -1   6   22.96    1.71
  -4  -1   6   20.19    1.55
   5   0  -6   95.07    5.93
  -5   5  -6  106.67    6.03
  -5   5  -6  102.29    5.89
   0  -5  -6  110.22    5.94
   0  -5  -6  112.29    6.17
   5   0  -6  103.01    6.09
  -5   5  -6  111.84    6.31
   5  -5   6  101.99    5.97
  -5   0   6  109.37    6.23
   5  -5   6  101.15    5.89
   5  -5   6   96.16    6.20
  -5   0   6  104.63    6.09
   6  -1  -6   27.33    1.96
   6  -1  -6   25.10    1.80
  -5   6  -6   28.07    1.83
  -1  -5  -6   27.58    1.89
  -5   6  -6   23.79    1.90
  -6   1   6   24.49    2.14
   5  -6   6   27.20    1.80
   5  -6   6   29.74    2.24
  -6   1   6   26.88    1.84
   5  -6   6   25.24    1.93
  -2  -5  -6   10.28    1.19
   7  -2  -6   12.76    1.23
  -5   7  -6    8.11    1.11
   7  -2  -6   12.98    1.18
  -5   7  -6    9.63    1.05
  -7   2   6   11.13    1.12
   5  -7   6   10.29    1.06
  -7   2   6   13.75    1.65
   5  -7   6   14.57    1.56
   5  -7   6   10.55    1.29
  -5   8  -6   41.78    2.75
  -3  -5  -6   38.26    2.86
   8  -3  -6   40.08    2.72
   8  -3  -6   44.50    2.87
   5  -8   6   42.59    3.05
   5  -8   6   49.39    3.16
  -8   3   6   40.53    2.72
   5  -8   6   44.68    2.77
   9  -4  -6    9.73    1.09
   9  -4  -6   11.13    1.26
  -4  -5  -6    7.57    1.20
  -5   9  -6    9.22    1.10
   5  -9   6    7.00    1.33
   5  -9   6    9.72    1.08
  -9   4   6    8.30    1.05
  10  -5  -6    3.29    0.83
  10  -5  -6    2.61    0.83
  -5  10  -6    3.86    0.79
  -5  -5  -6    2.97    0.97
 -10   5   6    3.94    0.85
   5 -10   6    3.60    1.20
   5 -10   6    4.06    0.80
  -6  -4  -6    5.72    1.17
  -4  10  -6    8.46    1.01
  10  -6  -6    7.19    1.05
  10  -6  -6    8.86    1.28
 -10   6   6    7.62    1.06
   4 -10   6    6.51    0.97
   4 -10   6    8.42    1.59
   9  -6  -6    4.49    0.76
  -3   9  -6    6.66    0.94
   9  -6  -6    5.77    1.05
  -6  -3  -6    4.57    0.98
   3  -9   6    6.91    0.93
  -9   6   6    5.00    0.79
   3  -9   6    5.11    1.23
   3  -9   6    5.52    1.29
   8  -6  -6   36.34    2.43
  -2   8  -6   37.66    2.59
   8  -6  -6   37.85    2.75
  -6  -2  -6   34.39    2.66
   2  -8   6   41.63    2.60
   2  -8   6   42.15    3.13
   2  -8   6   47.20    3.13
  -8   6   6   38.63    2.45
  -6  -1  -6   15.72    1.55
   7  -6  -6   16.92    1.49
  -1   7  -6   11.93    1.33
   7  -6  -6   12.92    1.51
   7  -6  -6   16.38    1.16
  -6  -1  -6   17.51    1.34
   1  -7   6   14.64    1.49
   1  -7   6   17.09    1.89
   1  -7   6   14.38    1.39
   1  -7   6   17.28    1.94
  -7   6   6   16.10    1.16
   6  -6  -6   17.37    1.24
   0   6  -6   16.95    1.47
   6  -6  -6   19.32    1.59
  -6   0  -6   17.50    1.51
   6  -6  -6   20.57    1.57
  -6   0  -6   18.38    1.43
   0  -6   6   18.95    1.66
   0  -6   6   16.53    1.47
   0  -6   6   21.16    1.88
  -6   6   6   18.30    1.25
   0  -6   6   21.19    1.88
  -6   1  -6   73.23    4.73
   5  -6  -6   81.68    4.46
  -6   1  -6   73.86    4.61
   5  -6  -6   82.60    4.71
   1   5  -6   83.38    4.74
  -1  -5   6   82.40    4.87
  -1  -5   6   84.30    5.01
  -1  -5   6   79.01    4.73
  -1  -5   6   80.54    4.98
  -6   2  -6   16.37    1.34
   4  -6  -6   17.50    1.38
  -6   2  -6   17.17    1.42
  -6   2  -6   17.90    1.21
   2   4  -6   20.95    1.65
   2   4  -6   19.30    1.45
   4  -6  -6   16.21    1.39
  -2  -4   6   17.73    1.53
   6  -2   6   15.21    1.20
  -2  -4   6   18.25    1.70
  -4   6   6   18.79    1.44
  -2  -4   6   19.64    1.43
  -2  -4   6   17.97    1.61
  -6   3  -6   15.39    1.35
   3   3  -6   19.49    1.39
   3  -6  -6   15.90    1.29
  -6   3  -6   15.06    1.28
   3   3  -6   18.78    1.56
  -6   3  -6   15.37    1.15
   6  -3   6   17.28    1.21
  -3  -3   6   17.56    1.49
  -3  -3   6   17.73    1.61
  -3  -3   6   18.40    1.64
  -6   4  -6   84.60    4.99
  -6   4  -6   85.32    5.02
  -6   4  -6   89.09    4.88
   4   2  -6   72.61    5.08
   2  -6  -6   88.29    4.91
  -4  -2   6   89.82    5.28
   6  -4   6   88.44    5.20
  -4  -2   6   82.59    5.11
   6  -4   6   88.90    4.97
   6  -4   6   88.68    4.90
   5   1  -6   24.19    1.90
  -6   5  -6   26.81    1.78
  -6   5  -6   26.98    1.94
  -6   5  -6   26.93    2.11
  -6   5  -6   28.92    1.94
   5   1  -6   27.25    2.04
   6  -5   6   25.08    2.14
   6  -5   6   26.68    1.80
  -5  -1   6   29.16    2.21
   6  -5   6   26.31    1.88
  -6   6  -6   20.41    1.45
   6   0  -6   18.27    1.54
  -6   6  -6   20.21    1.58
   6   0  -6   17.46    1.53
  -6   6  -6   17.16    1.51
   0  -6  -6   19.66    1.49
   6  -6   6   18.24    1.53
  -6   0   6   19.52    1.85
   6  -6   6   19.22    1.42
   6  -6   6   15.56    1.82
   7  -1  -6   50.38    3.20
  -6   7  -6   49.33    3.09
   7  -1  -6   49.91    3.16
  -6   7  -6   44.95    3.22
  -1  -6  -6   54.12    3.24
   6  -7   6   52.93    3.54
   6  -7   6   49.57    3.30
   6  -7   6   49.94    3.10
  -7   1   6   51.27    3.57
  -6   8  -6   10.01    1.10
  -2  -6  -6   11.48    1.34
   8  -2  -6   10.76    1.17
   8  -2  -6    8.99    1.13
   6  -8   6   14.31    1.65
  -8   2   6   10.70    1.59
   6  -8   6    8.97    1.27
   6  -8   6   10.21    1.10
  -8   2   6    9.26    1.12
  -3  -6  -6    5.19    1.05
   9  -3  -6    6.43    0.99
  -6   9  -6    4.38    0.81
   6  -9   6    4.14    0.81
   6  -9   6    3.82    1.09
  -9   3   6    4.38    0.90
  -9   3   6    5.36    1.32
  10  -4  -6   24.03    2.00
  -6  10  -6   23.01    1.85
  -4  -6  -6   20.16    2.11
 -10   4   6   26.20    2.61
 -10   4   6   23.98    1.96
   6 -10   6   25.57    1.89
  10  -7  -6   20.58    1.89
  10  -7  -6   18.51    1.60
  10  -7  -6   21.86    2.10
  -3  10  -6   20.94    1.61
  -7  -3  -6   16.87    1.84
   3 -10   6   20.35    2.35
   3 -10   6   14.76    1.55
 -10   7   6   21.81    1.64
 -10   7   6   18.91    1.81
   3 -10   6   19.56    2.30
   9  -7  -6   12.90    1.19
  -2   9  -6   15.25    1.40
  -7  -2  -6    9.49    1.42
   9  -7  -6   11.58    1.50
   9  -7  -6   10.80    1.42
  -9   7   6   11.88    1.15
   2  -9   6   16.41    2.02
   2  -9   6   14.58    1.95
   2  -9   6   10.68    1.18
   8  -7  -6    5.62    1.00
  -7  -1  -6    5.65    1.00
   8  -7  -6    6.18    0.76
  -1   8  -6    5.73    0.90
   8  -7  -6    5.22    1.03
   1  -8   6    5.18    1.25
  -8   7   6    5.14    0.70
   1  -8   6    4.22    1.24
   1  -8   6    5.28    0.86
  -7   0  -6   43.03    2.70
   7  -7  -6   40.53    2.81
   0   7  -6   38.46    2.71
   7  -7  -6   47.95    2.94
   7  -7  -6   39.20    2.46
  -7   0  -6   38.52    2.79
   0  -7   6   43.82    3.18
  -7   7   6   37.35    2.46
   0  -7   6   44.97    3.16
   0  -7   6   41.08    2.75
   0  -7   6   41.55    2.82
   1   6  -6   15.57    1.48
  -7   1  -6   16.61    1.36
   6  -7  -6   15.59    1.46
  -7   1  -6   13.44    1.49
   6  -7  -6   14.75    1.45
  -1  -6   6   15.44    1.49
  -1  -6   6   18.48    1.99
  -1  -6   6   16.35    1.52
  -1  -6   6   16.40    1.85
   2   5  -6    8.95    1.13
  -7   2  -6    8.51    0.99
   2   5  -6   13.52    1.44
  -7   2  -6    9.72    1.17
   5  -7  -6    8.59    1.08
   5  -7  -6   11.53    1.19
  -2  -5   6    8.50    1.37
  -2  -5   6   10.58    1.18
  -2  -5   6    9.87    1.18
  -2  -5   6    8.53    1.33
  -7   3  -6   65.55    3.95
   3   4  -6   72.88    4.17
  -7   3  -6   63.40    4.19
  -7   3  -6   64.54    4.09
   4  -7  -6   68.54    4.12
   3   4  -6   74.60    4.35
   7  -3   6   68.66    3.99
  -3  -4   6   67.58    4.27
  -3  -4   6   71.24    4.51
  -3  -4   6   73.60    4.48
  -7   4  -6   23.80    1.65
  -7   4  -6   24.20    1.91
  -7   4  -6   24.60    1.79
   4   3  -6   24.52    1.82
   3  -7  -6   24.16    1.74
   7  -4   6   25.94    1.81
  -4  -3   6   24.49    1.97
   7  -4   6   24.10    1.68
  -4  -3   6   25.21    2.16
   7  -4   6   25.63    2.08
  -7   5  -6   10.88    1.24
  -7   5  -6   12.71    1.11
  -7   5  -6    9.83    1.17
   7  -5   6   12.54    1.15
   7  -5   6   10.69    1.42
   7  -5   6   12.46    1.27
  -5  -2   6   11.03    1.49
  -7   6  -6   51.38    3.28
   6   1  -6   44.37    3.20
  -7   6  -6   53.57    3.25
  -7   6  -6   48.29    3.05
  -6  -1   6   51.50    3.54
   7  -6   6   50.07    3.08
   7  -6   6   47.70    3.18
   7  -6   6   49.08    3.45
  -7   7  -6   14.51    1.52
  -7   7  -6   12.63    1.22
  -7   7  -6   10.52    1.27
   7   0  -6   10.63    1.32
   7  -7   6   10.69    1.17
   7  -7   6   11.41    1.58
   7  -7   6   14.35    1.46
  -7   0   6   12.51    1.67
  -7   8  -6    4.76    0.80
  -1  -7  -6    5.87    1.02
  -7   8  -6    4.64    0.93
   8  -1  -6    6.56    1.04
   7  -8   6    5.33    0.85
   7  -8   6    7.05    1.12
  -8   1   6    4.94    1.26
   7  -8   6    6.01    1.19
  -2  -7  -6   32.40    2.43
   9  -2  -6   28.25    2.31
  -7   9  -6   30.73    2.22
  -9   2   6   30.49    2.81
   7  -9   6   31.72    2.57
   7  -9   6   31.29    2.23
  -7  10  -6   10.89    1.25
  10  -3  -6   12.18    1.42
  -3  -7  -6   10.47    1.43
   7 -10   6    9.68    1.55
 -10   3   6   10.30    1.28
 -10   3   6    9.30    1.63
   7 -10   6   10.51    1.24
  -8  -2  -6    2.06    0.94
  10  -8  -6    6.32    1.23
  10  -8  -6    3.98    0.75
   2 -10   6    3.40    1.31
   2 -10   6    2.81    1.22
 -10   8   6    5.01    0.82
  -8  -1  -6   19.41    2.04
   9  -8  -6   29.59    2.27
   9  -8  -6   23.98    1.70
   9  -8  -6   24.01    2.11
   1  -9   6   20.30    2.40
  -9   8   6   22.52    1.69
   1  -9   6   28.05    2.79
   8  -8  -6    7.26    1.18
  -8   0  -6    8.86    1.28
  -8   0  -6    9.31    1.15
   0   8  -6    7.59    1.02
   8  -8  -6    8.49    1.22
   0  -8   6    9.91    1.61
   0  -8   6    8.45    1.07
   0  -8   6    9.05    1.54
   7  -8  -6    6.28    1.05
  -8   1  -6    6.10    1.10
   7  -8  -6    7.67    1.16
   1   7  -6    3.70    0.80
  -8   1  -6    5.76    0.88
  -1  -7   6    7.59    1.04
  -1  -7   6    6.49    1.33
  -1  -7   6    5.34    0.90
  -1  -7   6    5.30    1.23
  -8   2  -6   38.94    2.61
   2   6  -6   35.87    2.61
  -8   2  -6   36.41    2.76
   6  -8  -6   39.31    2.73
   6  -8  -6   39.15    2.79
  -2  -6   6   43.74    3.13
  -2  -6   6   40.77    2.75
  -2  -6   6   41.16    3.13
  -2  -6   6   36.69    2.64
   3   5  -6   14.76    1.46
  -8   3  -6   16.20    1.39
   5  -8  -6   17.71    1.49
  -8   3  -6   14.18    1.62
  -8   3  -6   14.75    1.24
  -3  -5   6   16.60    1.55
  -3  -5   6   17.05    1.97
  -3  -5   6   17.37    1.54
  -3  -5   6   16.31    1.93
   8  -3   6   16.70    1.33
  -8   4  -6   13.33    1.17
   4   4  -6   12.82    1.29
  -8   4  -6   12.45    1.42
   4  -8  -6   13.57    1.27
  -8   4  -6    9.95    1.22
  -4  -4   6   12.57    1.72
   8  -4   6   11.63    1.15
  -8   5  -6   42.57    2.69
   5   3  -6   45.44    2.83
  -8   5  -6   41.17    2.90
  -8   5  -6   41.24    2.81
   8  -5   6   38.68    3.32
   8  -5   6   44.53    3.10
   8  -5   6   43.28    2.74
  -5  -3   6   41.26    3.19
  -8   6  -6    9.35    1.06
  -8   6  -6    8.07    1.15
  -8   6  -6    9.92    1.29
   8  -6   6   10.32    1.24
  -6  -2   6   11.03    1.63
   8  -6   6   12.12    1.58
   8  -6   6   10.93    1.18
  -8   7  -6    5.59    1.07
  -8   7  -6    5.06    0.85
  -8   7  -6    6.26    1.05
   7   1  -6    7.80    1.17
   8  -7   6    4.51    0.84
   8  -7   6    3.93    1.09
   8  -7   6    6.51    1.07
  -7  -1   6    4.73    1.23
  -8   8  -6   28.26    2.35
  -8   8  -6   33.60    2.54
  -8   8  -6   29.57    2.19
   8   0  -6   26.54    2.29
   8  -8   6   33.53    2.69
   8  -8   6   30.04    2.22
  -8   0   6   30.84    2.74
   8  -8   6   32.79    2.47
  -8   9  -6   12.21    1.36
   9  -1  -6   13.25    1.54
  -8   9  -6   16.02    1.81
   8  -9   6   11.79    1.64
   8  -9   6   12.67    1.39
  -9   1   6   17.40    2.15
  -8  10  -6    4.72    1.23
  -8  10  -6    3.25    0.83
  10  -2  -6    3.49    1.02
 -10   2   6    5.27    1.46
   8 -10   6    4.41    0.89
   8 -10   6    3.17    1.04
  -9   0  -6    4.10    0.98
   0  -9   6    4.46    1.35
   0  -9   6    2.42    1.23
  -9   1  -6   22.38    1.98
  -9   1  -6   24.81    2.24
  -1  -8   6   24.96    2.59
  -1  -8   6   32.89    2.78
  -9   2  -6    9.03    1.41
  -9   2  -6   13.88    1.43
   2   7  -6    9.62    1.86
  -2  -7   6   15.64    2.08
  -2  -7   6   13.92    1.99
   3   6  -6    5.29    0.93
  -9   3  -6    4.78    0.90
  -9   3  -6    5.06    1.08
  -3  -6   6    4.59    0.92
  -3  -6   6    5.53    1.41
  -3  -6   6    6.91    1.43
  -9   4  -6   32.14    2.45
   4   5  -6   30.06    2.20
  -9   4  -6   27.73    2.04
  -9   4  -6   29.37    2.19
  -4  -5   6   30.95    2.24
  -4  -5   6   32.83    2.79
   9  -4   6   28.64    2.10
  -9   5  -6   11.49    1.42
  -9   5  -6   10.73    1.28
  -9   5  -6   10.41    1.17
   5   4  -6    8.48    1.14
   9  -5   6   13.34    1.69
  -5  -4   6    9.93    1.70
   9  -5   6   13.30    1.31
   6   3  -6    4.19    0.83
  -9   6  -6    5.40    0.85
  -9   6  -6    4.32    1.03
  -9   6  -6    3.60    0.90
   9  -6   6    3.86    0.85
  -6  -3   6    2.80    1.18
   9  -6   6    5.43    1.24
  -9   7  -6   29.79    2.23
  -9   7  -6   34.80    2.54
  -9   7  -6   29.81    2.40
   9  -7   6   25.56    3.13
   9  -7   6   32.49    2.30
  -7  -2   6   34.62    2.86
  -9   8  -6   11.97    1.50
  -9   8  -6   14.92    1.46
  -9   8  -6   15.72    1.72
   9  -8   6   10.94    1.32
   9  -8   6   12.07    1.54
  -8  -1   6    9.42    1.66
   9  -8   6   13.84    1.89
  -9   9  -6    3.06    1.05
  -9   9  -6    2.58    0.82
   9   0  -6    5.15    1.07
  -9   0   6    4.84    1.34
   9  -9   6    3.75    1.03
   9  -9   6    4.59    0.94
 -10   2  -6    1.40    0.97
 -10   2  -6    3.54    0.88
  -2  -8   6    4.09    1.40
  -2  -8   6    4.36    1.38
 -10   3  -6   21.57    1.80
 -10   3  -6   15.98    1.86
  -3  -7   6   18.92    2.36
 -10   4  -6    7.61    1.25
 -10   4  -6    6.28    1.06
  -4  -6   6    8.82    1.72
 -10   5  -6    2.37    0.95
 -10   5  -6    3.53    0.78
 -10   5  -6    4.82    0.98
  10  -5   6    4.35    0.90
  10  -5   6    3.05    1.16
  -5  -5   6    3.12    1.20
   6   4  -6   27.08    1.98
 -10   6  -6   26.34    2.41
 -10   6  -6   24.05    1.92
 -10   6  -6   24.38    2.08
  -6  -4   6   22.06    2.57
  10  -6   6   23.95    2.00
   7   3  -6   10.20    1.29
 -10   7  -6   12.87    1.67
 -10   7  -6   15.63    1.69
 -10   7  -6   13.96    1.43
  10  -7   6   12.42    1.88
  10  -7   6   12.02    1.38
  -7  -3   6   11.18    1.79
 -10   8  -6    4.78    1.20
   8   2  -6    5.36    0.91
 -10   8  -6    4.41    1.06
 -10   8  -6    2.88    0.81
  10  -8   6    2.49    0.92
  -8  -2   6    3.97    1.25
  10  -8   6    2.75    1.40
   0   0  -7   -0.05    0.14
   0   0  -7    0.59    0.24
   0   0  -7   -0.08    0.28
   0   0  -7    1.79    0.47
   0   0  -7    0.08    0.33
   0   0   7    0.80    0.45
   0   0   7    0.80    0.27
   0   0   7    0.13    0.33
  -1   0  -7   99.55    5.52
  -1   0  -7  103.57    5.35
  -1   0  -7  100.68    5.35
  -1   0  -7  101.89    5.63
   1  -1  -7   95.85    5.58
   1  -1  -7   94.72    5.34
   0   1  -7  103.49    5.40
  -1   0  -7   86.09    5.48
   0   1  -7  101.67    5.78
   0   1  -7  103.79    5.59
   0   1  -7   87.39    5.53
   1   0   7   86.72    5.55
   1   0   7   91.75    5.36
   0  -1   7   95.91    5.41
   0  -1   7  102.91    5.66
  -1   1   7   96.26    5.58
   1   0  -7    1.66    0.34
  -1   1  -7    1.79    0.34
   0  -1  -7    2.39    0.48
   0  -1  -7    2.11    0.49
  -1   1  -7    1.87    0.47
  -1   1  -7    2.33    0.57
   0  -1  -7    2.21    0.31
  -1   1  -7    2.10    0.33
   1   0  -7    2.29    0.51
   0   1   7    1.68    0.47
   1  -1   7    2.47    0.58
  -1   0   7    1.68    0.53
   1  -1   7    2.30    0.41
   0   1   7    2.50    0.34
  -1  -1  -7    0.24    0.30
  -1  -1  -7    0.12    0.22
  -1   2  -7    0.45    0.44
  -1   2  -7    0.42    0.36
  -1   2  -7    0.27    0.26
   2  -1  -7    0.47    0.42
  -1  -1  -7    0.63    0.19
  -1  -1  -7    0.60    0.34
   1  -2   7   -0.04    0.30
  -2   1   7   -0.33    0.37
   1  -2   7    0.39    0.42
   1   1   7    0.08    0.22
   1   1   7    0.45    0.37
  -1   3  -7   88.47    5.59
  -1   3  -7   98.95    5.31
  -2  -1  -7   95.14    5.14
  -1   3  -7   93.87    5.16
   3  -2  -7   83.94    5.32
   3  -2  -7   90.90    5.10
  -2  -1  -7   74.41    5.13
  -2  -1  -7   99.65    5.13
   1  -3   7   98.73    5.44
   1  -3   7   94.68    5.19
   1  -3   7   91.07    5.16
   2   1   7   87.65    5.25
  -3   2   7   88.32    5.24
   0   2  -7    0.34    0.42
  -2   0  -7    0.68    0.37
   0   2  -7    0.12    0.43
   2  -2  -7   -0.43    0.32
  -2   0  -7    0.27    0.25
  -2   0  -7    0.38    0.30
  -2   0  -7   -0.02    0.16
   2  -2  -7    0.68    0.26
   0   2  -7    0.55    0.28
   0  -2   7    0.26    0.30
   2   0   7    0.20    0.41
  -2   2   7    1.08    0.41
   0  -2   7   -0.23    0.42
   2   0   7    0.08    0.21
   0  -2   7    0.25    0.34
   1   1  -7    0.02    0.40
   1  -2  -7    0.18    0.33
  -2   1  -7   -0.01    0.30
   1   1  -7    0.11    0.23
  -2   1  -7    0.76    0.40
   1   1  -7    0.46    0.38
   1  -2  -7    0.45    0.18
  -2   1  -7    0.30    0.22
  -2   1  -7    0.29    0.23
   2  -1   7    0.06    0.40
   2  -1   7    0.28    0.26
  -1  -1   7    0.38    0.30
  -1   2   7    0.19    0.34
  -1  -1   7    0.27    0.44
   2   0  -7  126.25    6.61
  -2   2  -7  107.71    6.69
  -2   2  -7  115.32    6.36
  -2   2  -7  117.44    6.34
   0  -2  -7   99.27    6.42
   0   2   7  133.18    6.48
   2  -2   7  107.53    6.58
   2  -2   7  112.84    6.38
  -2   0   7  122.72    6.42
  -2   0   7  103.58    6.57
   3  -1  -7    4.56    0.58
  -1  -2  -7    3.47    0.53
  -2   3  -7    2.60    0.55
  -1  -2  -7    3.89    0.55
   3  -1  -7    3.04    0.67
  -2   3  -7    3.92    0.55
  -1  -2  -7    4.81    0.54
  -2   3  -7    2.29    0.65
   1   2   7    3.86    0.61
   2  -3   7    3.37    0.55
  -3   1   7    3.46    0.71
   2  -3   7    2.74    0.66
   4  -2  -7    0.41    0.33
  -2  -2  -7    0.42    0.33
  -2   4  -7    0.57    0.39
  -2   4  -7    0.25    0.51
  -2   4  -7    0.69    0.46
   4  -2  -7    0.17    0.48
  -2  -2  -7    0.27    0.32
  -4   2   7    0.39    0.40
   2  -4   7    0.10    0.36
   2  -4   7    1.26    0.45
   2  -4   7    0.20    0.53
   2   2   7    0.41    0.38
  -4   2   7    0.46    0.33
  -2   5  -7   71.14    4.00
   5  -3  -7   66.30    3.78
  -2   5  -7   53.60    3.83
  -2   5  -7   66.28    4.50
  -3  -2  -7   70.18    3.90
  -3  -2  -7   52.68    3.79
   5  -3  -7   61.35    4.05
   2  -5   7   57.44    3.86
   2  -5   7   74.43    4.21
   3   2   7   73.42    3.95
   2  -5   7   67.87    3.99
   2  -5   7   72.65    4.05
  -5   3   7   66.49    3.79
  -1   4  -7    3.16    0.64
   4  -3  -7    2.31    0.42
  -1   4  -7    3.07    0.56
   4  -3  -7    2.91    0.72
  -1   4  -7    2.66    0.77
  -3  -1  -7    3.92    0.58
  -3  -1  -7    3.24    0.58
  -4   3   7    3.28    0.49
   3   1   7    3.24    0.63
   1  -4   7    3.84    0.62
   1  -4   7    4.19    0.84
   1  -4   7    2.98    0.61
  -4   3   7    3.32    0.57
   1  -4   7    3.09    0.61
   0   3  -7    0.37    0.34
   0   3  -7    0.10    0.45
  -3   0  -7    0.54    0.34
   3  -3  -7    0.60    0.46
  -3   0  -7    0.47    0.29
  -3   0  -7    0.32    0.35
   3  -3  -7    0.21    0.25
   0  -3   7    0.27    0.32
   0  -3   7   -0.46    0.28
   0  -3   7    0.59    0.53
   3   0   7   -0.14    0.38
  -3   3   7   -0.08    0.32
   0  -3   7   -0.02    0.30
   1   2  -7   92.66    5.39
   1   2  -7   96.51    5.22
  -3   1  -7   96.16    5.12
  -3   1  -7   99.02    5.21
   2  -3  -7   90.63    5.11
   2  -3  -7   88.74    5.35
  -3   1  -7   82.57    5.27
  -1  -2   7   86.27    5.48
   3  -1   7   88.85    5.13
  -1  -2   7  103.10    5.29
  -1  -2   7   94.33    5.23
   3  -1   7   88.99    5.39
   2   1  -7    2.82    0.63
  -3   2  -7    3.29    0.48
   1  -3  -7    2.94    0.56
  -3   2  -7    2.61    0.44
  -3   2  -7    4.32    0.74
  -3   2  -7    2.47    0.53
   3  -2   7    3.55    0.72
   3  -2   7    4.48    0.55
  -2  -1   7    3.79    0.60
  -2  -1   7    2.87    0.72
   3   0  -7   -0.01    0.33
   3   0  -7    0.69    0.48
  -3   3  -7    0.41    0.32
   0  -3  -7    0.00    0.29
  -3   3  -7    0.23    0.36
  -3   3  -7    0.08    0.42
  -3   0   7   -0.44    0.39
  -3   0   7    0.05    0.34
   3  -3   7   -0.08    0.31
   3  -3   7    0.28    0.47
  -3   4  -7   75.33    4.58
  -3   4  -7   64.49    4.08
  -3   4  -7   58.02    4.15
   4  -1  -7   66.41    4.32
  -1  -3  -7   81.02    4.07
   4  -1  -7   72.78    4.10
  -4   1   7   73.69    4.28
   3  -4   7   71.65    4.38
  -4   1   7   76.27    4.26
   3  -4   7   74.92    4.12
   3  -4   7   60.67    4.07
  -2  -3  -7    3.58    0.58
  -3   5  -7    3.79    0.90
  -3   5  -7    2.00    0.53
  -3   5  -7    2.33    0.60
   5  -2  -7    2.32    0.50
   5  -2  -7    1.89    0.70
   3  -5   7    3.34    0.63
  -5   2   7    1.96    0.48
   3  -5   7    2.74    0.72
   3  -5   7    2.37    0.59
  -3   6  -7    0.33    0.45
   6  -3  -7    0.74    0.63
  -3  -3  -7    1.59    0.54
  -3   6  -7    1.87    0.60
   6  -3  -7    0.99    0.44
  -6   3   7    1.22    0.46
   3  -6   7    1.96    0.78
   3  -6   7    2.42    0.69
   3  -6   7    0.97    0.55
  -4  -3  -7   57.67    3.47
   7  -4  -7   60.44    3.68
   7  -4  -7   54.40    3.31
  -3   7  -7   49.55    3.40
   3  -7   7   54.09    3.72
  -7   4   7   56.24    3.33
   3  -7   7   53.99    3.64
   3  -7   7   51.63    3.41
   3  -7   7   58.30    4.24
   6  -4  -7    1.01    0.61
  -2   6  -7   -0.01    0.44
  -4  -2  -7    1.10    0.51
   6  -4  -7    0.79    0.41
  -2   6  -7    1.00    0.59
   2  -6   7    1.81    0.68
  -6   4   7    1.60    0.46
   2  -6   7    1.43    0.71
   2  -6   7   -0.05    0.45
   2  -6   7    1.70    0.65
  -4  -1  -7    0.47    0.43
  -1   5  -7    2.31    0.81
  -4  -1  -7    0.69    0.40
   5  -4  -7    1.33    0.38
  -1   5  -7    0.63    0.46
   5  -4  -7    0.44    0.51
   1  -5   7   -0.08    0.60
   1  -5   7    0.59    0.53
   1  -5   7    0.78    0.52
   1  -5   7    0.84    0.50
  -5   4   7    0.26    0.33
  -4   0  -7   88.15    5.49
   0   4  -7  110.64    6.19
   4  -4  -7   88.68    5.60
   4  -4  -7   96.78    5.35
  -4   0  -7   99.77    5.50
   0   4  -7   95.26    5.50
   4   0   7  105.89    5.65
   0  -4   7   91.25    5.57
  -4   4   7   89.40    5.73
   0  -4   7   89.12    5.75
  -4   4   7   93.22    5.35
   0  -4   7  107.93    5.63
   0  -4   7   98.98    5.54
   1   3  -7    2.74    0.52
  -4   1  -7    2.63    0.38
  -4   1  -7    3.09    0.59
  -4   1  -7    3.51    0.58
   3  -4  -7    3.89    0.44
   1   3  -7    3.21    0.86
   3  -4  -7    2.97    0.66
  -1  -3   7    3.21    0.57
   4  -1   7    3.63    0.68
   4  -1   7    2.93    0.42
  -1  -3   7    4.00    0.66
  -1  -3   7    3.69    0.63
  -3   4   7    3.08    0.60
  -1  -3   7    3.15    0.81
   2   2  -7    0.52    0.44
  -4   2  -7    0.65    0.40
  -4   2  -7    0.61    0.29
   2  -4  -7    0.45    0.40
   2   2  -7    0.75    0.37
  -4   2  -7    1.41    0.40
   4  -2   7    0.19    0.29
  -2  -2   7    0.56    0.52
  -2  -2   7    0.23    0.42
   4  -2   7    0.52    0.53
  -2   4   7    0.08    0.25
  -4   3  -7   69.68    4.43
  -4   3  -7   73.60    4.33
  -4   3  -7   77.80    4.65
   3   1  -7   83.22    4.60
  -4   3  -7   74.85    4.30
   1  -4  -7   76.71    4.37
   4  -3   7   74.59    4.33
  -3  -1   7   78.23    4.48
  -3  -1   7   73.47    4.61
   4  -3   7   72.78    4.60
  -4   4  -7    0.92    0.38
   4   0  -7    0.30    0.38
  -4   4  -7    0.25    0.45
  -4   4  -7    0.57    0.42
   4   0  -7    0.22    0.49
   4  -4   7    0.46    0.55
   4  -4   7    0.71    0.43
  -4   0   7    0.35    0.52
  -4   0   7    0.52    0.48
  -4   5  -7    1.04    0.43
   5  -1  -7    0.92    0.44
  -1  -4  -7    0.89    0.42
  -4   5  -7    1.24    0.60
  -4   5  -7    1.41    0.52
   5  -1  -7    1.18    0.58
  -5   1   7    1.12    0.57
  -5   1   7    0.82    0.54
   4  -5   7    0.87    0.45
   4  -5   7    0.42    0.42
   4  -5   7    0.74    0.59
  -4   6  -7   70.27    4.32
   6  -2  -7   77.74    4.32
  -2  -4  -7   81.75    4.36
   6  -2  -7   71.31    4.53
  -4   6  -7   65.36    4.40
   4  -6   7   80.57    4.66
  -6   2   7   70.67    4.28
   4  -6   7   68.45    4.33
   4  -6   7   73.31    4.43
  -3  -4  -7    5.35    0.84
  -4   7  -7    5.29    0.81
  -4   7  -7    4.55    0.86
   7  -3  -7    4.24    0.92
   7  -3  -7    4.40    0.77
  -7   3   7    4.05    0.74
   4  -7   7    3.74    1.00
   4  -7   7    3.95    0.77
   4  -7   7    4.45    0.93
  -4  -4  -7    2.62    0.77
   8  -4  -7    2.84    0.84
   8  -4  -7    2.42    0.67
  -4   8  -7    1.30    0.64
   4  -8   7    1.93    0.82
  -8   4   7    2.20    0.66
   4  -8   7    2.68    0.88
   4  -8   7    0.98    0.68
   9  -5  -7   31.50    2.21
  -5  -4  -7   30.99    2.39
   9  -5  -7   31.32    2.47
  -4   9  -7   29.52    2.23
   4  -9   7   28.56    2.25
  -9   5   7   31.34    2.21
   4  -9   7   33.59    2.66
  -5  -3  -7    3.71    0.91
   8  -5  -7    4.49    0.69
  -3   8  -7    3.53    0.81
   8  -5  -7    3.60    0.95
   3  -8   7    3.75    0.94
  -8   5   7    4.36    0.75
   3  -8   7    4.15    1.09
   3  -8   7    3.10    0.77
   3  -8   7    3.50    0.95
  -5  -2  -7    2.03    0.69
  -2   7  -7    1.29    0.59
   7  -5  -7    3.12    0.58
   7  -5  -7    2.25    0.81
   2  -7   7    2.38    0.78
   2  -7   7    1.72    0.63
  -7   5   7    1.62    0.47
   2  -7   7    2.96    0.87
   2  -7   7    2.75    0.90
  -1   6  -7   52.19    3.60
   6  -5  -7   59.55    3.79
   6  -5  -7   55.87    3.42
  -5  -1  -7   65.32    3.63
  -5  -1  -7   63.37    3.68
  -6   5   7   58.00    3.44
   1  -6   7   54.58    3.63
   1  -6   7   63.31    3.82
   1  -6   7   58.58    3.89
   1  -6   7   59.28    3.87
   5  -5  -7    4.24    0.83
  -5   0  -7    6.74    0.84
   5  -5  -7    4.25    0.54
  -5   0  -7    4.71    0.73
   0   5  -7    4.31    0.73
   0  -5   7    4.24    0.93
   0  -5   7    5.77    0.95
   0  -5   7    4.92    0.91
  -5   5   7    4.43    0.57
   0  -5   7    6.45    0.86
  -5   1  -7    0.81    0.44
  -5   1  -7    0.70    0.41
   1   4  -7    0.71    0.43
   4  -5  -7   -0.21    0.43
   1   4  -7    0.85    0.71
  -1  -4   7    0.66    0.65
  -1  -4   7   -0.36    0.46
  -1  -4   7    0.66    0.45
  -4   5   7    0.55    0.41
  -1  -4   7    0.42    0.48
  -5   2  -7   71.71    3.98
   2   3  -7   73.33    3.97
  -5   2  -7   68.23    3.82
   3  -5  -7   63.57    3.99
   2   3  -7   69.93    4.16
  -5   2  -7   66.02    4.00
  -2  -3   7   69.80    4.12
   5  -2   7   68.89    4.15
  -2  -3   7   63.04    4.21
  -3   5   7   63.47    3.96
  -2  -3   7   64.97    4.06
   5  -2   7   63.87    3.82
   2  -5  -7    3.16    0.59
   3   2  -7    2.05    0.50
  -5   3  -7    2.59    0.58
   3   2  -7    3.34    0.72
  -5   3  -7    2.33    0.45
  -5   3  -7    3.56    0.59
   5  -3   7    2.37    0.71
  -3  -2   7    3.17    0.70
   5  -3   7    2.51    0.49
  -3  -2   7    2.27    0.71
   1  -5  -7    0.92    0.39
   4   1  -7    0.92    0.63
  -5   4  -7    0.89    0.45
  -5   4  -7    1.91    0.59
  -5   4  -7    1.35    0.44
   5  -4   7    1.74    0.48
  -4  -1   7    1.06    0.63
   5  -4   7    1.15    0.63
  -4  -1   7    1.60    0.63
  -5   5  -7   64.25    4.18
  -5   5  -7   68.70    4.05
  -5   5  -7   65.90    4.09
   5   0  -7   66.34    4.30
  -5   5  -7   73.65    4.52
   5   0  -7   64.85    4.12
  -5   0   7   72.11    4.35
   5  -5   7   67.10    4.39
   5  -5   7   67.94    4.07
  -5   0   7   79.17    4.40
  -5   6  -7    3.72    0.77
  -1  -5  -7    4.65    0.73
   6  -1  -7    3.07    0.80
   6  -1  -7    3.18    0.69
  -5   6  -7    4.92    0.75
   5  -6   7    4.77    1.01
  -6   1   7    5.03    0.97
   5  -6   7    4.82    0.77
   5  -6   7    5.46    0.80
   7  -2  -7    1.19    0.66
  -2  -5  -7    0.43    0.56
   7  -2  -7    1.90    0.60
  -5   7  -7    0.86    0.60
  -5   7  -7    1.30    0.58
   5  -7   7    2.11    0.84
  -7   2   7    1.65    0.82
  -7   2   7    1.64    0.57
   5  -7   7    0.45    0.60
   5  -7   7    1.25    0.56
   8  -3  -7   36.60    2.64
  -5   8  -7   36.54    2.66
  -3  -5  -7   42.73    2.79
   8  -3  -7   43.63    2.90
  -8   3   7   40.72    2.68
  -8   3   7   38.44    3.06
   5  -8   7   44.21    3.05
   5  -8   7   41.97    2.97
   5  -8   7   37.84    2.71
  -5   9  -7    3.23    0.76
   9  -4  -7    2.30    0.87
   9  -4  -7    2.14    0.72
  -4  -5  -7    3.33    0.92
  -9   4   7    1.96    0.69
   5  -9   7    3.45    1.06
   5  -9   7    2.56    0.72
  10  -5  -7    2.78    0.92
  -5  10  -7    2.58    0.80
  10  -5  -7    3.31    0.84
  -5  -5  -7    2.43    0.91
 -10   5   7    4.50    0.89
   5 -10   7    2.08    0.72
   5 -10   7    2.69    1.11
  -6  -4  -7    0.28    0.77
  -4  10  -7    1.21    0.69
  10  -6  -7    2.32    0.72
  10  -6  -7    3.22    0.94
 -10   6   7    2.18    0.70
   4 -10   7    1.68    1.02
   4 -10   7    1.01    0.68
   9  -6  -7    2.25    0.64
  -6  -3  -7    2.18    0.87
   9  -6  -7    2.97    0.92
  -3   9  -7    1.55    0.69
   3  -9   7    1.78    1.57
   3  -9   7    2.20    0.75
  -9   6   7    1.91    0.62
   3  -9   7    0.88    0.95
  -6  -2  -7   44.10    3.14
   8  -6  -7   55.04    3.23
   8  -6  -7   44.94    2.88
   8  -6  -7   45.23    3.24
  -2   8  -7   42.80    3.06
   2  -8   7   52.65    3.43
   2  -8   7   46.57    3.09
   2  -8   7   45.27    3.28
   2  -8   7   47.08    3.47
  -8   6   7   45.71    2.89
   7  -6  -7    3.31    0.85
  -1   7  -7    1.85    0.70
  -6  -1  -7    3.52    0.77
  -6  -1  -7    2.23    0.72
   7  -6  -7    2.41    0.51
   7  -6  -7    4.77    1.20
   1  -7   7    3.97    1.03
   1  -7   7    2.04    0.81
   1  -7   7    3.80    0.98
  -7   6   7    2.86    0.54
   1  -7   7    1.45    0.67
   0   6  -7    1.55    0.66
   6  -6  -7    1.73    0.72
  -6   0  -7    1.26    0.53
   6  -6  -7    1.63    0.40
  -6   0  -7    1.88    0.62
   0  -6   7    1.41    0.77
  -6   6   7    2.20    0.45
   0  -6   7    0.37    0.61
   0  -6   7    2.56    0.86
   0  -6   7    1.96    0.80
  -6   1  -7   60.97    3.69
  -6   1  -7   53.94    3.61
   1   5  -7   64.08    3.71
   5  -6  -7   59.68    3.77
  -1  -5   7   57.32    3.93
  -1  -5   7   59.36    3.87
  -1  -5   7   61.79    3.71
  -1  -5   7   63.99    3.91
   2   4  -7    1.44    0.55
  -6   2  -7    1.40    0.54
   2   4  -7    1.79    0.69
   4  -6  -7    1.58    0.61
  -6   2  -7    1.74    0.39
  -6   2  -7    1.35    0.50
  -4   6   7    1.15    0.46
   6  -2   7    1.36    0.40
  -2  -4   7    0.88    0.59
   6  -2   7    2.12    0.71
  -2  -4   7    1.08    0.68
  -2  -4   7    1.72    0.69
  -2  -4   7    1.46    0.53
   3   3  -7    1.32    0.50
  -6   3  -7    1.40    0.42
   3  -6  -7    1.34    0.52
  -6   3  -7    0.96    0.54
  -6   3  -7    0.90    0.52
   3   3  -7    2.31    0.72
  -3  -3   7    0.45    0.61
   6  -3   7    1.51    0.44
  -3  -3   7    0.87    0.63
   6  -3   7    0.73    0.63
   2  -6  -7   75.47    4.37
   4   2  -7   81.05    4.67
  -6   4  -7   68.58    4.44
  -6   4  -7   69.86    4.31
  -6   4  -7   73.21    4.41
  -4  -2   7   75.29    4.67
   6  -4   7   75.52    4.36
  -4  -2   7   75.77    4.64
   6  -4   7   78.40    4.76
  -6   5  -7    3.72    0.76
  -6   5  -7    4.31    0.80
   5   1  -7    4.98    0.96
  -6   5  -7    3.89    0.70
  -5  -1   7    4.22    0.94
  -5  -1   7    3.77    0.87
   6  -5   7    4.16    1.01
   6  -5   7    5.33    0.75
   6   0  -7    1.08    0.69
  -6   6  -7    1.47    0.58
   6   0  -7    0.83    0.65
  -6   6  -7    1.54    0.63
  -6   6  -7    1.28    0.64
  -6   0   7    1.70    0.76
   6  -6   7    1.73    0.84
   6  -6   7    2.40    0.62
  -6   7  -7   38.50    2.86
   7  -1  -7   43.20    2.86
   7  -1  -7   43.44    2.92
  -1  -6  -7   47.15    3.01
  -6   7  -7   39.59    2.74
   6  -7   7   46.63    3.17
   6  -7   7   35.38    2.69
   6  -7   7   40.93    2.88
  -7   1   7   45.48    3.16
   8  -2  -7    1.68    0.78
   8  -2  -7    2.24    0.75
  -6   8  -7    1.65    0.66
  -2  -6  -7    1.84    0.73
  -8   2   7    1.98    1.00
   6  -8   7    2.21    0.86
   6  -8   7    0.55    0.58
   6  -8   7    2.32    0.83
  -6   9  -7    2.53    0.75
  -3  -6  -7    4.61    0.96
   9  -3  -7    4.29    0.96
   6  -9   7    3.87    1.04
  -9   3   7    1.07    0.76
  -9   3   7    3.61    1.15
   6  -9   7    2.43    0.74
  -4  -6  -7   32.49    2.48
  -6  10  -7   26.77    2.29
  10  -4  -7   34.62    2.49
 -10   4   7   32.60    2.40
   6 -10   7   35.25    2.78
 -10   4   7   31.30    2.91
   6 -10   7   31.80    2.37
  10  -7  -7   23.59    1.98
  10  -7  -7   25.66    2.30
  -3  10  -7   22.84    2.03
  -7  -3  -7   26.39    2.35
   3 -10   7   26.08    2.53
   3 -10   7   24.19    1.98
 -10   7   7   26.26    2.22
 -10   7   7   25.04    1.99
   9  -7  -7    3.95    0.98
  -2   9  -7    2.35    0.79
  -7  -2  -7    2.29    0.82
   9  -7  -7    3.52    0.69
   2  -9   7    3.40    1.12
   2  -9   7    3.64    1.13
  -9   7   7    3.62    0.71
   2  -9   7    2.63    0.84
  -1   8  -7    1.57    0.71
  -7  -1  -7    1.24    0.79
   8  -7  -7    2.97    0.57
   8  -7  -7    2.55    0.85
   1  -8   7    2.70    1.04
   1  -8   7    4.15    1.11
  -8   7   7    3.77    0.63
   1  -8   7    1.35    0.73
   7  -7  -7   41.12    2.90
  -7   0  -7   41.54    2.74
  -7   0  -7   37.88    2.80
   0   7  -7   37.46    2.74
   0  -7   7   39.66    2.78
   0  -7   7   39.08    3.07
   0  -7   7   44.85    3.09
   0  -7   7   41.02    2.93
  -7   1  -7    2.69    0.69
   6  -7  -7    4.03    0.91
  -7   1  -7    3.20    0.82
   1   6  -7    3.83    0.81
   1   6  -7    3.56    0.95
  -1  -6   7    4.17    1.07
  -1  -6   7    4.14    0.84
  -1  -6   7    3.05    0.86
  -1  -6   7    3.75    0.98
  -7   2  -7    1.78    0.57
   2   5  -7    2.20    0.69
   5  -7  -7    3.15    0.80
   2   5  -7    3.13    0.88
  -7   2  -7    2.47    0.71
  -2  -5   7    2.55    0.75
  -2  -5   7    3.09    0.87
  -2  -5   7    1.48    0.80
  -2  -5   7    3.34    0.92
   3   4  -7   65.86    3.93
   3   4  -7   64.31    3.69
  -7   3  -7   55.72    3.69
  -7   3  -7   57.34    3.52
  -7   3  -7   59.94    3.75
   4  -7  -7   59.86    3.74
  -3  -4   7   65.79    4.04
  -3  -4   7   58.24    3.92
   7  -3   7   56.04    3.55
   7  -3   7   59.95    3.97
  -7   4  -7    4.35    0.70
  -7   4  -7    4.23    0.80
  -7   4  -7    3.42    0.77
   4   3  -7    3.71    0.89
   4   3  -7    5.87    0.84
   3  -7  -7    3.86    0.72
   7  -4   7    5.13    1.06
  -4  -3   7    4.82    1.03
   7  -4   7    4.28    0.74
  -4  -3   7    3.77    0.98
   5   2  -7    1.86    0.81
  -7   5  -7    1.02    0.48
  -7   5  -7    0.60    0.60
  -7   5  -7    0.98    0.58
   7  -5   7    1.68    0.58
  -5  -2   7    1.82    0.84
   7  -5   7    1.36    0.79
  -7   6  -7   43.70    2.89
  -7   6  -7   43.72    2.79
  -7   6  -7   42.42    2.93
  -6  -1   7   46.81    3.20
   7  -6   7   37.89    3.17
   7  -6   7   43.42    2.83
  -7   7  -7    1.23    0.72
   7   0  -7    4.04    0.92
  -7   7  -7    1.53    0.65
  -7   7  -7    3.27    0.82
   7  -7   7    2.50    0.74
  -7   0   7    3.20    0.97
   7  -7   7    2.51    1.03
  -7   8  -7    2.35    0.92
  -7   8  -7    2.43    0.76
   8  -1  -7    3.94    0.89
  -7   8  -7    4.14    0.93
   7  -8   7    3.17    0.79
  -8   1   7    3.25    1.09
   7  -8   7    2.51    0.99
   9  -2  -7   34.58    2.64
  -7   9  -7   33.15    2.49
  -9   2   7   35.49    2.96
   7  -9   7   35.49    3.03
   7  -9   7   33.88    2.51
  -3  -7  -7    2.24    0.95
  10  -3  -7    3.39    1.10
  -7  10  -7    2.62    0.88
 -10   3   7    2.48    1.30
   7 -10   7    3.08    0.94
  -8  -1  -7   28.30    2.43
   9  -8  -7   30.92    2.58
   1  -9   7   28.07    2.22
   1  -9   7   34.57    2.84
   1  -9   7   32.55    2.78
   8  -8  -7    2.27    0.88
  -8   0  -7    1.52    0.83
   0   8  -7    1.83    0.73
   0  -8   7    1.19    1.03
   0  -8   7    0.67    0.68
   0  -8   7    2.61    1.07
  -8   1  -7    0.97    0.77
   7  -8  -7    2.13    0.84
   1   7  -7    1.62    0.72
  -8   1  -7    3.31    0.77
  -1  -7   7    2.20    0.79
  -1  -7   7    1.70    0.94
  -1  -7   7    1.05    0.72
  -1  -7   7    3.33    1.11
  -8   2  -7   48.45    3.29
  -8   2  -7   48.55    3.19
   6  -8  -7   45.56    3.30
   2   6  -7   51.92    3.20
  -2  -6   7   50.19    3.21
  -2  -6   7   46.34    3.53
  -2  -6   7   55.86    3.66
  -2  -6   7   47.21    3.38
  -8   3  -7    3.02    0.77
   5  -8  -7    3.47    0.85
  -8   3  -7    3.21    0.81
   3   5  -7    4.05    0.81
  -3  -5   7    3.74    1.06
   8  -3   7    2.97    1.02
  -3  -5   7    3.61    0.96
  -3  -5   7    3.29    0.80
   4   4  -7    2.24    0.69
  -8   4  -7    2.13    0.76
  -8   4  -7    0.91    0.51
   4  -8  -7    1.23    0.61
  -8   4  -7    2.38    0.68
   8  -4   7    1.71    0.61
  -4  -4   7    1.97    0.81
   8  -4   7    2.38    0.96
  -4  -4   7    1.23    0.88
  -8   5  -7   37.69    2.58
  -8   5  -7   40.28    2.81
  -8   5  -7   37.84    2.73
   5   3  -7   36.12    2.61
  -5  -3   7   44.41    3.09
   8  -5   7   43.46    3.16
   8  -5   7   40.01    2.67
  -8   6  -7    2.68    0.72
  -8   6  -7    2.17    0.78
  -8   6  -7    1.05    0.65
  -6  -2   7    1.38    0.96
   8  -6   7    3.02    0.78
   8  -6   7    1.42    0.91
  -8   7  -7    3.07    0.87
  -8   7  -7    1.96    0.73
  -8   7  -7    2.53    0.88
   8  -7   7    1.84    0.90
   8  -7   7    3.21    0.78
  -7  -1   7    3.33    1.04
  -8   8  -7   36.45    2.62
  -8   8  -7   33.67    2.78
   8   0  -7   35.70    2.81
  -8   8  -7   38.98    2.88
   8  -8   7   44.11    3.17
  -8   0   7   42.27    3.18
   8  -8   7   39.71    2.74
  -8   9  -7    4.04    1.00
   9  -1  -7    4.20    1.06
  -8   9  -7    1.23    0.72
  -9   1   7    4.56    1.21
   8  -9   7    3.31    0.87
   8  -9  -7   31.40    2.64
  -9   1  -7   31.41    2.45
  -9   1  -7   30.61    2.55
  -1  -8   7   35.94    3.01
  -1  -8   7   33.35    2.90
   7  -9  -7    4.51    1.07
  -9   2  -7    3.72    0.83
   2   7  -7    2.60    0.78
  -9   2  -7    2.37    0.87
  -2  -7   7    2.17    0.82
  -2  -7   7    3.60    1.24
  -2  -7   7    2.03    1.02
  -9   3  -7    3.15    0.83
   3   6  -7    2.64    0.79
  -9   3  -7    2.14    0.89
  -3  -6   7    2.38    1.07
   9  -3   7    3.66    1.12
  -3  -6   7    0.85    0.70
  -9   4  -7   30.96    2.42
  -9   4  -7   28.17    2.50
   4   5  -7   35.88    2.42
   9  -4   7   37.01    2.91
  -4  -5   7   36.47    2.48
  -4  -5   7   37.07    2.91
  -9   5  -7    2.98    0.94
   5   4  -7    3.96    0.82
  -9   5  -7    2.78    0.76
  -9   5  -7    3.76    0.73
   9  -5   7    3.47    1.10
  -5  -4   7    2.25    1.06
   9  -5   7    2.69    0.76
  -9   6  -7    2.73    0.78
   6   3  -7    3.12    0.77
  -9   6  -7    1.53    0.91
  -9   6  -7    3.60    0.89
  -6  -3   7    2.94    1.09
   9  -6   7    4.21    0.90
   9  -6   7    4.02    1.18
  -9   7  -7   35.98    2.48
  -9   7  -7   35.76    2.70
  -9   7  -7   40.92    2.79
   9  -7   7   29.79    2.90
  -7  -2   7   35.08    2.93
   9  -7   7   31.46    2.50
  -9   8  -7    2.10    0.92
  -9   8  -7    2.73    0.96
  -9   8  -7    3.22    0.81
  -8  -1   7    3.42    1.08
   9  -8   7    2.76    1.03
   9  -8   7    1.69    0.85
 -10   3  -7   23.17    2.45
 -10   3  -7   26.10    2.16
  -3  -7   7   23.82    2.77
  10  -3   7   27.93    2.59
 -10   4  -7    2.51    0.80
 -10   4  -7    0.93    0.84
  -4  -6   7    1.78    1.05
  10  -4   7    2.28    1.09
   5   5  -7    4.38    0.88
 -10   5  -7    3.47    1.00
 -10   5  -7    2.76    0.84
  -5  -5   7    2.92    1.21
  -5  -5   7    3.39    0.88
  10  -5   7    3.93    1.27
 -10   6  -7   28.07    2.40
   6   4  -7   34.17    2.32
 -10   6  -7   28.98    2.26
 -10   6  -7   33.62    2.54
  10  -6   7   33.01    2.82
  -6  -4   7   35.56    2.40
  10  -6   7   27.95    2.35
  -6  -4   7   30.18    2.79
   7   3  -7    3.45    0.90
 -10   7  -7    1.78    1.10
 -10   7  -7    2.90    0.99
 -10   7  -7    3.72    0.96
  10  -7   7    3.43    1.03
  10  -7   7    2.97    1.13
  -7  -3   7    1.97    1.29
   0   0  -8   71.19    4.18
   0   0  -8   67.11    4.16
   0   0  -8   76.53    4.36
   0   0  -8   72.32    3.98
   0   0   8   69.28    4.23
   0   0   8   69.12    4.00
   1  -1  -8   47.97    2.91
   0   1  -8   46.77    3.13
   0   1  -8   55.45    2.98
   1  -1  -8   52.44    3.18
  -1   0  -8   48.54    3.10
   0   1  -8   53.99    3.37
  -1   0  -8   52.42    2.93
  -1   0  -8   53.74    3.12
  -1   0  -8   54.68    2.92
   0   1  -8   50.68    3.17
  -1   1   8   53.68    3.19
   1   0   8   51.32    2.95
   0  -1   8   46.93    2.97
   1   0   8   48.74    3.17
   0  -1   8   50.59    3.24
   1   0  -8   96.32    5.64
   0  -1  -8  104.13    5.38
  -1   1  -8  103.32    5.45
  -1   1  -8   86.77    5.58
  -1   1  -8  100.15    5.80
   1   0  -8   95.99    5.43
   0  -1  -8  103.20    5.62
   0  -1  -8   98.04    5.61
  -1   1  -8   99.08    5.39
  -1   1  -8   94.22    5.61
   0   1   8   94.99    5.60
   1  -1   8   89.45    5.66
  -1   0   8   98.63    5.72
   1  -1   8   99.06    5.47
   0   1   8  101.64    5.40
  -1   2  -8   77.41    4.76
  -1  -1  -8   73.90    4.40
  -1  -1  -8   71.46    4.40
   2  -1  -8   76.04    4.55
  -1   2  -8   78.59    4.33
  -1  -1  -8   84.73    4.27
  -1   2  -8   77.85    4.49
  -2   1   8   72.27    4.54
   1  -2   8   79.88    4.37
   1   1   8   71.75    4.47
   1  -2   8   71.98    4.55
   3  -2  -8   34.42    2.59
  -1   3  -8   41.35    2.38
  -2  -1  -8   42.10    2.38
  -2  -1  -8   43.51    2.32
  -1   3  -8   44.41    2.93
  -2  -1  -8   32.15    2.38
   3  -2  -8   36.20    2.34
  -1   3  -8   40.92    2.55
   1  -3   8   36.75    2.38
   1  -3   8   37.88    2.65
  -3   2   8   34.23    2.50
   2   1   8   34.31    2.51
  -2   0  -8   75.10    4.15
   0   2  -8   86.03    4.52
  -2   0  -8   62.30    4.33
  -2   0  -8   82.24    4.23
   0   2  -8   79.74    4.27
  -2   0  -8   77.35    4.33
   0   2  -8   68.26    4.42
   2  -2  -8   69.07    4.46
   0   2  -8   85.00    4.78
   2   0   8   68.88    4.47
   0  -2   8   80.92    4.60
  -2   2   8   67.29    4.38
   2   0   8   69.43    4.17
   0  -2   8   76.48    4.29
   1  -2  -8   76.17    4.07
   1   1  -8   72.72    4.17
  -2   1  -8   62.29    4.30
  -2   1  -8   76.58    4.16
   1  -2  -8   73.75    4.39
  -2   1  -8   75.01    4.14
   1   1  -8   74.85    4.38
  -1   2   8   81.42    4.35
   2  -1   8   69.91    4.44
  -1  -1   8   74.38    4.49
   2  -1   8   70.46    4.17
   0  -2  -8   68.10    3.61
  -2   2  -8   61.89    3.43
  -2   2  -8   63.02    3.47
   0  -2  -8   59.31    3.59
  -2   2  -8   52.24    3.58
   2   0  -8   60.78    3.67
  -2   2  -8   53.16    3.81
   0   2   8   64.30    3.57
   2  -2   8   60.27    3.50
  -2   0   8   56.63    3.73
   2  -2   8   55.85    3.70
   3  -1  -8   61.28    3.85
  -1  -2  -8   65.45    3.88
  -1  -2  -8   73.68    3.91
  -2   3  -8   73.75    3.89
  -2   3  -8   62.08    4.30
   3  -1  -8   66.48    4.10
  -2   3  -8   65.13    3.99
  -3   1   8   68.40    3.91
   2  -3   8   63.09    3.87
   1   2   8   68.82    3.95
  -3   1   8   58.39    4.05
   2  -3   8   66.95    4.12
   4  -2  -8   38.70    2.45
  -2   4  -8   40.82    2.61
   4  -2  -8   34.31    2.68
  -2   4  -8   37.16    2.98
  -2  -2  -8   42.97    2.42
  -2  -2  -8   41.02    2.48
  -2   4  -8   39.29    2.48
   2  -4   8   44.66    2.81
   2   2   8   36.62    2.55
  -4   2   8   35.27    2.58
   2  -4   8   40.34    2.51
  -2   5  -8   20.68    1.62
  -3  -2  -8   16.94    1.44
   5  -3  -8   19.14    1.43
   5  -3  -8   16.64    1.67
  -2   5  -8   18.68    1.49
  -3  -2  -8   19.82    1.45
   2  -5   8   23.06    1.83
   2  -5   8   20.08    1.54
   3   2   8   20.11    1.60
  -3  -1  -8   43.23    3.28
  -3  -1  -8   60.02    3.28
  -1   4  -8   58.64    3.32
   4  -3  -8   52.46    3.54
   4  -3  -8   54.06    3.24
  -1   4  -8   57.96    3.91
  -1   4  -8   60.85    3.49
   3   1   8   55.10    3.47
   1  -4   8   54.39    3.35
   1  -4   8   56.30    3.62
   3  -3  -8   61.57    3.56
  -3   0  -8   67.38    3.61
   3  -3  -8   51.87    3.80
  -3   0  -8   49.73    3.67
   0   3  -8   66.69    3.64
   0   3  -8   70.48    4.22
  -3   0  -8   64.37    3.62
   3   0   8   62.00    3.87
   0  -3   8   60.69    3.65
   0  -3   8   64.75    3.97
  -3   1  -8   29.55    2.26
   1   2  -8   35.46    2.39
   2  -3  -8   31.99    2.36
  -3   1  -8   39.23    2.17
  -3   1  -8   35.12    2.08
   1   2  -8   40.21    2.19
   3  -1   8   33.33    2.43
   3  -1   8   33.50    2.11
  -1  -2   8   35.55    2.53
  -3   2  -8   66.64    3.77
   2   1  -8   66.42    3.78
  -3   2  -8   58.04    3.94
  -3   2  -8   70.92    3.78
   2   1  -8   69.32    4.02
   1  -3  -8   59.54    3.91
   3  -2   8   62.07    3.78
  -2  -1   8   71.34    3.86
   3  -2   8   63.64    4.09
  -2  -1   8   65.92    4.16
   3   0  -8   52.93    3.27
  -3   3  -8   49.72    3.02
  -3   3  -8   53.35    3.01
  -3   3  -8   40.42    3.13
   0  -3  -8   50.77    3.09
  -3   3  -8   50.90    3.48
   3  -3   8   47.46    3.03
   3  -3   8   50.47    3.32
  -3   0   8   48.78    3.31
  -3   0   8   58.94    3.15
   4  -1  -8   23.92    1.95
   4  -1  -8   24.99    1.74
  -3   4  -8   25.44    2.20
  -3   4  -8   22.06    1.85
  -3   4  -8   23.43    1.70
  -1  -3  -8   31.17    2.05
  -4   1   8   25.32    1.82
   3  -4   8   22.71    1.76
   3  -4   8   26.66    2.00
  -4   1   8   24.08    1.93
  -3   5  -8   45.16    2.83
  -2  -3  -8   48.70    2.64
  -3   5  -8   36.59    2.63
   5  -2  -8   39.10    2.91
   5  -2  -8   40.02    2.66
  -3   5  -8   43.53    3.33
   3  -5   8   37.57    2.68
   3  -5   8   45.22    2.99
  -5   2   8   42.47    2.89
   6  -3  -8   31.49    2.12
  -3   6  -8   27.05    2.16
   6  -3  -8   31.56    2.49
  -3  -3  -8   35.17    2.18
  -3   6  -8   35.12    2.29
   3  -6   8   25.85    2.21
   3  -6   8   36.58    2.58
  -6   3   8   32.02    2.14
   7  -4  -8   13.35    1.23
   7  -4  -8   13.47    1.61
  -4  -3  -8   12.42    1.27
  -3   7  -8    9.79    1.24
   3  -7   8    8.90    1.21
  -7   4   8   10.16    1.13
   3  -7   8   15.01    1.69
   3  -7   8   10.33    1.38
  -4  -2  -8   34.16    2.13
  -2   6  -8   34.03    2.28
   6  -4  -8   27.57    2.33
  -2   6  -8   29.11    2.16
   6  -4  -8   27.05    1.98
  -6   4   8   28.36    2.00
   2  -6   8   31.15    2.31
   2  -6   8   27.74    2.17
   2  -6   8   37.67    2.58
   4   2   8   28.89    2.20
  -1   5  -8   35.48    2.36
  -4  -1  -8   35.19    2.31
  -4  -1  -8   30.45    2.32
   5  -4  -8   35.13    2.58
   5  -4  -8   34.97    2.21
   1  -5   8   36.16    2.45
   1  -5   8   34.62    2.38
   4   1   8   36.62    2.48
   1  -5   8   39.79    2.71
  -5   4   8   36.96    2.24
  -4   0  -8   33.92    2.22
   0   4  -8   36.49    2.27
   0   4  -8   41.52    2.92
   4  -4  -8   32.34    2.47
   4  -4  -8   38.34    2.15
  -4   0  -8   29.70    2.28
   4   0   8   32.43    2.43
   0  -4   8   33.47    2.33
   0  -4   8   34.39    2.27
   0  -4   8   34.37    2.59
  -4   1  -8   52.87    3.10
   1   3  -8   51.31    3.31
   1   3  -8   53.53    3.11
  -4   1  -8   48.67    3.21
   3  -4  -8   48.18    3.30
   4  -1   8   52.75    3.38
  -1  -3   8   57.33    3.22
  -1  -3   8   46.85    3.44
  -1  -3   8   52.24    3.13
   2   2  -8   40.96    2.56
  -4   2  -8   36.37    2.31
  -4   2  -8   36.20    2.26
   2  -4  -8   39.57    2.52
  -4   2  -8   38.60    2.52
   2   2  -8   39.90    2.35
  -2   4   8   34.86    2.38
  -2  -2   8   34.60    2.67
  -2  -2   8   40.78    2.44
   4  -2   8   33.81    2.27
   4  -2   8   37.27    2.65
  -4   3  -8   23.59    1.86
  -4   3  -8   26.71    1.70
   3   1  -8   29.44    1.96
  -4   3  -8   23.76    1.66
   1  -4  -8   24.71    1.76
  -3  -1   8   24.42    2.08
   4  -3   8   22.52    1.69
  -3  -1   8   26.12    1.80
   4  -3   8   21.26    1.96
  -4   4  -8   40.22    2.65
  -4   4  -8   35.07    2.75
   4   0  -8   45.99    2.97
  -4   4  -8   44.32    2.65
  -4   0   8   46.78    2.83
   4  -4   8   43.95    3.03
  -4   0   8   44.08    2.98
   4  -4   8   40.46    2.67
   5  -1  -8   37.83    2.48
   5  -1  -8   35.20    2.66
  -4   5  -8   35.35    2.55
  -4   5  -8   33.65    2.39
  -4   5  -8   43.81    3.12
   4  -5   8   41.67    2.80
  -5   1   8   41.02    2.62
  -5   1   8   35.38    2.69
   4  -5   8   32.09    2.44
  -4   6  -8   14.58    1.55
  -4   6  -8   19.56    1.68
  -2  -4  -8   25.27    1.56
   6  -2  -8   18.74    1.77
   6  -2  -8   19.70    1.53
   4  -6   8   14.04    1.54
  -6   2   8   19.54    1.77
   4  -6   8   22.03    1.91
  -4   7  -8   21.79    1.73
  -4   7  -8   14.94    1.67
   7  -3  -8   21.31    1.91
   7  -3  -8   20.09    1.64
  -3  -4  -8   20.32    1.62
   4  -7   8   24.09    2.03
   4  -7   8   17.25    1.75
   8  -4  -8   18.11    1.94
   8  -4  -8   14.12    1.47
  -4   8  -8   12.76    1.53
  -4  -4  -8   16.43    1.55
  -8   4   8   15.00    1.49
   4  -8   8   15.26    1.60
   4  -8   8   18.07    1.91
  -5  -4  -8    5.82    1.02
   9  -5  -8    5.53    1.18
   9  -5  -8    6.68    1.00
  -4   9  -8    3.68    0.93
   4  -9   8    5.87    1.05
  -9   5   8    3.65    0.85
   8  -5  -8   14.24    1.75
  -3   8  -8   12.46    1.49
   8  -5  -8   14.61    1.34
  -5  -3  -8   13.60    1.41
   3  -8   8   15.41    1.79
   3  -8   8   13.99    1.68
  -8   5   8   11.17    1.23
   3  -8   8   14.18    1.51
   7  -5  -8   25.20    1.77
  -2   7  -8   23.47    2.00
  -5  -2  -8   24.13    1.94
   7  -5  -8   28.48    2.23
   2  -7   8   27.82    2.24
   2  -7   8   23.72    2.03
   2  -7   8   27.08    2.31
  -7   5   8   26.21    1.82
   6  -5  -8   11.94    1.48
  -5  -1  -8   12.72    1.27
   6  -5  -8   12.67    1.09
  -1   6  -8   12.85    1.33
  -5  -1  -8   13.43    1.28
   1  -6   8   15.41    1.46
   1  -6   8   11.31    1.56
  -6   5   8   13.58    1.11
   5   1   8   12.83    1.41
   1  -6   8   13.86    1.52
  -5   0  -8   31.60    2.14
   5  -5  -8   32.36    1.99
  -5   0  -8   29.93    2.19
   5  -5  -8   30.59    2.36
   0   5  -8   32.86    2.16
   0  -5   8   29.07    2.52
   0  -5   8   31.38    2.32
   5   0   8   29.67    2.30
   0  -5   8   34.89    2.23
   0  -5   8   33.23    2.29
   4  -5  -8   36.15    2.59
   1   4  -8   37.98    2.62
   1   4  -8   37.69    2.38
  -5   1  -8   33.86    2.44
  -5   1  -8   35.97    2.34
  -1  -4   8   39.02    2.52
  -1  -4   8   38.59    2.51
  -1  -4   8   32.60    2.68
  -1  -4   8   36.27    2.40
   5  -1   8   34.96    2.57
   2   3  -8   20.54    1.44
   2   3  -8   22.54    1.72
  -5   2  -8   18.07    1.30
  -5   2  -8   19.09    1.42
   3  -5  -8   17.89    1.59
  -5   2  -8   19.25    1.59
  -2  -3   8   23.81    1.65
   5  -2   8   19.18    1.78
  -2  -3   8   13.57    1.75
   5  -2   8   18.93    1.35
  -3   5   8   18.30    1.57
   3   2  -8   47.21    2.94
   3   2  -8   43.52    2.68
  -5   3  -8   41.49    2.83
   2  -5  -8   43.24    2.77
  -5   3  -8   42.43    2.61
  -5   3  -8   40.39    2.64
  -3  -2   8   38.95    3.00
  -3  -2   8   45.69    2.84
   5  -3   8   42.39    2.66
   5  -3   8   41.64    3.05
  -5   4  -8   35.60    2.66
  -5   4  -8   40.22    2.51
   4   1  -8   43.90    2.82
  -5   4  -8   40.50    2.53
  -4  -1   8   41.69    2.71
   5  -4   8   38.64    2.54
   5  -4   8   35.69    2.84
  -4  -1   8   37.85    2.85
  -5   5  -8   16.81    1.42
  -5   5  -8   16.64    1.40
   5   0  -8   15.31    1.59
  -5   5  -8   17.02    1.58
   5   0  -8   17.14    1.47
  -5   0   8   18.23    1.59
  -5   0   8   15.69    1.77
   5  -5   8   19.33    1.85
   5  -5   8   15.87    1.49
   6  -1  -8   21.46    1.98
  -5   6  -8   18.62    1.83
   6  -1  -8   22.42    1.77
  -5   6  -8   23.96    1.74
   5  -6   8   19.95    1.76
  -6   1   8   27.35    2.02
   5  -6   8   25.37    2.06
  -5   7  -8   17.01    1.68
   7  -2  -8   19.66    1.64
  -5   7  -8   17.94    1.70
   7  -2  -8   21.71    1.92
  -7   2   8   18.54    1.86
   5  -7   8   21.47    1.96
   5  -7   8   17.46    1.71
  -3  -5  -8    7.38    1.05
   8  -3  -8    8.44    1.33
  -5   8  -8    5.62    0.99
   8  -3  -8    8.33    1.09
   5  -8   8    6.94    1.08
  -8   3   8    8.55    1.39
   5  -8   8    8.36    1.38
   9  -4  -8   10.43    1.25
  -5   9  -8    7.30    1.16
  -4  -5  -8   12.86    1.38
   9  -4  -8   10.55    1.49
   5  -9   8    7.78    1.19
  -9   4   8   10.58    1.60
  -3   9  -8   12.78    1.52
   9  -6  -8   16.08    1.87
  -6  -3  -8   13.09    1.46
   9  -6  -8   12.36    1.32
  -9   6   8   13.24    1.32
   3  -9   8   16.01    1.95
   3  -9   8   13.06    1.55
   8  -6  -8    9.91    1.06
  -6  -2  -8   10.46    1.21
   8  -6  -8   10.06    1.52
  -2   8  -8    8.58    1.28
   2  -8   8    9.00    1.43
   2  -8   8    7.81    1.21
  -8   6   8   10.37    1.08
   2  -8   8   10.56    1.54
  -6  -1  -8   19.59    1.64
   7  -6  -8   17.76    1.96
   7  -6  -8   19.36    1.38
  -1   7  -8   15.51    1.64
   6   1   8   17.80    1.70
   1  -7   8   16.76    1.69
  -7   6   8   17.21    1.36
   1  -7   8   16.87    1.92
   1  -7   8   19.13    1.95
   0   6  -8   18.61    1.61
   6  -6  -8   19.80    1.89
  -6   0  -8   22.77    1.70
  -6   0  -8   18.46    1.58
   0  -6   8   18.66    1.65
   0  -6   8   20.85    1.80
   0  -6   8   21.56    1.88
   6   0   8   19.53    1.78
   0  -6   8   16.17    1.93
   5  -6  -8   14.10    1.44
  -6   1  -8   11.55    1.30
   1   5  -8   13.29    1.31
  -6   1  -8   13.80    1.32
   1   5  -8   17.28    1.59
  -1  -5   8   11.79    1.63
   6  -1   8   12.83    1.48
  -1  -5   8   14.88    1.41
  -1  -5   8   12.83    1.44
  -1  -5   8   13.55    1.53
   2   4  -8   30.91    2.03
   2   4  -8   33.00    2.26
   4  -6  -8   26.50    2.16
  -6   2  -8   28.79    2.09
  -6   2  -8   27.67    2.03
  -2  -4   8   27.48    2.44
   6  -2   8   27.99    2.32
  -2  -4   8   27.66    2.18
  -2  -4   8   29.85    2.06
  -2  -4   8   30.68    2.22
  -6   3  -8   32.96    2.20
  -6   3  -8   29.54    2.27
   3  -6  -8   34.49    2.32
  -6   3  -8   31.73    2.08
   3   3  -8   34.14    2.44
   3   3  -8   31.14    2.18
  -3  -3   8   32.13    2.64
  -3  -3   8   35.29    2.41
   6  -3   8   32.86    2.53
   6  -3   8   32.14    2.13
   4   2  -8   20.04    1.77
  -6   4  -8   20.02    1.53
  -6   4  -8   19.66    1.66
  -6   4  -8   19.65    1.50
   4   2  -8   18.48    1.54
   2  -6  -8   20.50    1.58
  -4  -2   8   19.33    1.73
   6  -4   8   19.22    1.99
   6  -4   8   19.96    1.55
  -4  -2   8   20.34    1.99
  -6   5  -8   21.98    1.74
   5   1  -8   23.04    2.03
  -6   5  -8   22.53    1.75
  -6   5  -8   24.53    1.94
   6  -5   8   20.25    2.16
  -5  -1   8   26.71    2.20
   6  -5   8   23.94    1.82
  -5  -1   8   26.73    2.04
  -6   6  -8   16.36    1.56
  -6   6  -8   17.25    1.56
  -6   6  -8   18.85    1.69
   6   0  -8   17.58    1.73
   6   0  -8   16.63    1.76
  -6   0   8   21.37    1.81
   6  -6   8   18.04    1.67
   6  -6   8   19.41    1.97
   7  -1  -8    7.90    1.28
  -6   7  -8    8.12    1.20
  -6   7  -8    5.33    0.97
  -6   7  -8    8.30    1.15
   7  -1  -8    8.31    1.19
   6  -7   8    7.10    1.09
  -7   1   8   10.35    1.43
   6  -7   8    7.10    1.32
   8  -2  -8   14.94    1.56
  -6   8  -8   10.85    1.37
   8  -2  -8   17.25    1.84
  -8   2   8   13.93    1.73
   6  -8   8   11.76    1.44
   6  -8   8   16.31    1.84
  -6   9  -8   15.86    1.62
   9  -3  -8   16.99    2.30
   9  -3  -8   16.24    1.67
  -9   3   8   14.83    1.88
   6  -9   8   14.34    1.61
  -7  -2  -8    8.54    1.23
   9  -7  -8    7.37    0.96
  -2   9  -8    7.43    1.15
   9  -7  -8    7.25    1.44
   2  -9   8    9.77    1.56
  -9   7   8    8.57    1.03
   2  -9   8    6.93    1.13
   8  -7  -8   17.09    1.94
  -1   8  -8   14.18    1.53
  -7  -1  -8   14.71    1.53
   1  -8   8   14.77    1.79
   7   1   8   13.95    1.64
   1  -8   8   15.10    1.58
   1  -8   8   15.62    1.75
   0   7  -8    5.74    1.00
  -7   0  -8    7.01    1.05
   7  -7  -8    8.30    1.36
  -7   0  -8    5.87    0.98
   7   0   8    7.37    1.23
   0  -7   8    6.72    1.16
   0  -7   8    6.07    1.05
   0  -7   8    5.55    1.14
   0  -7   8    7.19    1.24
  -7   1  -8   18.12    1.61
  -7   1  -8   17.31    1.59
   6  -7  -8   17.29    1.81
   1   6  -8   20.18    1.84
   1   6  -8   18.44    1.55
  -1  -6   8   18.46    1.85
  -1  -6   8   15.70    1.86
  -1  -6   8   17.40    1.97
   7  -1   8   17.45    1.73
  -1  -6   8   17.89    1.67
  -7   2  -8   23.41    1.98
   5  -7  -8   24.80    2.12
   2   5  -8   30.51    2.06
   2   5  -8   29.01    2.22
  -7   2  -8   25.94    1.99
  -2  -5   8   29.67    2.09
  -2  -5   8   23.19    2.33
   7  -2   8   26.13    2.29
  -2  -5   8   30.67    2.27
  -2  -5   8   30.39    2.28
  -7   3  -8   11.27    1.23
   3   4  -8   11.99    1.27
   3   4  -8   13.59    1.48
   4  -7  -8   12.54    1.43
  -7   3  -8   11.99    1.33
  -3  -4   8   13.49    1.54
  -3  -4   8   10.74    1.57
   7  -3   8   10.72    1.53
  -3  -4   8   11.85    1.26
  -7   4  -8   17.41    1.63
  -7   4  -8   18.68    1.48
   4   3  -8   17.04    1.60
   4   3  -8   19.80    1.79
  -7   4  -8   18.05    1.55
   3  -7  -8   21.87    1.67
  -4  -3   8   19.32    1.80
  -4  -3   8   18.79    1.97
   7  -4   8   19.03    1.96
   7  -4   8   20.33    1.57
  -7   5  -8   17.53    1.53
  -7   5  -8   20.36    1.75
   5   2  -8   18.41    1.81
   5   2  -8   21.43    1.59
  -7   5  -8   19.28    1.64
   7  -5   8   16.79    2.02
   7  -5   8   18.81    1.58
  -5  -2   8   21.95    1.90
  -5  -2   8   18.45    2.14
  -7   6  -8    8.98    1.26
  -7   6  -8    7.99    1.06
  -7   6  -8    6.41    0.97
   7  -6   8    7.02    1.35
  -6  -1   8    9.73    1.39
   7  -6   8    8.24    1.14
  -7   7  -8   16.16    1.57
  -7   7  -8   14.89    1.52
  -7   7  -8   10.98    1.47
   7  -7   8   13.67    1.77
  -7   0   8   16.04    1.78
   7  -7   8   14.01    1.48
  -7   8  -8   15.43    1.61
   8  -1  -8   18.57    1.82
  -7   8  -8   14.10    1.70
  -7   8  -8   21.40    1.80
  -8   1   8   15.68    1.87
   7  -8   8   15.67    1.67
   7  -8   8   22.59    2.04
  -7   9  -8    5.25    1.09
  -7   9  -8    4.08    1.02
   9  -2  -8    5.99    1.16
   7  -9   8    5.79    1.10
  -9   2   8    5.92    1.25
  -1   9  -8    4.76    1.31
   9  -8  -8    3.58    1.28
  -8  -1  -8    2.69    1.37
   1  -9   8    2.94    1.20
   1  -9   8    6.10    1.37
   8  -8  -8    9.62    1.50
  -8   0  -8    8.77    1.23
   0   8  -8    7.44    1.13
   8   0   8   10.24    1.51
   0  -8   8   11.20    1.33
   0  -8   8    9.74    1.54
   0  -8   8    8.94    1.44
  -8   1  -8   16.81    1.62
   1   7  -8   15.81    1.60
  -8   1  -8   16.04    1.61
   7  -8  -8   17.98    1.79
  -1  -7   8   16.02    1.93
   8  -1   8   15.83    1.85
  -1  -7   8   12.74    1.66
  -1  -7   8   14.21    1.75
  -1  -7   8   18.56    1.71
   6  -8  -8    9.77    1.39
  -8   2  -8    9.83    1.26
   2   6  -8    9.27    1.17
  -8   2  -8    7.75    1.19
  -2  -6   8   10.78    1.51
  -2  -6   8    9.92    1.25
  -2  -6   8   10.79    1.54
   8  -2   8    9.02    1.40
  -2  -6   8    9.48    1.41
  -8   3  -8   12.79    1.47
  -8   3  -8   13.26    1.46
   5  -8  -8   13.85    1.61
   3   5  -8   14.16    1.38
  -3  -5   8   17.12    1.87
  -3  -5   8   16.09    1.50
   8  -3   8   13.30    1.73
  -3  -5   8   13.85    1.83
   4   4  -8   15.25    1.43
  -8   4  -8   15.70    1.56
  -8   4  -8   15.53    1.52
   4  -8  -8   14.20    1.48
  -8   4  -8   13.16    1.51
  -4  -4   8   14.46    1.73
  -4  -4   8   17.57    2.00
   8  -4   8   18.24    2.08
   8  -4   8   12.86    1.69
  -4  -4   8   15.93    1.47
  -8   5  -8    5.25    0.90
  -8   5  -8    9.26    1.16
   5   3  -8    7.07    1.02
  -8   5  -8    7.12    1.15
  -5  -3   8    7.20    1.25
   8  -5   8    6.33    1.40
   8  -5   8    5.93    1.01
  -8   6  -8   12.91    1.57
  -8   6  -8   12.08    1.37
  -8   6  -8   12.29    1.42
   6   2  -8   13.26    1.37
   8  -6   8   14.14    1.94
   8  -6   8   15.53    1.58
  -6  -2   8   14.96    1.75
  -8   7  -8   17.85    1.93
  -8   7  -8   19.58    1.86
  -8   7  -8   18.83    1.79
  -7  -1   8   21.11    2.01
   8  -7   8   16.31    1.74
   8  -7   8   20.27    2.08
  -8   8  -8    6.98    1.17
  -8   8  -8    3.82    0.99
  -8   8  -8    7.36    1.24
  -8   0   8    9.29    1.51
   8  -8   8    7.45    1.43
   8  -8   8    6.59    1.15
  -9   1   8    7.70    2.04
   8  -9   8    5.68    1.74
  -9   1  -8    4.39    1.44
   1   8  -8    5.73    1.22
   8  -9  -8    5.46    1.40
  -9   1  -8    4.37    1.49
  -1  -8   8    5.58    1.74
   9  -1   8    6.10    1.32
  -1  -8   8    6.71    1.40
  -1  -8   8    3.76    1.05
  -9   2  -8    8.24    1.24
  -9   2  -8    8.53    1.27
   7  -9  -8    7.22    1.35
   2   7  -8    8.47    1.19
  -2  -7   8    7.51    1.17
   9  -2   8    7.47    1.37
  -2  -7   8    7.60    1.33
  -2  -7   8    7.38    1.36
  -2  -7   8    8.64    1.50
  -9   3  -8   12.67    1.49
   3   6  -8   13.04    1.45
   6  -9  -8   12.46    1.67
  -9   3  -8   16.60    1.73
  -3  -6   8   15.41    1.59
  -3  -6   8   15.15    1.89
   9  -3   8   14.49    1.93
  -9   4  -8    5.74    1.07
   4   5  -8    6.88    1.02
  -9   4  -8    5.18    1.05
  -4  -5   8    6.07    1.04
   9  -4   8    5.51    1.33
  -4  -5   8    6.62    1.35
  -9   5  -8   11.48    1.42
   5   4  -8   12.98    1.36
  -9   5  -8   12.30    1.55
  -9   5  -8   11.07    1.26
  -5  -4   8   11.17    1.67
  -5  -4   8   14.22    1.43
   9  -5   8   12.69    1.89
   9  -5   8    9.80    1.29
  -9   6  -8   16.61    1.68
   6   3  -8   14.24    1.47
  -9   6  -8   15.02    1.69
  -9   6  -8   14.68    1.51
  -6  -3   8   17.61    2.01
   9  -6   8   15.84    1.63
   7   2  -8    5.04    0.93
  -9   7  -8    4.05    1.09
  -9   7  -8    4.22    0.92
  -9   7  -8    5.30    1.11
   9  -7   8    3.55    0.96
   9  -7   8    7.77    1.54
  -7  -2   8    4.94    1.22
  -9   8  -8    4.72    1.11
   8   1  -8    8.42    1.57
   9  -8   8    8.02    1.55
  -8  -1   8    7.64    2.01
   9  -8   8    8.17    1.76
   0   0  -9   18.94    1.49
   0   0  -9   20.67    1.53
   0   0  -9   20.12    1.28
   0   0   9   19.76    1.33
   0   0   9   20.45    1.58
  -1   0  -9   15.12    1.30
  -1   0  -9   15.99    1.27
   1  -1  -9   15.74    1.04
   0   1  -9   15.68    1.31
  -1   0  -9   15.27    1.05
   1  -1  -9   15.69    1.35
   0   1  -9   14.59    1.09
   0   1  -9   15.69    1.32
   1   0   9   14.26    1.35
  -1   1   9   16.78    1.37
   1   0   9   15.69    1.09
   0  -1   9   15.38    1.45
   0  -1   9   15.16    1.14
  -1   1  -9   43.78    2.99
   0  -1  -9   48.94    3.01
   0  -1  -9   53.16    3.04
   0  -1  -9   50.44    2.74
  -1   1  -9   49.03    2.81
  -1   1  -9   47.86    3.01
   1   0  -9   48.11    3.03
   1   0  -9   44.40    2.78
  -1   0   9   50.48    3.14
   1  -1   9   45.17    3.07
   1  -1   9   48.66    2.84
   0   1   9   48.26    2.84
   0   1   9   46.62    3.01
  -1   2  -9   28.69    1.76
   2  -1  -9   26.42    1.76
  -1   2  -9   30.88    1.83
  -1   2  -9   29.88    2.76
  -1   2  -9   29.73    2.04
  -1  -1  -9   28.74    1.93
  -1  -1  -9   26.30    1.92
   2  -1  -9   29.14    2.05
  -1   2  -9   24.83    1.98
   1  -2   9   28.93    1.85
   1  -2   9   28.83    2.11
   1   1   9   28.06    2.01
  -2   1   9   30.85    2.14
  -2  -1  -9    9.08    1.01
  -2  -1  -9    9.10    0.89
  -2  -1  -9   10.20    0.89
   3  -2  -9   10.62    1.29
  -1   3  -9    9.17    1.29
  -1   3  -9   12.26    1.21
  -1   3  -9    8.59    0.92
   1  -3   9    9.83    1.27
   2   1   9   10.60    1.21
   1  -3   9    7.05    0.89
  -3   2   9   10.11    1.18
  -2   0  -9   59.03    3.19
   0   2  -9   61.21    3.76
   2  -2  -9   56.85    3.53
  -2   0  -9   56.57    3.33
   2  -2  -9   52.81    3.14
  -2   0  -9   49.78    3.37
   0   2  -9   50.09    3.42
   0   2  -9   52.54    3.22
   0  -2   9   58.82    3.62
   0  -2   9   52.25    3.24
  -2   2   9   56.93    3.46
   2   0   9   55.61    3.53
  -2   1  -9   29.02    1.77
  -2   1  -9   29.46    1.75
   1   1  -9   28.08    2.00
   1  -2  -9   28.05    2.03
  -2   1  -9   26.11    1.93
   1   1  -9   26.77    1.77
  -2   1  -9   26.32    1.97
  -1  -1   9   28.22    2.13
   2  -1   9   29.97    1.82
   2  -1   9   27.33    2.12
  -1   2   9   33.30    2.02
  -1  -1   9   26.40    1.79
  -2   2  -9   10.55    0.95
  -2   2  -9    9.91    1.15
   0  -2  -9   10.72    1.07
   2   0  -9   10.21    0.93
  -2   2  -9   11.22    0.86
   2   0  -9   10.12    1.16
   0   2   9   11.62    1.06
   2  -2   9    8.34    1.15
   2  -2   9   11.20    0.94
  -2   0   9   11.90    1.33
   3  -1  -9   42.56    2.87
  -2   3  -9   43.56    2.60
  -1  -2  -9   41.86    2.65
  -2   3  -9   41.65    2.77
  -1  -2  -9   46.29    2.67
   2  -3   9   38.64    2.82
   1   2   9   41.80    2.69
  -3   1   9   36.29    2.83
   2  -3   9   43.76    2.65
   4  -2  -9   16.64    1.60
  -2   4  -9   17.11    1.33
   4  -2  -9   16.27    1.36
  -2   4  -9   18.31    1.53
  -2  -2  -9   16.19    1.33
  -2   4  -9   19.35    1.94
   2  -4   9   17.93    1.63
   2  -4   9   17.38    1.38
  -4   2   9   14.94    1.55
  -3  -2  -9    2.65    0.55
  -3  -2  -9    3.27    0.63
   5  -3  -9    2.85    0.60
  -2   5  -9    2.84    0.73
  -2   5  -9    2.67    0.63
   5  -3  -9    1.79    0.82
   2  -5   9    2.77    0.85
   2  -5   9    3.80    0.76
  -1   4  -9   40.43    2.52
   4  -3  -9   37.51    2.47
  -3  -1  -9   35.68    2.56
  -3  -1  -9   41.11    2.45
  -1   4  -9   45.40    2.76
   4  -3  -9   36.03    2.77
   1  -4   9   43.02    2.56
   3   1   9   35.81    2.71
   1  -4   9   41.83    2.85
   0   3  -9   27.95    2.05
   3  -3  -9   25.17    2.11
  -3   0  -9   22.98    1.93
  -3   0  -9   28.04    1.77
   0   3  -9   27.38    2.30
   0   3  -9   29.67    1.81
   3   0   9   26.47    2.14
   0  -3   9   29.42    2.19
   0  -3   9   26.88    1.85
   1   2  -9    9.48    0.88
   1   2  -9    8.34    1.06
  -3   1  -9   10.19    0.97
  -3   1  -9   10.06    0.84
   2  -3  -9    9.70    1.21
  -3   1  -9    9.59    0.78
  -3   1  -9    7.33    1.04
   3  -1   9    8.19    1.19
   3  -1   9    8.92    0.86
  -1  -2   9    9.29    0.91
  -1  -2   9   11.17    1.38
  -3   2  -9   35.00    2.58
   2   1  -9   42.66    2.64
  -3   2  -9   37.35    2.36
  -3   2  -9   40.08    2.37
   2   1  -9   39.69    2.39
   1  -3  -9   37.99    2.57
   3  -2   9   38.58    2.42
   3  -2   9   37.90    2.73
  -2  -1   9   39.61    2.79
   3   0  -9   26.43    1.88
  -3   3  -9   21.15    1.56
  -3   3  -9   25.53    1.58
   0  -3  -9   22.07    1.68
  -3   3  -9   21.66    1.82
   3  -3   9   22.78    1.67
   3  -3   9   20.68    1.87
  -3   0   9   23.24    1.96
  -3   4  -9    4.46    0.83
   4  -1  -9    6.94    1.06
  -3   4  -9    3.97    0.68
  -4   1   9    3.47    0.92
   3  -4   9    4.94    0.95
  -4   1   9    5.32    0.99
   3  -4   9    4.92    0.80
  -3   5  -9   36.14    2.44
   5  -2  -9   36.51    2.73
   5  -2  -9   36.88    2.46
  -3   5  -9   38.06    2.55
   3  -5   9   39.42    2.72
  -5   2   9   38.96    2.57
   3  -5   9   38.25    2.49
  -5   2   9   29.74    2.62
  -3   6  -9   18.03    1.69
  -3  -3  -9   21.30    1.52
   6  -3  -9   16.02    1.95
   6  -3  -9   19.69    1.60
  -3   6  -9   21.30    1.72
   3  -6   9   20.16    1.86
   3  -6   9   18.59    1.74
  -3   7  -9    0.27    0.66
  -4  -3  -9    0.67    0.56
   7  -4  -9    0.45    0.55
   7  -4  -9    0.01    0.82
   3  -7   9    1.14    0.79
   3  -7   9   -0.06    0.70
   6  -4  -9   37.96    2.91
  -4  -2  -9   43.08    2.54
  -2   6  -9   37.82    2.59
   6  -4  -9   35.18    2.49
   2  -6   9   36.89    2.65
   2  -6   9   40.66    2.92
  -4  -1  -9   21.00    1.50
  -4  -1  -9   17.73    1.57
  -1   5  -9   20.12    1.54
   5  -4  -9   18.35    1.82
   5  -4  -9   18.14    1.45
   1  -5   9   21.17    1.64
   4   1   9   18.46    1.76
   1  -5   9   22.90    1.95
  -4   0  -9    2.97    0.72
   0   4  -9    3.35    0.67
  -4   0  -9    3.93    0.63
   4  -4  -9    3.77    0.94
   0  -4   9    3.98    1.00
   4   0   9    5.32    0.99
   0  -4   9    5.19    0.79
   3  -4  -9   32.28    2.57
   1   3  -9   38.86    2.58
   1   3  -9   40.93    2.36
  -4   1  -9   37.55    2.30
  -4   1  -9   31.14    2.48
   4  -1   9   37.91    2.71
  -1  -3   9   38.16    2.38
  -1  -3   9   36.51    2.75
   2  -4  -9   17.09    1.53
  -4   2  -9   18.87    1.29
  -4   2  -9   15.65    1.22
   2   2  -9   16.73    1.27
   2   2  -9   18.93    1.57
  -4   2  -9   13.91    1.43
   4  -2   9   16.50    1.28
  -2  -2   9   18.22    1.81
   4  -2   9   16.55    1.81
   1  -4  -9    4.93    0.82
   3   1  -9    5.51    0.73
  -4   3  -9    3.75    0.64
   3   1  -9    6.00    0.93
  -4   3  -9    4.78    0.67
  -4   3  -9    3.88    0.84
  -3  -1   9    5.55    1.10
   4  -3   9    4.70    0.97
   4  -3   9    4.12    0.71
   4   0  -9   46.31    3.03
  -4   4  -9   36.84    2.84
  -4   4  -9   42.62    2.70
  -4   4  -9   41.35    2.67
  -4   0   9   41.85    3.07
   4  -4   9   44.16    2.78
  -4   0   9   45.24    2.80
   4  -4   9   44.96    3.08
  -4   5  -9   21.16    1.79
   5  -1  -9   18.59    1.59
  -4   5  -9   18.58    1.57
   5  -1  -9   23.08    1.95
  -5   1   9   20.19    1.71
   4  -5   9   18.77    1.60
   4  -5   9   19.62    1.84
  -5   1   9   18.56    1.92
   6  -2  -9    0.94    0.66
  -4   6  -9    1.62    0.62
   6  -2  -9    0.87    0.83
  -4   6  -9    1.93    0.72
  -6   2   9    1.28    0.72
   4  -6   9    0.98    0.70
   4  -6   9    1.02    0.72
  -4   7  -9   24.60    1.95
  -4   7  -9   21.09    1.87
   7  -3  -9   23.98    2.19
   7  -3  -9   24.01    1.91
   4  -7   9   27.07    2.18
  -7   3   9   25.97    2.18
   4  -7   9   19.77    1.96
  -4   8  -9    9.19    1.26
  -4  -4  -9    9.26    1.12
   8  -4  -9   11.14    1.59
   8  -4  -9   13.52    1.40
  -8   4   9   12.72    1.69
   4  -8   9   11.09    1.51
   4  -8   9    9.51    1.32
  -4   9  -9    0.13    0.73
  -5  -4  -9   -0.82    0.53
   9  -5  -9    0.86    0.86
   9  -5  -9   -0.54    0.60
  -9   5   9    0.49    0.93
   4  -9   9   -0.27    0.76
   8  -5  -9   21.81    1.76
  -3   8  -9   20.25    1.96
  -5  -3  -9   25.08    1.83
   8  -5  -9   20.25    2.12
   3  -8   9   19.62    1.95
   3  -8   9   26.63    2.27
  -5  -2  -9   19.88    1.56
  -2   7  -9   18.00    1.70
   7  -5  -9   15.75    1.42
   7  -5  -9   16.72    2.04
   2  -7   9   17.94    1.76
   2  -7   9   17.48    1.97
  -5  -1  -9    0.47    0.52
  -5  -1  -9    1.52    0.59
   6  -5  -9    0.59    0.73
  -1   6  -9    0.56    0.62
   6  -5  -9    1.24    0.50
   1  -6   9    1.07    0.72
   5   1   9    0.69    0.65
   1  -6   9    2.68    0.95
  -5   0  -9   26.52    2.16
  -5   0  -9   30.43    2.05
   5  -5  -9   28.97    2.43
   0   5  -9   32.50    2.09
   0  -5   9   30.12    2.15
   0  -5   9   33.93    2.62
   5   0   9   27.49    2.31
  -5   1  -9   19.98    1.52
   1   4  -9   19.72    1.49
   1   4  -9   21.46    1.82
  -5   1  -9   18.20    1.68
   4  -5  -9   19.53    1.79
  -1  -4   9   21.02    1.99
   5  -1   9   19.44    1.89
  -1  -4   9   19.46    1.54
  -5   2  -9    3.56    0.63
   2   3  -9    3.18    0.80
   3  -5  -9    3.18    0.86
   2   3  -9    2.96    0.61
  -5   2  -9    2.71    0.68
  -2  -3   9    3.12    0.65
  -2  -3   9    3.00    1.00
   5  -2   9    1.41    0.85
   3   2  -9   42.13    2.64
  -5   3  -9   34.74    2.35
   2  -5  -9   36.29    2.52
   3   2  -9   34.48    2.37
  -5   3  -9   34.85    2.56
  -5   3  -9   35.41    2.33
   5  -3   9   34.34    2.78
  -3  -2   9   40.45    2.51
   5  -3   9   35.48    2.38
  -3  -2   9   39.88    2.95
  -5   4  -9   15.16    1.72
  -5   4  -9   20.51    1.54
   4   1  -9   18.70    1.52
  -5   4  -9   20.96    1.53
   4   1  -9   22.95    1.86
  -4  -1   9   20.56    1.97
   5  -4   9   20.80    1.61
  -4  -1   9   20.21    1.63
   5  -4   9   18.59    1.91
  -5   5  -9    2.13    0.66
  -5   5  -9    2.00    0.61
  -5   5  -9    2.71    0.78
   5   0  -9    2.07    0.84
  -5   0   9    1.24    0.87
   5  -5   9    2.73    0.74
  -5   0   9    1.66    0.69
   5  -5   9    2.17    0.88
   6  -1  -9   22.53    2.19
  -5   6  -9   27.12    1.94
   6  -1  -9   25.12    1.99
  -5   6  -9   21.56    2.05
  -5   6  -9   23.98    1.88
   5  -6   9   30.86    2.37
  -6   1   9   29.24    2.17
   5  -6   9   23.14    1.98
  -5   7  -9    9.06    1.31
  -5   7  -9   14.97    1.59
   7  -2  -9   12.78    1.67
   7  -2  -9   14.41    1.49
   5  -7   9   15.16    1.73
  -7   2   9   15.91    1.70
   5  -7   9   11.95    1.47
   8  -3  -9    1.07    0.86
  -5   8  -9   -0.07    0.62
   8  -3  -9    0.76    0.69
   5  -8   9   -0.46    0.64
  -8   3   9   -0.48    0.79
   5  -8   9   -0.60    0.65
   9  -4  -9   22.23    2.25
   9  -4  -9   23.26    1.97
  -5   9  -9   14.61    1.71
   5  -9   9   19.44    1.88
  -9   4   9   17.64    2.01
  -3   9  -9    9.52    1.36
  -6  -3  -9   10.96    1.24
   9  -6  -9    8.34    1.12
   9  -6  -9   10.04    1.59
   3  -9   9    9.69    1.33
   8  -6  -9    0.68    0.51
  -6  -2  -9    0.59    0.64
  -2   8  -9    0.45    0.71
   8  -6  -9   -0.47    0.79
   2  -8   9   -1.35    0.66
   2  -8   9    1.48    0.85
  -1   7  -9   27.64    2.16
  -6  -1  -9   27.07    2.06
   7  -6  -9   25.63    2.45
   1  -7   9   28.56    2.52
   1  -7   9   30.63    2.26
   6  -6  -9   10.33    1.54
   0   6  -9   13.73    1.38
  -6   0  -9   14.28    1.51
   0   6  -9   14.08    1.66
  -6   0  -9   13.96    1.37
   6   0   9   13.67    1.59
   0  -6   9   15.89    1.47
   0  -6   9   15.30    1.86
  -6   1  -9    0.57    0.55
  -6   1  -9    0.49    0.56
   1   5  -9    0.76    0.75
   5  -6  -9    1.28    0.83
   1   5  -9    0.92    0.56
  -1  -5   9    1.49    0.92
  -1  -5   9    1.01    0.63
   6  -1   9    0.64    0.71
   2   4  -9   37.53    2.47
   2   4  -9   40.05    2.75
  -6   2  -9   38.38    2.50
  -6   2  -9   37.06    2.67
   4  -6  -9   33.11    2.69
  -2  -4   9   40.39    3.09
   6  -2   9   39.44    2.90
  -2  -4   9   37.84    2.53
   3  -6  -9   18.31    1.62
   3   3  -9   19.58    1.70
  -6   3  -9   17.10    1.64
  -6   3  -9   19.05    1.43
   3   3  -9   16.32    1.42
  -6   3  -9   17.30    1.33
  -3  -3   9   20.07    1.66
   6  -3   9   15.64    1.87
   6  -3   9   14.99    1.46
  -3  -3   9   15.84    1.95
   4   2  -9    1.38    0.61
  -6   4  -9    2.13    0.60
  -6   4  -9    1.52    0.53
   4   2  -9    1.81    0.73
  -6   4  -9    0.74    0.60
   6  -4   9    0.75    0.82
  -4  -2   9    2.30    0.71
  -4  -2   9    1.27    0.87
   6  -4   9    1.71    0.60
   5   1  -9   28.80    2.25
  -6   5  -9   26.21    1.86
  -6   5  -9   23.98    1.88
  -6   5  -9   23.64    2.12
  -5  -1   9   28.31    2.08
   6  -5   9   23.60    1.96
  -5  -1   9   22.63    2.32
   6  -5   9   26.13    2.41
  -6   6  -9   11.75    1.24
  -6   6  -9   11.60    1.26
   6   0  -9   13.81    1.65
  -6   6  -9   11.01    1.43
   6  -6   9   10.99    1.36
   6  -6   9   14.08    1.77
  -6   0   9   10.76    1.41
  -6   7  -9   -0.07    0.66
  -6   7  -9   -0.52    0.54
   7  -1  -9    0.03    0.70
  -6   7  -9   -0.64    0.56
   7  -1  -9   -0.23    0.67
   6  -7   9    0.90    0.82
   6  -7   9    0.01    0.68
  -7   1   9    0.06    0.71
  -6   8  -9   25.16    2.04
   8  -2  -9   21.30    2.19
  -6   8  -9   19.18    1.97
   8  -2  -9   23.51    2.20
   6  -8   9   31.79    2.37
  -8   2   9   27.35    2.28
   6  -8   9   21.28    2.10
   9  -3  -9   11.54    1.49
   9  -3  -9   12.19    1.69
  -6   9  -9    8.82    1.34
  -9   3   9   12.91    1.76
   6  -9   9    9.57    1.44
  -1   8  -9   11.72    1.39
  -7  -1  -9   12.46    1.31
   8  -7  -9    9.31    1.55
   1  -8   9    9.92    1.48
   1  -8   9   10.46    1.37
  -7   0  -9   -0.12    0.61
   7  -7  -9   -0.03    0.74
   0   7  -9    1.13    0.72
   0   7  -9    0.92    0.81
  -7   0  -9    0.36    0.64
   0  -7   9    0.53    0.73
   0  -7   9   -0.01    0.72
   7   0   9   -0.11    0.72
  -7   1  -9   24.67    2.16
   1   6  -9   31.18    2.41
  -7   1  -9   27.19    2.07
   6  -7  -9   25.20    2.37
   1   6  -9   32.58    2.15
  -1  -6   9   31.42    2.20
  -1  -6   9   24.32    2.48
   7  -1   9   26.36    2.40
   2   5  -9   20.64    1.85
  -7   2  -9   18.26    1.57
   5  -7  -9   16.84    1.86
   2   5  -9   19.52    1.58
  -7   2  -9   14.93    1.66
  -2  -5   9   16.32    1.61
  -2  -5   9   18.08    2.14
  -2  -5   9   19.32    2.08
   7  -2   9   17.51    1.99
   3   4  -9    1.24    0.74
  -7   3  -9    0.30    0.58
   4  -7  -9    0.42    0.65
   3   4  -9    0.94    0.59
  -7   3  -9    0.27    0.61
   7  -3   9   -0.59    0.71
  -3  -4   9    1.86    0.69
  -3  -4   9    1.21    0.71
  -3  -4   9   -0.03    0.89
  -7   4  -9   23.00    1.73
   4   3  -9   27.49    2.11
  -7   4  -9   20.62    1.93
  -7   4  -9   24.84    1.82
   4   3  -9   27.38    1.87
  -4  -3   9   25.99    2.05
   7  -4   9   23.03    2.30
  -4  -3   9   17.68    2.26
   7  -4   9   22.76    1.83
   5   2  -9   18.51    1.53
   5   2  -9   18.49    1.71
  -7   5  -9   11.67    1.52
  -7   5  -9   11.12    1.31
  -7   5  -9   14.09    1.41
  -5  -2   9   15.18    1.54
   7  -5   9   14.62    1.49
   7  -5   9   12.24    1.86
  -5  -2   9   11.67    1.89
  -7   6  -9    0.44    0.71
   6   1  -9   -0.26    0.66
  -7   6  -9   -0.03    0.57
   6   1  -9   -0.05    0.53
  -7   6  -9    0.66    0.65
   7  -6   9   -0.11    0.86
   7  -6   9   -0.78    0.62
  -6  -1   9    0.70    0.75
  -7   7  -9   21.69    2.00
  -7   7  -9   25.12    1.97
  -7   7  -9   20.18    2.06
   7  -7   9   27.45    2.30
  -7   0   9   26.42    2.18
   7  -7   9   18.31    1.96
  -7   8  -9    8.70    1.33
  -7   8  -9    7.21    1.17
  -7   8  -9   12.40    1.39
   7  -8   9   13.19    1.72
   7  -8   9   12.91    1.51
  -8   1   9   12.95    1.62
  -8   0  -9   21.34    1.86
   8  -8  -9   22.56    2.42
   8   0   9   19.70    2.17
   0  -8   9   23.05    2.02
   7  -8  -9   11.55    1.68
   1   7  -9    9.76    1.26
  -8   1  -9   11.25    1.43
  -8   1  -9   11.37    1.33
  -1  -7   9   10.92    1.69
   8  -1   9   10.16    1.55
  -1  -7   9   13.77    1.44
   2   6  -9    0.08    0.60
  -8   2  -9    0.31    0.66
   6  -8  -9   -0.67    0.70
  -8   2  -9    0.08    0.58
   8  -2   9   -0.62    0.68
  -2  -6   9    0.84    0.73
  -2  -6   9    0.14    0.88
  -8   3  -9   21.78    1.94
   3   5  -9   23.27    1.86
   5  -8  -9   22.70    2.07
  -8   3  -9   21.72    1.88
  -3  -5   9   20.73    2.47
  -3  -5   9   25.23    1.94
   8  -3   9   22.96    2.38
  -3  -5   9   25.43    2.13
  -8   4  -9   11.89    1.27
  -8   4  -9   11.95    1.48
   4   4  -9   11.35    1.23
   8  -4   9    8.29    1.64
  -4  -4   9   11.45    1.52
  -4  -4   9    9.03    1.74
  -4  -4   9   10.34    1.23
  -8   5  -9   -0.29    0.65
  -8   5  -9   -0.92    0.47
  -8   5  -9    0.59    0.61
   5   3  -9    0.35    0.58
   8  -5   9   -0.45    0.90
  -5  -3   9   -0.07    0.74
   8  -5   9   -1.92    0.53
   6   2  -9   26.08    2.00
  -8   6  -9   21.51    1.93
  -8   6  -9   22.74    2.20
  -8   6  -9   27.23    2.01
  -6  -2   9   27.96    2.26
   8  -6   9   21.93    2.07
   8  -6   9   28.40    2.64
  -8   7  -9    7.24    1.16
   7   1  -9   10.30    1.22
  -8   7  -9    6.87    1.31
  -8   7  -9   13.25    1.40
   8  -7   9    9.22    1.39
  -7  -1   9   13.49    1.65
   8  -7   9   12.85    1.77
  -8   8  -9    1.94    0.79
  -8   8  -9   -0.97    0.70
  -8   8  -9   -0.98    0.62
  -8   0   9   -0.50    0.76
   8  -8   9   -0.52    0.73
   8  -8   9   -0.89    0.73
  -9   3  -9   11.65    1.33
   6  -9  -9    8.50    1.51
   3   6  -9   10.41    1.26
  -9   3  -9    9.72    1.42
  -3  -6   9   13.35    1.66
   9  -3   9    9.80    1.66
  -3  -6   9    8.71    1.65
  -3  -6   9   11.31    1.32
  -9   4  -9   -0.46    0.67
  -9   4  -9   -0.22    0.64
   4   5  -9    0.49    0.62
  -4  -5   9    0.96    0.68
   9  -4   9    0.50    1.04
  -4  -5   9   -0.16    0.77
  -9   5  -9   18.64    1.88
   5   4  -9   24.45    1.82
  -5  -4   9   20.76    2.10
  -5  -4   9   23.38    1.86
   9  -5   9   21.59    2.54
  -9   6  -9    9.25    1.18
  -9   6  -9   10.87    1.36
  -9   6  -9    9.18    1.42
   6   3  -9   10.10    1.20
  -6  -3   9    9.88    1.47
   9  -6   9    9.29    1.31
   0   0 -10   35.81    2.39
   0   0 -10   36.09    2.12
   0   0  10   33.84    2.15
   0   0  10   36.44    2.48
   1  -1 -10   44.00    2.84
  -1   0 -10   47.83    2.81
  -1   0 -10   46.46    2.82
   0   1 -10   40.37    2.79
   0   1 -10   41.19    2.57
   1  -1 -10   42.55    2.53
   1   0  10   42.34    2.88
  -1   1  10   47.51    2.89
  -1   1  10   40.72    2.56
   0  -1  10   43.81    2.92
   0  -1  10   42.80    2.61
  -1   1 -10   44.24    2.82
   1   0 -10   40.54    2.55
   1   0 -10   45.90    2.86
   0  -1 -10   44.10    2.80
  -1   1 -10   46.09    2.58
  -1   1 -10   41.44    2.80
  -1   0  10   41.80    2.59
   1  -1  10   40.75    2.60
   1  -1  10   41.43    2.91
   0   1  10   45.28    2.82
  -1   0  10   46.48    2.95
  -1   2 -10   32.33    2.29
  -1   2 -10   33.68    2.05
  -1  -1 -10   32.26    2.17
   2  -1 -10   30.15    1.99
  -1  -1 -10   33.86    2.22
   2  -1 -10   32.96    2.30
  -1   2 -10   31.50    2.31
  -2   1  10   33.39    2.38
   1   1  10   34.30    2.29
   1  -2  10   30.34    2.34
   1  -2  10   33.60    2.10
   3  -2 -10   26.54    1.96
  -1   3 -10   32.09    2.06
  -1   3 -10   35.01    2.34
   3  -2 -10   37.63    2.44
  -2  -1 -10   33.98    2.21
  -1   3 -10   30.73    2.35
   1  -3  10   31.78    2.09
  -3   2  10   31.53    2.33
   1  -3  10   32.32    2.41
   2   1  10   29.53    2.29
  -2   0 -10   43.46    2.83
   0   2 -10   46.23    2.73
   2  -2 -10   48.21    3.07
  -2   0 -10   44.97    2.93
   2  -2 -10   42.82    2.77
   0   2 -10   45.82    2.99
  -2   2  10   48.98    2.99
   2   0  10   44.22    3.04
   0  -2  10   43.95    2.76
   0  -2  10   45.66    3.12
   1   1 -10   29.74    2.21
   1   1 -10   31.09    2.00
   1  -2 -10   35.34    2.31
  -2   1 -10   32.23    2.20
  -2   1 -10   35.87    1.99
  -2   1 -10   29.49    2.23
  -1  -1  10   32.47    2.06
  -1  -1  10   35.38    2.46
   2  -1  10   28.19    2.29
   2  -1  10   30.53    2.01
   0  -2 -10   31.90    2.18
   2   0 -10   34.19    2.24
  -2   2 -10   31.50    2.23
   2   0 -10   28.32    1.93
  -2   2 -10   30.66    1.95
  -2   2 -10   29.83    2.21
  -2   0  10   34.64    2.37
   2  -2  10   28.65    2.27
   2  -2  10   28.40    1.99
  -2   3 -10   31.95    2.33
  -2   3 -10   32.37    2.09
   3  -1 -10   38.10    2.52
  -2   3 -10   32.98    2.14
   3  -1 -10   29.51    2.10
  -1  -2 -10   38.25    2.28
   2  -3  10   32.13    2.49
  -3   1  10   33.53    2.47
   2  -3  10   33.65    2.18
  -2   4 -10   21.52    1.57
  -2   4 -10   23.58    1.83
   4  -2 -10   22.54    1.96
  -2  -2 -10   23.59    1.65
  -4   2  10   18.57    1.84
   2  -4  10   19.59    1.64
   2  -4  10   22.41    1.91
   5  -3 -10   19.87    2.05
  -2   5 -10   21.66    1.68
  -2   5 -10   23.68    1.86
   2  -5  10   24.91    2.07
   2  -5  10   23.54    1.77
  -1   4 -10   26.68    1.89
  -3  -1 -10   23.60    1.96
   4  -3 -10   29.16    2.31
   1  -4  10   26.98    1.96
   3   1  10   29.79    2.23
   1  -4  10   31.46    2.30
   0   3 -10   25.37    1.66
   0   3 -10   24.58    1.93
  -3   0 -10   22.37    1.85
  -3   0 -10   25.98    1.75
   3  -3 -10   25.85    2.05
   3   0  10   22.42    1.97
   0  -3  10   21.68    1.67
   0  -3  10   24.26    2.05
  -3   1 -10   28.16    2.19
   1   2 -10   28.51    1.97
   1   2 -10   31.35    2.25
  -3   1 -10   31.76    1.96
  -3   1 -10   31.30    2.11
   2  -3 -10   33.30    2.33
  -1  -2  10   28.68    2.02
  -1  -2  10   33.11    2.44
   3  -1  10   31.36    2.43
  -3   2 -10   34.33    2.01
  -3   2 -10   30.23    1.98
   1  -3 -10   32.93    2.27
  -3   2 -10   28.81    2.25
   2   1 -10   29.65    2.22
   2   1 -10   31.04    2.00
  -3   2 -10   30.96    2.23
  -2  -1  10   36.63    2.56
   3  -2  10   28.53    2.36
   3  -2  10   32.44    2.06
  -3   3 -10   26.80    1.72
  -3   3 -10   24.50    1.95
  -3   3 -10   24.36    1.67
   0  -3 -10   24.06    1.82
   3   0 -10   27.02    1.97
   3   0 -10   22.34    1.66
  -3   0  10   27.07    2.15
   3  -3  10   26.52    1.79
   3  -3  10   21.86    2.07
  -3   4 -10   26.33    1.89
  -3   4 -10   27.19    1.90
  -3   4 -10   26.53    2.14
   4  -1 -10   31.86    2.32
  -4   1  10   27.68    2.32
   3  -4  10   28.18    2.01
   3  -4  10   28.60    2.30
  -3   5 -10   26.42    1.84
   5  -2 -10   24.33    2.12
  -3   5 -10   25.43    2.00
   3  -5  10   27.19    1.90
   3  -5  10   24.62    2.09
  -5   2  10   19.17    2.06
  -3   6 -10   12.30    1.30
   6  -3 -10   11.00    1.55
   6  -3 -10   12.11    1.29
  -3   6 -10   11.56    1.32
   3  -6  10   12.96    1.61
   3  -6  10   11.97    1.32
   7  -4 -10    8.57    1.54
  -3   7 -10   10.78    1.24
   7  -4 -10    8.87    1.14
   3  -7  10    9.61    1.22
   3  -7  10   11.12    1.50
  -2   6 -10   20.66    1.69
   6  -4 -10   20.59    1.68
   6  -4 -10   20.47    2.28
   2  -6  10   22.30    1.84
   2  -6  10   23.08    2.07
   5  -4 -10   14.65    1.81
   5  -4 -10   15.49    1.33
  -1   5 -10   15.84    1.45
  -4  -1 -10   16.00    1.28
  -4  -1 -10   14.45    1.44
   4   1  10   13.39    1.64
   1  -5  10   17.15    1.55
   1  -5  10   19.68    1.83
  -4   0 -10   16.83    1.61
   0   4 -10   16.32    1.65
   0   4 -10   16.51    1.41
  -4   0 -10   18.64    1.35
   4  -4 -10   20.67    1.86
   0  -4  10   18.02    1.49
   0  -4  10   23.58    2.04
   4   0  10   15.33    1.80
   1   3 -10   25.78    2.00
  -4   1 -10   22.05    1.99
   3  -4 -10   23.06    2.03
   1   3 -10   26.55    1.78
  -4   1 -10   28.09    1.75
  -1  -3  10   26.89    1.81
   4  -1  10   21.81    2.17
  -1  -3  10   30.12    2.31
  -4   2 -10   22.09    1.49
   2   2 -10   21.26    1.73
  -4   2 -10   17.26    1.84
   2  -4 -10   20.62    1.78
  -4   2 -10   20.29    1.66
   2   2 -10   19.40    1.46
   4  -2  10   19.06    1.92
  -2  -2  10   20.08    1.54
  -2  -2  10   25.46    2.07
   3   1 -10   24.85    1.78
   3   1 -10   26.26    2.06
  -4   3 -10   25.65    1.75
  -4   3 -10   23.92    2.02
  -4   3 -10   26.88    1.78
   1  -4 -10   24.83    1.95
  -3  -1  10   30.07    2.38
   4  -3  10   24.58    2.24
   4  -3  10   25.30    1.83
  -4   4 -10   30.98    2.02
   4   0 -10   28.74    2.00
   4   0 -10   35.09    2.42
  -4   4 -10   29.55    2.31
  -4   4 -10   27.62    2.02
  -4   0  10   28.23    2.50
   4  -4  10   29.09    2.39
   4  -4  10   28.92    2.11
  -4   5 -10   12.08    1.23
  -4   5 -10   13.59    1.55
   5  -1 -10   16.52    1.76
  -4   5 -10   14.91    1.40
  -5   1  10   11.79    1.70
   4  -5  10   14.42    1.68
   4  -5  10   15.33    1.45
   6  -2 -10   14.01    1.74
  -4   6 -10   11.77    1.27
  -4   6 -10   10.39    1.34
   4  -6  10   11.00    1.37
   4  -6  10   13.38    1.62
   7  -3 -10   12.30    1.75
   7  -3 -10   12.12    1.42
  -4   7 -10   11.23    1.35
  -4   7 -10   13.69    1.42
   4  -7  10   12.29    1.42
   4  -7  10   13.21    1.69
   8  -4 -10    7.71    1.13
  -4   8 -10    5.70    1.03
   8  -4 -10    6.41    1.38
   4  -8  10    3.79    1.02
   4  -8  10    7.13    1.28
  -3   8 -10    9.56    1.31
   8  -5 -10    9.87    1.62
   8  -5 -10    9.64    1.20
   3  -8  10    8.84    1.34
   3  -8  10   14.94    1.78
  -2   7 -10    8.80    1.13
   7  -5 -10    6.57    1.32
  -5  -2 -10    8.89    1.03
   7  -5 -10    6.49    0.96
   2  -7  10    6.51    1.29
   2  -7  10    8.22    1.15
   6  -5 -10   17.16    1.95
  -1   6 -10   17.85    1.43
  -5  -1 -10   14.77    1.35
   1  -6  10   13.43    1.41
   1  -6  10   14.93    1.85
   5   1  10   10.15    1.60
  -5   0 -10   14.16    1.59
   0   5 -10   17.98    1.80
  -5   0 -10   17.07    1.38
   5  -5 -10   16.56    1.87
   0   5 -10   15.66    1.39
   5   0  10   17.81    1.82
   0  -5  10   19.18    1.93
   0  -5  10   18.17    1.50
   1   4 -10   15.52    1.53
   4  -5 -10   17.34    1.87
  -5   1 -10   12.68    1.49
  -5   1 -10   15.38    1.26
   1   4 -10   14.78    1.33
   5  -1  10   12.06    1.65
  -1  -4  10   16.72    1.92
  -1  -4  10   13.90    1.34
  -5   2 -10   23.77    1.59
   2   3 -10   22.64    1.56
   3  -5 -10   19.89    1.86
  -5   2 -10   17.30    1.78
   2   3 -10   22.20    1.86
  -2  -3  10   22.03    2.20
  -2  -3  10   20.19    1.58
   5  -2  10   18.36    2.11
   3   2 -10   25.73    1.94
  -5   3 -10   18.26    1.88
   3   2 -10   22.56    1.66
  -5   3 -10   22.44    1.58
   2  -5 -10   20.28    1.79
  -5   3 -10   21.92    1.61
  -3  -2  10   22.95    2.15
   5  -3  10   22.02    2.13
   5  -3  10   22.63    1.68
  -5   4 -10   15.61    1.34
   4   1 -10   14.61    1.27
  -5   4 -10   14.45    1.27
   4   1 -10   18.06    1.64
  -5   4 -10   11.88    1.54
   5  -4  10   16.01    1.44
  -4  -1  10   12.60    1.80
   5  -4  10   13.77    1.75
   5   0 -10   14.07    1.63
  -5   5 -10   14.76    1.31
  -5   5 -10   14.74    1.39
  -5   5 -10   13.64    1.64
   5  -5  10   16.12    1.51
  -5   0  10   11.01    1.71
   5  -5  10   15.41    1.79
  -5   6 -10   15.68    1.41
  -5   6 -10   15.28    1.70
   6  -1 -10   13.15    1.70
  -5   6 -10   14.70    1.44
   5  -6  10   17.40    1.65
   5  -6  10   14.42    1.77
  -5   7 -10    7.51    1.15
  -5   7 -10    7.94    1.12
  -5   7 -10    9.76    1.26
   7  -2 -10    6.67    1.32
   5  -7  10    8.39    1.23
   5  -7  10    9.44    1.46
   8  -3 -10    8.83    1.50
  -5   8 -10    9.32    1.30
   8  -3 -10    9.52    1.31
  -8   3  10    9.70    1.89
   5  -8  10   11.10    1.58
   5  -8  10    9.72    1.37
   8  -6 -10    7.62    1.49
  -2   8 -10    7.30    1.16
  -6  -2 -10    7.30    1.02
   2  -8  10   11.15    1.59
   2  -8  10    5.81    1.11
   7  -6 -10   14.09    1.87
  -1   7 -10   14.75    1.48
  -6  -1 -10   13.98    1.35
  -1   7 -10   10.97    1.62
   1  -7  10   14.23    1.86
   1  -7  10   11.07    1.39
  -6   0 -10    9.88    1.10
  -6   0 -10    9.17    1.24
   0   6 -10    8.60    1.42
   0   6 -10    7.90    1.09
   6  -6 -10    9.73    1.55
   0  -6  10   11.02    1.59
   6   0  10    7.66    1.34
   0  -6  10    8.91    1.16
  -6   1 -10   14.45    1.29
   5  -6 -10   14.41    1.80
  -6   1 -10   10.54    1.47
   1   5 -10   14.98    1.39
   1   5 -10   14.66    1.66
  -1  -5  10   15.62    1.94
  -1  -5  10   15.73    1.46
   6  -1  10   12.89    1.75
  -6   2 -10   17.79    1.50
  -6   2 -10   14.35    1.69
   2   4 -10   18.74    1.54
   2   4 -10   21.97    1.85
   4  -6 -10   19.19    1.84
  -2  -4  10   22.91    2.26
  -2  -4  10   21.47    1.60
   6  -2  10   17.89    2.11
  -6   3 -10   13.44    1.24
   3   3 -10   12.01    1.19
   3  -6 -10   10.87    1.37
   3   3 -10   11.77    1.39
  -6   3 -10    8.11    1.28
   6  -3  10   11.01    1.72
  -3  -3  10   14.35    1.90
  -3  -3  10   11.60    1.22
  -6   4 -10   10.60    1.16
  -6   4 -10   11.31    1.16
   4   2 -10   11.62    1.24
  -6   4 -10   10.30    1.43
   4   2 -10   14.36    1.54
   6  -4  10   11.81    1.74
  -4  -2  10   13.31    1.81
   6  -4  10   12.86    1.31
  -6   5 -10   12.01    1.59
  -6   5 -10   14.91    1.39
   5   1 -10   19.10    1.78
   5   1 -10   13.72    1.41
  -6   5 -10   15.62    1.44
   6  -5  10   15.20    1.48
  -5  -1  10   13.84    1.93
   6  -5  10   15.10    1.93
   6   0 -10    9.57    1.41
  -6   6 -10    8.38    1.39
  -6   6 -10    9.83    1.14
  -6   6 -10    8.99    1.16
   6  -6  10   10.90    1.64
   6  -6  10    9.08    1.23
  -6   7 -10    8.53    1.16
  -6   7 -10    9.30    1.26
   7  -1 -10   12.67    1.64
  -6   7 -10   14.20    1.62
   6  -7  10   13.61    1.71
  -7   1  10   11.78    1.47
   6  -7  10    8.62    1.33
   8  -2 -10    9.73    1.59
  -6   8 -10   10.35    1.29
  -6   8 -10   13.38    1.49
   6  -8  10   14.73    1.78
   6  -8  10   10.51    1.46
  -8   2  10   12.42    1.56
  -7  -1 -10    5.37    1.24
   8  -7 -10    4.62    1.32
  -1   8 -10    3.01    1.12
   1  -8  10    3.21    1.40
   1  -8  10    4.92    1.16
  -7   0 -10    6.69    1.01
   0   7 -10   10.87    1.22
   7  -7 -10    6.61    1.39
   0   7 -10   10.11    1.44
   7   0  10    7.97    1.43
   0  -7  10   13.37    1.77
   0  -7  10    8.04    1.14
  -7   1 -10   11.90    1.28
  -7   1 -10    9.93    1.35
   1   6 -10   14.01    1.70
   6  -7 -10   13.11    1.75
   1   6 -10   14.43    1.39
  -1  -6  10   12.62    1.79
   7  -1  10   10.11    1.58
  -1  -6  10   11.63    1.37
   2   5 -10    8.87    1.29
  -7   2 -10    6.20    0.94
   5  -7 -10    8.26    1.42
   2   5 -10    8.99    1.09
  -7   2 -10    7.74    1.21
  -2  -5  10    8.38    1.57
  -2  -5  10    7.20    1.08
   7  -2  10    7.08    1.42
   4  -7 -10   12.71    1.54
  -7   3 -10   11.90    1.21
   3   4 -10   12.97    1.51
   3   4 -10    8.22    1.05
  -7   3 -10    8.11    1.26
  -3  -4  10    8.34    1.57
  -3  -4  10   10.43    1.17
   7  -3  10    9.21    1.62
  -7   4 -10   14.46    1.40
   4   3 -10   14.90    1.41
  -7   4 -10   13.27    1.64
   4   3 -10   15.30    1.68
   7  -4  10   10.80    1.81
  -4  -3  10   12.92    1.37
  -4  -3  10   12.20    1.84
   5   2 -10   11.37    1.51
   5   2 -10    9.24    1.12
  -7   5 -10    7.14    1.25
  -7   5 -10    8.51    1.10
  -7   5 -10    8.73    1.05
   7  -5  10    9.86    1.66
   7  -5  10    7.44    1.08
  -5  -2  10    6.34    1.62
   6   1 -10   13.53    1.65
  -7   6 -10   10.41    1.53
  -7   6 -10   13.37    1.39
  -7   6 -10   10.03    1.26
   6   1 -10    9.48    1.25
   7  -6  10   14.09    1.54
  -6  -1  10   12.60    2.05
   7  -6  10   13.76    1.82
   7   0 -10    8.85    1.20
  -7   7 -10   12.74    1.35
  -7   7 -10   10.20    1.50
  -7   7 -10    9.50    1.25
   7  -7  10   12.03    1.48
  -7   0  10   12.44    1.56
   7  -7  10   11.77    1.70
  -7   8 -10    3.48    1.31
  -7   8 -10    4.59    1.06
   7  -8  10    3.88    1.12
  -8   1  10    5.19    1.27
  -8   1 -10    5.35    1.29
  -8   1 -10    3.87    0.97
   7  -8 -10    4.36    1.25
   8  -1  10    5.39    1.34
  -1  -7  10    4.13    1.30
  -1  -7  10    3.98    1.24
   6  -8 -10    6.43    1.37
  -8   2 -10    7.15    1.02
  -8   2 -10    5.25    1.09
   2   6 -10    6.89    1.04
  -2  -6  10    9.36    1.16
   8  -2  10    7.60    1.44
  -2  -6  10    7.96    1.58
   3   5 -10   11.90    1.25
  -8   3 -10    7.60    1.23
   5  -8 -10    9.77    1.45
  -8   3 -10   11.35    1.26
  -3  -5  10   10.59    1.28
  -3  -5  10    9.88    1.81
   8  -3  10   11.42    1.73
  -8   4 -10    5.02    0.91
  -8   4 -10    6.27    1.19
   4   4 -10    5.83    0.88
   8  -4  10    6.58    1.56
  -4  -4  10    4.35    1.52
  -4  -4  10    6.74    1.00
   5   3 -10   10.02    1.20
  -8   5 -10    7.20    1.28
  -8   5 -10    9.75    1.17
  -5  -3  10   10.19    1.20
   8  -5  10    9.65    1.76
  -8   6 -10   10.33    1.22
  -8   6 -10   12.64    1.34
   6   2 -10   11.03    1.23
  -8   6 -10    8.85    1.41
   8  -6  10   12.45    1.80
   8  -6  10   11.18    1.40
  -8   7 -10    2.42    1.19
  -8   7 -10    3.49    1.10
  -8   7 -10    4.75    1.10
   8  -7  10    3.57    1.19
  -7  -1  10    5.42    1.22
   8  -7  10    4.59    1.38
   0   0 -11    6.64    0.66
   0   0 -11    8.68    1.04
   0   0  11    7.77    1.07
   0   0  11    6.60    0.73
   0   1 -11   31.93    2.12
   0   1 -11   32.31    2.40
  -1   0 -11   35.65    2.36
   1  -1 -11   37.55    2.45
  -1   0 -11   35.29    2.42
  -1   1  11   37.23    2.47
   0  -1  11   33.31    2.19
   1   0  11   36.40    2.50
   0  -1  11   35.67    2.55
  -1   1 -11    4.44    0.56
  -1   1 -11    4.06    0.77
   1   0 -11    3.86    0.53
   0  -1 -11    4.77    0.80
   1   0 -11    3.41    0.75
  -1   1 -11    4.54    0.80
  -1   0  11    3.54    0.58
   1  -1  11    2.78    0.79
   0   1  11    4.29    0.82
  -1   0  11    3.82    0.87
   1  -1  11    2.53    0.54
   2  -1 -11    6.02    1.00
  -1  -1 -11    5.70    0.82
  -1   2 -11    5.85    0.69
  -1   2 -11    4.43    0.83
   2  -1 -11    5.23    0.64
  -1  -1 -11    5.75    0.86
  -1   2 -11    6.43    1.01
  -2   1  11    6.44    0.73
  -2   1  11    6.50    1.02
   1  -2  11    5.16    1.05
   1   1  11    5.64    0.93
   1  -2  11    4.85    0.69
  -1   3 -11   32.37    2.40
  -2  -1 -11   31.02    2.22
  -1   3 -11   32.34    2.06
   3  -2 -11   28.69    1.97
   3  -2 -11   36.03    2.46
   1  -3  11   30.80    2.47
   1  -3  11   30.05    2.07
   2   1  11   31.77    2.33
   0   2 -11    2.43    0.70
   2  -2 -11    3.26    0.76
   0   2 -11    2.95    0.54
  -2   0 -11    2.93    0.62
  -2   0 -11    3.45    0.76
   2   0  11    1.57    0.72
   0  -2  11    2.07    0.76
   0  -2  11    2.29    0.56
   1  -2 -11    5.98    0.95
  -2   1 -11    5.55    0.89
   1   1 -11    5.35    0.89
   1   1 -11    5.37    0.64
  -2   1 -11    5.19    0.85
  -1  -1  11    4.99    0.69
   2  -1  11    5.29    1.01
  -1  -1  11    5.10    0.97
   2   0 -11   27.64    1.85
   0  -2 -11   32.26    2.11
  -2   2 -11   29.94    2.15
  -2   2 -11   27.77    1.84
  -2   2 -11   30.18    2.18
   2   0 -11   26.04    2.08
  -2   0  11   25.54    1.88
  -2   0  11   30.46    2.26
   2  -2  11   29.05    2.30
   2  -2  11   29.63    1.92
   3  -1 -11    2.37    0.80
  -2   3 -11    1.93    0.76
  -2   3 -11    2.77    0.55
  -2   3 -11    2.07    0.71
   3  -1 -11    2.00    0.52
   2  -3  11    2.57    0.85
  -3   1  11    1.91    0.79
   2  -3  11    2.39    0.59
   4  -2 -11    8.42    1.23
  -2   4 -11    7.56    1.08
   4  -2 -11    5.61    0.79
  -2   4 -11    5.35    1.16
  -2   4 -11    9.36    0.95
  -2  -2 -11    8.66    1.01
   2  -4  11    9.36    1.33
   2  -4  11    8.83    0.99
  -2   5 -11   29.59    2.03
   5  -3 -11   28.27    2.37
   2  -5  11   28.59    2.38
   2  -5  11   28.28    2.07
  -1   4 -11    1.41    0.55
  -1   4 -11    0.40    0.66
  -3  -1 -11    1.09    0.59
   4  -3 -11    1.68    0.79
   1  -4  11    1.06    0.73
   1  -4  11    1.30    0.60
   3   1  11    1.16    0.73
   0   3 -11    5.39    0.99
   0   3 -11    4.53    0.66
  -3   0 -11    3.84    0.83
   3  -3 -11    5.13    0.98
   0  -3  11    4.66    1.08
   3   0  11    4.23    0.98
   0  -3  11    3.91    0.74
   1   2 -11   30.47    2.35
  -3   1 -11   31.68    2.21
   1   2 -11   30.52    2.08
  -3   1 -11   33.22    2.36
   2  -3 -11   35.38    2.45
   3  -1  11   33.07    2.51
  -1  -2  11   35.44    2.63
  -1  -2  11   31.23    2.14
  -3   2 -11    2.34    0.79
   2   1 -11    1.84    0.49
   2   1 -11    1.47    0.69
   1  -3 -11    1.49    0.64
  -3   2 -11    2.51    0.50
  -3   2 -11    2.69    0.73
  -2  -1  11    1.92    0.58
  -2  -1  11    2.40    0.86
   3  -2  11    1.86    0.86
   3  -2  11    1.30    0.50
  -3   3 -11    7.20    1.12
   3   0 -11    7.12    1.07
  -3   3 -11    5.49    0.73
   3   0 -11    5.12    0.71
  -3   3 -11    6.09    0.98
   3  -3  11    7.66    1.19
   3  -3  11    5.17    0.80
  -3   0  11    5.94    1.12
  -3   4 -11   30.68    2.05
  -3   4 -11   30.86    2.34
   4  -1 -11   32.36    2.38
   4  -1 -11   28.82    2.04
  -4   1  11   32.96    2.51
   3  -4  11   28.36    2.44
   3  -4  11   29.43    2.12
  -3   5 -11    0.80    0.69
  -3   5 -11    0.74    0.55
  -3   5 -11    1.03    0.53
   5  -2 -11   -0.62    0.71
   3  -5  11    0.12    0.62
   3  -5  11    0.32    0.71
  -3   6 -11    4.69    0.86
   6  -3 -11    4.07    1.07
  -3   6 -11    5.09    0.99
   3  -6  11    6.54    1.17
   3  -6  11    5.37    1.00
   7  -4 -11   17.80    2.13
  -3   7 -11   21.76    1.78
   3  -7  11   27.09    2.23
   3  -7  11   15.44    1.67
  -2   6 -11   -0.25    0.54
   6  -4 -11    1.49    0.92
   2  -6  11   -0.78    0.60
   2  -6  11   -0.23    0.79
  -1   5 -11    6.42    1.24
  -4  -1 -11    5.09    0.90
  -1   5 -11    4.50    0.81
   5  -4 -11    8.42    1.35
   1  -5  11    5.91    0.91
   1  -5  11    5.70    1.18
   0   4 -11   26.55    2.17
  -4   0 -11   24.47    2.01
   4  -4 -11   31.07    2.30
   0   4 -11   23.32    1.76
   4   0  11   23.33    2.19
   0  -4  11   21.73    1.82
   0  -4  11   25.77    2.33
   3  -4 -11    1.53    0.72
  -4   1 -11    1.51    0.69
   1   3 -11    1.14    0.50
   1   3 -11    1.01    0.70
  -1  -3  11    1.07    0.58
   4  -1  11    0.82    0.84
  -1  -3  11    1.18    0.80
   2  -4 -11    8.44    1.18
   2   2 -11    7.30    1.07
  -4   2 -11    7.51    1.00
  -4   2 -11    6.00    1.07
  -4   2 -11    7.56    0.83
   2   2 -11    6.42    0.81
   4  -2  11    5.88    1.22
  -2  -2  11    7.08    0.90
  -2  -2  11    7.84    1.28
  -4   3 -11   28.90    1.99
  -4   3 -11   31.54    2.32
  -4   3 -11   29.32    2.35
  -4   3 -11   28.86    1.96
   3   1 -11   32.32    2.32
   3   1 -11   29.75    2.03
   4  -3  11   28.91    2.45
  -3  -1  11   30.84    2.50
   4  -3  11   29.98    2.05
   4   0 -11    1.50    0.76
   4   0 -11    0.86    0.54
  -4   4 -11    0.65    0.48
  -4   4 -11    0.75    0.51
  -4   4 -11    0.31    0.67
   4  -4  11    0.82    0.84
  -4   0  11    0.61    0.76
   4  -4  11    0.87    0.57
   5  -1 -11    4.46    0.82
   5  -1 -11    4.98    1.09
  -4   5 -11    2.98    0.68
  -4   5 -11    4.23    0.77
  -4   5 -11    7.03    1.13
  -5   1  11    2.70    1.08
   4  -5  11    4.82    1.14
   4  -5  11    4.43    0.88
  -4   6 -11   24.61    2.03
   6  -2 -11   24.33    2.18
  -4   6 -11   22.94    1.85
   4  -6  11   24.94    2.18
   4  -6  11   21.19    1.98
   7  -3 -11    0.48    0.85
  -4   7 -11   -0.22    0.63
  -4   7 -11    0.10    0.61
  -4   7 -11   -0.60    0.58
   4  -7  11    0.24    0.78
   4  -7  11   -1.11    0.64
   8  -4 -11    3.93    1.23
   4  -8  11    6.92    1.31
  -2   7 -11    4.85    0.94
   7  -5 -11    3.32    1.13
   2  -7  11    2.59    0.88
   2  -7  11    3.90    1.10
  -1   6 -11   24.30    1.91
   6  -5 -11   24.89    2.35
  -1   6 -11   24.83    2.31
   1  -6  11   29.11    2.49
   1  -6  11   22.91    1.91
  -5   0 -11    0.27    0.62
   0   5 -11    0.19    0.69
   5  -5 -11    0.66    0.80
   0   5 -11    0.27    0.49
   5   0  11    0.68    0.79
   0  -5  11    0.23    0.59
   0  -5  11    0.81    0.90
   1   4 -11    5.55    1.06
   1   4 -11    4.42    0.78
   4  -5 -11    6.68    1.21
  -5   1 -11    6.32    0.82
  -5   1 -11    6.10    1.06
   5  -1  11    6.85    1.36
  -1  -4  11    5.33    0.88
  -1  -4  11    7.12    1.35
  -5   2 -11   27.36    1.93
   2   3 -11   31.05    2.30
   3  -5 -11   28.92    2.30
   2   3 -11   27.98    1.98
  -5   2 -11   24.10    2.19
   5  -2  11   27.43    2.48
  -2  -3  11   29.47    2.06
  -2  -3  11   34.69    2.73
  -5   3 -11   -0.13    0.60
  -5   3 -11    0.35    0.47
   3   2 -11    1.22    0.67
   2  -5 -11    0.75    0.62
   3   2 -11    0.99    0.52
   5  -3  11    1.07    0.84
  -3  -2  11    0.26    0.55
  -3  -2  11    0.94    0.85
   4   1 -11    3.69    0.73
  -5   4 -11    4.48    0.73
  -5   4 -11    4.52    0.72
  -5   4 -11    3.81    0.95
   4   1 -11    5.04    1.00
   5  -4  11    4.12    0.80
   5  -4  11    3.56    1.08
  -4  -1  11    6.04    1.34
  -5   5 -11   22.58    2.14
   5   0 -11   27.33    2.20
  -5   5 -11   24.74    1.84
  -5   5 -11   23.85    1.82
   5   0 -11   21.30    1.78
   5  -5  11   26.07    2.29
   5  -5  11   24.30    1.94
  -5   0  11   25.28    2.44
  -5   6 -11    0.05    0.55
   6  -1 -11   -0.16    0.54
  -5   6 -11   -0.66    0.53
   6  -1 -11    1.49    0.88
  -5   6 -11    0.09    0.67
   5  -6  11   -0.84    0.62
   5  -6  11    0.28    0.82
  -5   7 -11    5.67    0.94
  -5   7 -11    4.74    1.01
   7  -2 -11    6.75    1.27
  -5   7 -11    3.79    0.88
   5  -7  11    5.39    1.19
   5  -7  11    4.44    0.98
  -1   7 -11    0.05    0.82
   7  -6 -11    0.04    0.82
  -1   7 -11   -1.05    0.56
   1  -7  11    0.15    0.83
   1  -7  11   -1.03    0.64
   0   6 -11    5.17    1.19
   6  -6 -11    7.22    1.42
   0   6 -11    6.14    0.95
  -6   0 -11    4.21    0.97
  -6   0 -11    6.52    0.89
   0  -6  11    7.32    1.39
   6   0  11    7.22    1.35
   0  -6  11    6.91    1.03
   1   5 -11   21.88    1.75
  -6   1 -11   23.39    1.70
   5  -6 -11   21.65    2.12
  -6   1 -11   19.59    1.94
   1   5 -11   25.37    2.12
  -1  -5  11   23.17    1.85
  -1  -5  11   28.18    2.51
   6  -1  11   18.41    2.18
  -6   2 -11    0.14    0.68
   4  -6 -11    0.72    0.78
  -6   2 -11   -0.05    0.47
   2   4 -11   -0.07    0.67
   2   4 -11   -0.02    0.47
  -2  -4  11    0.41    0.82
   6  -2  11   -0.94    0.80
  -2  -4  11    0.30    0.56
  -6   3 -11    2.24    0.87
  -6   3 -11    5.05    0.79
   3  -6 -11    4.31    0.94
   3   3 -11    4.46    0.80
   3   3 -11    5.93    1.08
  -3  -3  11    5.12    0.88
  -3  -3  11    4.62    1.31
   6  -3  11    5.31    1.28
  -6   4 -11   20.39    1.72
   4   2 -11   22.01    1.75
   4   2 -11   25.24    2.06
  -4  -2  11   23.87    2.38
   6  -4  11   23.79    2.40
   5   1 -11    1.00    0.77
  -6   5 -11    0.97    0.73
  -6   5 -11   -0.63    0.46
   5   1 -11    0.49    0.59
  -6   5 -11   -0.03    0.53
   6  -5  11    0.02    0.88
  -5  -1  11   -1.69    0.79
   6  -5  11    0.07    0.64
  -6   6 -11    3.99    0.88
  -6   6 -11    4.69    1.11
  -6   6 -11    6.47    0.98
   6   0 -11    9.64    1.41
   6   0 -11    5.16    0.89
   6  -6  11    6.26    1.29
   6  -6  11    6.07    1.09
  -6   7 -11   18.72    1.68
   7  -1 -11   18.63    1.77
   7  -1 -11   24.11    2.17
  -6   7 -11   16.66    1.91
  -6   7 -11   19.25    1.77
   6  -7  11   20.85    1.93
   6  -7  11   21.40    2.12
   0   7 -11   20.77    2.83
   1   6 -11   -0.55    0.51
   1   6 -11    0.63    0.77
  -7   1 -11    0.22    0.53
   6  -7 -11    0.62    0.87
  -7   1 -11   -0.29    0.63
  -1  -6  11    0.58    0.65
   7  -1  11    0.82    0.92
  -1  -6  11    0.71    1.02
  -7   2 -11    3.07    0.92
   2   5 -11    5.36    0.85
  -7   2 -11    4.12    0.78
   2   5 -11    3.70    0.95
   5  -7 -11    4.09    1.11
   7  -2  11    4.96    1.31
  -2  -5  11    3.65    0.87
  -2  -5  11    3.92    1.33
   3   4 -11   20.65    1.65
   4  -7 -11   19.84    2.01
   3   4 -11   22.10    1.98
  -7   3 -11   20.97    1.68
   7  -3  11   21.92    2.43
  -3  -4  11   23.75    2.41
  -7   4 -11    0.91    0.57
   4   3 -11   -0.57    0.64
   4   3 -11   -0.27    0.53
  -7   4 -11   -0.25    0.70
  -4  -3  11    0.98    0.61
   7  -4  11    0.05    0.93
  -4  -3  11   -1.41    0.87
  -7   5 -11    4.18    1.02
  -7   5 -11    5.67    0.88
   5   2 -11    3.92    0.82
   5   2 -11    5.66    1.11
   7  -5  11    4.84    1.32
  -5  -2  11    2.79    1.36
   6   1 -11   17.58    1.70
   6   1 -11   23.68    2.07
  -7   6 -11   17.06    2.02
  -7   6 -11   21.94    1.74
  -7   6 -11   22.30    1.71
   7  -6  11   17.18    1.76
   7  -6  11   22.82    2.23
  -8   4 -11    2.89    1.05
  -4  -4  11    3.11    1.35
   8  -4  11    4.36    1.54
   0   0 -12   21.72    1.78
   0   0  12   22.79    1.88
   1  -1 -12   31.83    2.27
   0   1 -12   29.47    2.24
  -1   0 -12   31.64    2.19
   0   1 -12   30.54    1.95
  -1   1  12   34.72    2.32
   0  -1  12   26.25    1.97
   0  -1  12   32.57    2.42
   1   0  12   31.51    2.30
   1   0 -12   10.38    0.87
   0  -1 -12   11.48    1.22
  -1   1 -12   10.36    1.23
   1   0 -12   10.20    1.20
  -1   0  12    9.24    0.94
   1  -1  12    8.46    1.25
   0   1  12   10.36    1.24
  -1   0  12    9.91    1.30
  -1   2 -12   18.00    1.70
  -1  -1 -12   20.24    1.57
   2  -1 -12   18.76    1.70
  -1   2 -12   19.58    1.38
  -2   1  12   19.72    1.74
   1  -2  12   19.21    1.86
   1  -2  12   18.21    1.43
   3  -2 -12   26.00    2.13
  -1   3 -12   26.24    1.79
  -1   3 -12   24.87    2.11
  -2  -1 -12   28.30    2.01
   1  -3  12   27.59    2.28
   1  -3  12   22.90    1.82
   0   2 -12    6.87    0.83
  -2   0 -12    9.46    1.16
   0   2 -12    7.93    1.19
  -2   0 -12    9.57    1.06
   2  -2 -12    8.98    1.19
   2   0  12    7.16    1.17
   0  -2  12    7.26    0.88
   0  -2  12   10.70    1.40
   1  -2 -12   18.65    1.65
  -2   1 -12   22.21    1.72
   1   1 -12   18.51    1.37
  -2   1 -12   18.29    1.60
   1   1 -12   19.19    1.70
  -1  -1  12   18.64    1.45
   2  -1  12   20.08    1.80
  -1  -1  12   20.83    1.91
   0  -2 -12   30.84    2.11
   2   0 -12   26.55    1.85
   2   0 -12   27.19    2.17
  -2   2 -12   28.39    2.17
  -2   2 -12   31.44    2.23
  -2   2 -12   29.38    1.85
   2  -2  12   27.54    1.91
  -2   0  12   27.73    1.96
   2  -2  12   28.30    2.30
  -2   0  12   30.17    2.33
  -2   3 -12    8.45    0.88
   3  -1 -12    7.26    0.83
  -2   3 -12    8.15    1.20
  -2   3 -12    9.63    1.25
   3  -1 -12    8.46    1.16
  -3   1  12    9.60    1.27
   2  -3  12    6.85    1.23
   2  -3  12    6.75    0.87
   4  -2 -12   16.92    1.34
   4  -2 -12   17.58    1.68
  -2   4 -12   17.15    1.89
  -2   4 -12   16.40    1.36
   2  -4  12   15.39    1.82
   2  -4  12   16.84    1.49
  -2   5 -12   13.20    1.73
   5  -3 -12   18.44    1.94
  -2   5 -12   15.30    1.40
   2  -5  12   18.32    1.96
   2  -5  12   14.44    1.47
  -3  -1 -12    5.68    0.96
  -1   4 -12    6.26    0.80
   4  -3 -12    7.07    1.20
  -1   4 -12    5.38    1.11
   1  -4  12    5.24    1.10
   1  -4  12    6.53    0.91
   0   3 -12   16.20    1.57
   3  -3 -12   16.58    1.74
  -3   0 -12   16.82    1.56
   0   3 -12   15.20    1.27
   0  -3  12   16.35    1.83
   3   0  12   15.61    1.71
   0  -3  12   13.22    1.32
  -3   1 -12   27.69    2.08
   1   2 -12   24.71    1.77
   2  -3 -12   28.78    2.13
   1   2 -12   23.93    2.01
   3  -1  12   27.76    2.30
  -1  -2  12   25.52    1.86
  -1  -2  12   26.03    2.22
   1  -3 -12    7.48    1.07
  -3   2 -12    9.61    1.21
   2   1 -12    7.67    0.85
   2   1 -12    7.94    1.17
  -3   2 -12    8.82    1.19
  -2  -1  12    9.89    1.42
  -2  -1  12    8.90    0.99
   3  -2  12    8.20    1.32
  -3   3 -12   14.90    1.62
   3   0 -12   15.82    1.30
  -3   3 -12   14.67    1.63
   3   0 -12   17.44    1.65
  -3   3 -12   18.44    1.31
  -3   0  12   17.31    1.71
  -3   0  12   18.02    1.41
   3  -3  12   15.75    1.36
   3  -3  12   14.76    1.75
  -3   4 -12   18.35    1.87
   4  -1 -12   19.16    1.79
  -3   4 -12   19.76    1.50
  -3   4 -12   21.20    1.88
   4  -1 -12   19.64    1.52
   3  -4  12   20.42    2.03
   3  -4  12   19.17    1.58
  -4   1  12   20.72    1.96
  -3   5 -12    3.29    1.03
  -3   5 -12    4.47    0.93
  -3   5 -12    2.69    0.67
   5  -2 -12    5.04    0.76
   5  -2 -12    4.80    1.10
   3  -5  12    3.75    0.83
   3  -5  12    2.63    0.94
   6  -3 -12    9.09    1.05
  -3   6 -12   10.18    1.56
  -3   6 -12   10.32    1.15
   6  -3 -12   13.00    1.69
   3  -6  12    9.14    1.22
   3  -6  12   11.60    1.58
   7  -4 -12   11.92    1.67
  -3   7 -12    8.52    1.52
  -3   7 -12    8.39    1.49
   3  -7  12   10.08    1.53
  -2   6 -12    2.05    0.99
  -2   6 -12    1.55    0.64
   6  -4 -12    2.34    0.97
   2  -6  12    1.64    0.71
   2  -6  12    4.26    1.16
  -1   5 -12   12.32    1.20
  -1   5 -12   13.70    1.70
   5  -4 -12   13.98    1.62
   1  -5  12    9.23    1.17
   1  -5  12   14.45    1.74
  -4   0 -12   17.85    1.72
   0   4 -12   18.58    1.96
   4  -4 -12   21.43    1.95
   0   4 -12   18.89    1.51
   0  -4  12   21.66    2.03
   4   0  12   17.60    1.97
   0  -4  12   18.48    1.59
   3  -4 -12    7.96    1.14
   1   3 -12    5.27    1.07
  -4   1 -12    6.74    1.11
   1   3 -12    5.11    0.76
  -1  -3  12    5.91    1.20
  -1  -3  12    5.15    0.82
   4  -1  12    4.57    1.11
   2   2 -12   16.16    1.57
  -4   2 -12   17.26    1.65
   2   2 -12   15.42    1.34
   2  -4 -12   18.39    1.68
   4  -2  12   16.66    1.95
  -2  -2  12   15.44    1.84
  -2  -2  12   17.19    1.46
   3   1 -12   20.03    1.82
   3   1 -12   19.43    1.56
  -4   3 -12   21.22    1.83
  -4   3 -12   20.49    1.92
  -3  -1  12   22.00    1.68
  -3  -1  12   24.87    2.17
   4  -3  12   15.76    1.96
  -4   4 -12    2.89    0.92
  -4   4 -12    3.62    0.65
  -4   4 -12    5.69    1.08
   4   0 -12    4.55    0.76
   4   0 -12    5.56    1.09
   4  -4  12    3.47    0.75
   4  -4  12    2.46    1.02
  -4   0  12    3.49    1.04
  -4   5 -12   14.01    1.28
   5  -1 -12   11.43    1.23
  -4   5 -12   12.72    1.57
   5  -1 -12   14.03    1.60
  -5   1  12   11.95    1.66
   4  -5  12   13.77    1.76
   4  -5  12   13.56    1.35
  -4   6 -12   14.83    1.60
  -4   6 -12   12.08    1.26
   6  -2 -12   13.23    1.63
   6  -2 -12   12.02    1.27
   4  -6  12   14.15    1.46
   4  -6  12   11.99    1.65
  -4   7 -12    4.08    0.89
   7  -3 -12    1.82    0.69
   7  -3 -12    4.39    1.12
   4  -7  12    2.53    0.93
   4  -7  12    3.58    1.04
  -1   6 -12   10.74    1.17
   6  -5 -12   11.93    1.62
  -1   6 -12    9.36    1.51
   1  -6  12   11.08    1.25
   1  -6  12   10.16    1.61
  -5   0 -12    3.79    0.92
   5  -5 -12    3.02    0.97
   0   5 -12    4.11    0.76
   0   5 -12    3.96    1.08
   5   0  12    3.91    1.04
   0  -5  12    2.77    0.72
   0  -5  12    4.37    1.19
   1   4 -12   14.93    1.62
   1   4 -12   10.37    1.13
  -5   1 -12   12.17    1.48
   4  -5 -12   14.74    1.72
  -1  -4  12   12.64    1.29
   5  -1  12   12.32    1.66
  -1  -4  12   13.25    1.79
   3  -5 -12   18.01    1.68
  -5   2 -12   16.62    1.79
   2   3 -12   17.17    1.65
   2   3 -12   12.56    1.30
  -2  -3  12   14.11    1.38
   5  -2  12   15.19    1.93
  -2  -3  12   15.48    1.91
   3   2 -12    4.45    0.99
   3   2 -12    2.88    0.68
  -5   3 -12    3.57    0.95
  -3  -2  12    4.22    1.11
  -3  -2  12    3.29    0.75
   5  -3  12    3.94    1.14
   4   1 -12   15.37    1.49
  -5   4 -12    9.78    1.39
  -5   4 -12   12.19    1.55
   4   1 -12   12.15    1.22
  -4  -1  12   12.21    1.76
  -4  -1  12   11.95    1.29
   5  -4  12    9.80    1.60
  -5   5 -12   13.45    1.27
   5   0 -12   14.91    1.41
   5   0 -12   14.90    1.65
  -5   5 -12   12.04    1.53
   5  -5  12   14.15    1.82
   5  -5  12   13.44    1.36
  -5   0  12   17.07    1.99
  -5   6 -12    4.58    1.18
   6  -1 -12    4.42    1.08
  -5   6 -12    3.19    0.76
   6  -1 -12    2.69    0.75
  -5   6 -12    3.91    0.97
   5  -6  12    2.48    1.07
   5  -6  12    4.12    0.89
   6  -6 -12   13.94    1.76
   0   6 -12    9.28    1.45
   0   6 -12    8.70    1.11
   0  -6  12   14.07    1.85
   1   5 -12   12.37    1.51
   5  -6 -12    9.91    1.41
  -6   1 -12    9.93    1.31
   1   5 -12   10.51    1.12
   6  -1  12    9.35    1.58
  -1  -5  12   10.03    1.16
  -1  -5  12   13.69    1.74
   2   4 -12    1.97    0.63
   4  -6 -12    4.00    0.99
  -6   2 -12    2.33    0.82
   2   4 -12    1.93    0.79
  -2  -4  12    2.30    1.03
   6  -2  12    2.25    1.13
  -2  -4  12    2.03    0.67
  -6   3 -12    9.56    1.18
  -6   3 -12   10.46    1.45
   3   3 -12    8.36    1.04
   3   3 -12    9.68    1.30
   6  -3  12   10.54    1.62
  -3  -3  12    8.90    1.11
  -3  -3  12   13.18    1.81
  -6   4 -12   11.85    1.57
  -6   4 -12   13.34    1.26
   4   2 -12    9.94    1.16
   4   2 -12   11.95    1.46
  -4  -2  12   10.32    1.19
  -4  -2  12   14.48    1.89
   6  -4  12   11.95    1.76
   5   1 -12    4.11    0.81
  -6   5 -12    4.06    0.99
  -6   5 -12    2.83    0.71
   5   1 -12    3.86    0.99
   6  -5  12    2.72    1.08
   6  -5  12    3.55    1.29
  -5  -1  12   -0.34    1.08
   6   0 -12   11.26    1.48
   6   0 -12    9.75    1.20
  -6   6 -12   11.71    1.25
  -6   6 -12    9.28    1.10
   6  -6  12    7.67    1.17
   6  -6  12   10.48    1.65
  -7   3 -12    9.94    1.15
  -7   3 -12    6.77    1.21
   3   4 -12   11.45    1.42
   3   4 -12   10.93    1.55
   7  -3  12    8.40    1.59
  -3  -4  12   10.46    1.46
  -3  -4  12   13.86    1.90
  -7   4 -12    2.30    0.69
  -7   4 -12    1.80    0.80
   4   3 -12    3.00    0.91
   4   3 -12    3.36    1.00
  -4  -3  12    2.43    0.81
  -4  -3  12    1.66    1.22
   7  -4  12    2.18    1.16
   0   0 -13    2.31    0.70
   0   0  13    2.47    0.81
   1  -1 -13    0.80    0.65
   0   1 -13    0.72    0.67
  -1   0 -13    0.67    0.56
   1   0  13    0.19    0.65
   0  -1  13    1.13    0.74
   0  -1 -13   19.84    1.57
  -1   1 -13   16.28    1.53
   1   0 -13   14.37    1.52
   1  -1  13   14.62    1.66
  -1   0  13   16.44    1.66
   2  -1 -13    1.96    0.76
  -1   2 -13    2.55    0.51
  -1   2 -13    2.27    0.82
   1  -2  13    2.75    0.92
   1  -2  13    2.01    0.56
   3  -2 -13    1.25    0.68
  -1   3 -13    0.21    0.62
  -1   3 -13    0.06    0.41
   1  -3  13    1.21    0.57
   1  -3  13    1.01    0.77
   2  -2 -13   16.36    1.54
   0   2 -13   13.78    1.16
   0   2 -13   15.14    1.49
   0  -2  13   13.60    1.27
   2   0  13   14.98    1.61
   0  -2  13   15.32    1.75
   1   1 -13    2.22    0.51
   1   1 -13    3.06    0.80
   1  -2 -13    2.87    0.77
  -2   1 -13    2.78    0.74
  -1  -1  13    1.53    0.54
   2  -1  13    2.38    0.89
  -1  -1  13    1.48    0.81
   2   0 -13    0.59    0.68
  -2   2 -13    0.10    0.61
   0  -2 -13    0.46    0.68
   2   0 -13    0.12    0.39
   2  -2  13    0.19    0.73
  -2   0  13    0.20    0.46
  -2   0  13    0.41    0.67
  -2   3 -13   14.66    1.21
   3  -1 -13   17.10    1.57
  -2   3 -13   14.96    1.54
   2  -3  13   14.33    1.77
   2  -3  13   15.29    1.35
  -2   4 -13    3.01    0.96
   4  -2 -13    2.90    0.86
  -2   4 -13    2.15    0.57
   2  -4  13    2.12    0.67
   2  -4  13    2.08    0.99
  -2   5 -13    0.01    0.50
  -2   5 -13    0.57    0.79
   5  -3 -13    0.35    0.75
   2  -5  13   -0.35    0.84
   2  -5  13   -0.09    0.60
  -1   4 -13   13.66    1.26
  -1   4 -13   17.13    1.84
   1  -4  13   14.72    1.40
   1  -4  13   14.37    1.73
   0   3 -13    2.51    0.87
   3  -3 -13    2.76    0.87
   0   3 -13    1.99    0.54
  -3   0 -13    3.51    0.87
   0  -3  13    1.70    0.61
   0  -3  13    1.99    0.96
   3   0  13    2.99    0.90
   2  -3 -13    0.63    0.63
  -3   1 -13    0.43    0.66
   1   2 -13   -0.60    0.53
   1   2 -13    0.42    0.45
   3  -1  13   -0.46    0.71
  -1  -2  13    1.11    0.88
  -1  -2  13   -0.05    0.48
  -3   2 -13   16.95    1.59
   1  -3 -13   17.87    1.57
   2   1 -13   17.31    1.63
   2   1 -13   14.96    1.29
  -3   2 -13   17.99    1.81
  -2  -1  13   18.71    1.95
   3  -2  13   15.18    1.83
  -2  -1  13   13.45    1.35
  -3   3 -13    1.57    0.81
   3   0 -13    2.02    0.82
   3   0 -13    2.20    0.57
  -3   3 -13    3.99    0.93
   3  -3  13    2.58    0.95
  -3   0  13    2.58    0.68
  -3   0  13    2.92    0.95
  -3   4 -13    0.28    0.69
   4  -1 -13    0.98    0.71
  -3   4 -13    0.67    0.67
   4  -1 -13   -0.15    0.44
  -3   4 -13   -0.38    0.44
   3  -4  13    0.55    0.84
   3  -4  13    0.70    0.57
  -4   1  13    0.33    0.56
  -3   5 -13   12.57    1.62
  -3   5 -13   11.59    1.21
   5  -2 -13   17.66    1.72
   3  -5  13   16.36    1.90
   3  -5  13   13.73    1.39
  -3   6 -13    1.99    1.06
   6  -3 -13    3.69    1.17
   3  -6  13    3.54    1.18
  -1   5 -13    3.32    0.68
   5  -4 -13    4.02    1.04
  -1   5 -13    3.70    1.01
   1  -5  13    2.36    1.05
   1  -5  13    1.49    0.72
  -4   0 -13   -0.14    0.64
   0   4 -13   -0.45    0.46
   4  -4 -13    0.19    0.67
   0   4 -13    0.13    0.71
   0  -4  13    0.17    0.62
   0  -4  13    0.69    0.85
   1   3 -13   15.28    1.68
  -4   1 -13   16.81    1.70
   3  -4 -13   16.89    1.61
   1   3 -13   10.67    1.17
   4  -1  13   14.43    1.71
  -1  -3  13   13.81    1.34
  -1  -3  13   14.73    1.76
   2   2 -13    2.20    0.82
   2   2 -13    2.57    0.60
  -4   2 -13    2.50    0.81
   2  -4 -13    3.15    0.83
  -2  -2  13    2.26    0.67
   4  -2  13    3.21    1.07
  -2  -2  13    3.63    1.06
   3   1 -13    0.50    0.66
   3   1 -13    0.66    0.49
  -4   3 -13   -0.29    0.60
  -4   3 -13    0.24    0.66
   4  -3  13   -0.18    0.82
  -3  -1  13   -0.02    0.57
  -3  -1  13    0.40    0.76
   4   0 -13   15.06    1.64
  -4   4 -13   12.85    1.55
   4   0 -13   12.87    1.26
   4  -4  13   13.18    1.72
  -4   0  13   13.03    1.64
  -4   0  13   15.46    1.43
   5  -1 -13    2.19    0.66
  -4   5 -13    2.21    0.95
  -4   5 -13    3.35    0.97
   5  -1 -13    3.20    0.95
  -4   5 -13    2.86    0.63
   4  -5  13    3.93    0.77
   4  -5  13    2.28    1.00
  -5   0 -13   16.60    2.29
   0   5 -13   11.00    1.23
   0   5 -13   15.81    1.81
   0  -5  13   16.65    1.96
   1   4 -13    2.39    0.65
  -5   1 -13    1.76    0.79
   4  -5 -13    2.96    0.89
   1   4 -13    2.74    0.87
  -1  -4  13    2.07    0.69
  -1  -4  13    2.23    1.03
   5  -1  13    0.95    0.88
   2   3 -13   -0.26    0.49
   3  -5 -13    1.28    0.67
   2   3 -13    0.81    0.71
  -5   2 -13   -0.60    0.60
  -2  -3  13   -0.18    0.56
   5  -2  13   -1.00    0.78
  -2  -3  13    0.03    0.81
   3   2 -13   11.85    1.20
   3   2 -13   13.40    1.49
  -5   3 -13   14.04    1.62
  -3  -2  13   13.30    1.31
   5  -3  13   12.55    1.71
  -3  -2  13   11.84    1.66
   4   1 -13    2.72    0.68
   4   1 -13    2.82    0.87
  -5   4 -13    2.98    0.94
  -4  -1  13    2.49    0.77
   5  -4  13    3.47    1.09
  -4  -1  13    3.07    1.09
  -5   5 -13   -0.19    0.69
   5   0 -13    0.47    0.72
  -5   5 -13    0.80    0.76
   5   0 -13    0.76    0.58
   5  -5  13   -0.14    0.85
   5  -5  13   -0.78    0.54
  -5   0  13   -0.78    0.59
  -5   0  13   -1.04    0.85
   3   3 -13    2.95    1.08
  -6   3 -13    2.54    1.17
  -3  -3  13    2.58    1.32
   6  -3  13    3.30    1.30
   0   0 -14    2.53    0.76
   1  -1 -14    6.23    1.03
  -1   0 -14    4.78    0.88
   0   1 -14    5.51    1.01
   0  -1  14    4.92    1.07
  -1   1 -14   28.03    2.17
   0  -1 -14   29.81    2.15
   1   0 -14   28.41    2.20
   1  -1  14   27.75    2.33
  -1   0  14   27.18    2.25
  -1   2 -14    3.71    0.91
   2  -1 -14    3.74    0.90
   1  -2  14    2.73    1.01
   3  -2 -14    3.49    0.88
  -1   3 -14    4.77    1.03
  -1   3 -14    4.05    0.65
   1  -3  14    2.56    0.66
   1  -3  14    3.84    1.11
   0   2 -14   25.56    1.76
   0   2 -14   27.51    2.17
   2  -2 -14   25.39    2.09
   0  -2  14   25.60    1.87
   0  -2  14   27.95    2.30
  -2   1 -14    2.86    0.79
   1   1 -14    2.22    0.80
   1  -2 -14    3.26    0.79
   2  -1  14    2.87    0.92
  -1  -1  14    4.37    1.04
   2   0 -14    4.59    1.00
  -2   2 -14    5.99    1.02
  -2   0  14    5.76    1.07
   2  -2  14    5.46    1.17
  -2   3 -14   22.56    2.01
   3  -1 -14   23.41    2.00
   2  -3  14   23.90    2.22
   4  -2 -14    1.77    0.82
  -2   4 -14    1.40    0.83
  -2   4 -14    2.46    0.57
   2  -4  14    3.64    1.08
   2  -4  14    2.79    0.70
  -1   4 -14   17.55    1.48
   4  -3 -14   21.84    1.91
  -1   4 -14   18.85    1.94
   1  -4  14   21.58    1.66
   1  -4  14   19.94    2.12
   0   3 -14    2.20    0.86
   0   3 -14    2.51    0.59
   3  -3 -14    4.39    0.92
   0  -3  14    1.80    0.95
   0  -3  14    2.85    0.70
   1   2 -14    4.56    0.69
   1   2 -14    4.66    0.97
   2  -3 -14    5.43    0.99
   3  -1  14    5.11    1.09
  -1  -2  14    2.73    0.69
  -1  -2  14    4.99    1.11
   2   1 -14   23.49    1.65
   2   1 -14   23.93    2.00
   3  -2  14   23.58    2.22
  -2  -1  14   21.67    1.74
  -2  -1  14   24.07    2.13
   3   0 -14    1.28    0.82
  -3   3 -14    2.34    0.84
   3   0 -14    2.23    0.83
  -3   0  14    3.26    0.72
  -3   0  14    2.74    0.91
   3  -3  14    1.21    0.88
  -3   4 -14    2.59    0.90
   4  -1 -14    5.01    1.04
   3  -4  14    3.47    1.08
   1   3 -14   18.25    1.46
   1   3 -14   19.50    1.81
  -4   1 -14   19.61    1.86
   4  -1  14   14.56    1.79
  -1  -3  14   20.74    2.10
  -1  -3  14   18.34    1.56
  -4   2 -14    2.35    0.83
   2   2 -14    1.41    0.73
   2   2 -14    1.62    0.58
  -2  -2  14    0.89    0.63
  -2  -2  14    3.73    1.06
   4  -2  14    1.59    0.94
  -4   3 -14    5.70    1.11
   3   1 -14    4.30    0.72
   3   1 -14    4.42    0.94
  -3  -1  14    3.71    1.03
   4  -3  14    3.41    1.09
  -3  -1  14    3.30    0.78
   0   0 -15    3.37    0.87
   0   1 -15    6.07    1.07
   1  -1 -15    7.23    1.04
   0  -1  15    5.29    1.10
   1   0 -15    0.26    0.65
  -1   1 -15    0.23    0.61
   1  -1  15    1.27    0.82
   1  -2  15    3.83    1.69
  -1  -1  15    3.72    1.41
   0   0   0    0.00    0.00
;
_shelx_hkl_checksum     90490
_shelx_res_file
;
TITL EL16_D160_DRX12_K2RbDy_0m in P-3m1
    shelx.res
    created by SHELXL-2018/3 at 20:43:25 on 12-Jun-2019
CELL  0.71073   5.9728   5.9728   7.7780   90.000   90.000  120.000
ZERR     1.00   0.0001   0.0001   0.0001    0.000    0.000    0.000
LATT   1
SYMM  - Y,   X - Y,   Z
SYMM  - X + Y, - X,   Z
SYMM    X - Y, - Y, - Z
SYMM  - X, - X + Y, - Z
SYMM    Y,   X, - Z
SFAC  O    V    K    DY   RB
UNIT  8 2 1 1 2
MERG   2
SHEL 50 0.54
ACTA
FMAP   2
PLAN   10
ACTA
BOND
LIST 4
L.S.  10
TEMP    23.00
WGHT    0.023900    0.125200
EXTI    0.012379
FVAR       0.20874
RB1   5    0.000000    0.000000    0.500000    10.08333    0.04628    0.04628 =
         0.01412    0.00000    0.00000    0.02314
DY1   4    0.000000    0.000000    0.000000    10.08333    0.00565    0.00565 =
         0.01243    0.00000    0.00000    0.00282
K1    3    0.333333    0.666667    0.801282    10.08333    0.00822    0.00822 =
         0.01282    0.00000    0.00000    0.00411
RB2   5    0.333333    0.666667    0.796941    10.08333    0.01944    0.01944 =
         0.01854    0.00000    0.00000    0.00972
V1    2    0.333333    0.666667    0.246180    10.16667    0.00766    0.00766 =
         0.00763    0.00000    0.00000    0.00383
O1    1    0.175714    0.824286    0.171985    10.50000    0.02188    0.02188 =
         0.04240    0.00805   -0.00805    0.01409
O2    1    0.333333    0.666667    0.456652    10.16667    0.05419    0.05419 =
         0.00839    0.00000    0.00000    0.02710
HKLF 4
REM  EL16_D160_DRX12_K2RbDy_0m in P-3m1
REM wR2 = 0.0418, GooF = S = 1.110, Restrained GooF = 1.110 for all data
REM R1 = 0.0159 for 631 Fo > 4sig(Fo) and 0.0167 for all 647 data
REM 24 parameters refined using 0 restraints
END
WGHT      0.0239      0.1252
REM Highest difference peak  1.352,  deepest hole -1.352,  1-sigma level  0.196
Q1    1   0.1001  0.1001  0.0000  10.50000  0.05    1.12
Q2    1   0.0000  0.0000  0.1776  10.16667  0.05    1.03
Q3    1   0.0000  0.0000  0.3034  10.16667  0.05    0.84
Q4    1   0.3333  0.6667  0.6265  10.16667  0.05    0.71
Q5    1   0.0870  0.9130  0.1170  10.50000  0.05    0.65
Q6    1   0.2413  0.7587  0.1507  10.50000  0.05    0.58
Q7    1  -0.0487  0.0487  0.1439  10.50000  0.05    0.57
Q8    1   0.2970  0.5941  0.4032  10.50000  0.05    0.56
Q9    1   0.3333  0.6667  0.9830  10.16667  0.05    0.51
Q10   1  -0.0673  0.0673  0.3849  10.50000  0.05    0.47
;
_shelx_res_checksum     46249
data_II
_database_code_depnum_ccdc_archive 'CCDC 1934723'
_audit_creation_method     'SHELXL-2018/3'
_chemical_name_systematic
;
Caesium potassium gadolinium bis(vanadate)
;
_chemical_name_common     ?
_chemical_formula_moiety     'Cs1.52 Gd K1.48 O8 V2'
_chemical_formula_sum     'Cs1.52 Gd K1.48 O8 V2'
_chemical_formula_structural     'Cs1.52 K1.48 Gd (V O4)2'
_chemical_formula_iupac     'Cs1.52 K1.48 Gd (V O4)2'
_chemical_formula_weight     646.74
_chemical_melting_point     ?
_space_group_crystal_system     trigonal
_space_group_name_H-M_alt     'P -3 m 1'
_space_group_name_Hall     '-p 3 2"'
loop_
    _space_group_symop_operation_xyz
    'x, y, z'
    '-y, x-y, z'
    'y, x, -z'
    '-x+y, -x, z'
    '-x, -x+y, -z'
    'x-y, -y, -z'
    '-x, -y, -z'
    'y, -x+y, -z'
    '-y, -x, z'
    'x-y, x, -z'
    'x, x-y, z'
    '-x+y, y, z'
_cell_length_a     6.03210(10)
_cell_length_b     6.03210(10)
_cell_length_c     7.9821(2)
_cell_angle_alpha     90
_cell_angle_beta     90
_cell_angle_gamma     120
_cell_volume     251.527(10)
_cell_formula_units_Z     1
_cell_measurement_reflns_used     678
_cell_measurement_theta_min     3.901
_cell_measurement_theta_max     41.112
_cell_measurement_temperature     296(2)
_exptl_crystal_description     block
_exptl_crystal_colour     colourless
_exptl_crystal_size_max     0.34
_exptl_crystal_size_mid     0.26
_exptl_crystal_size_min     0.22
_exptl_crystal_density_diffrn     4.270
_exptl_crystal_F_000     286
_exptl_absorpt_coefficient_mu     14.368
_exptl_absorpt_correction_type     multi-scan
_exptl_absorpt_process_details
;
(SADABS; Krause <i>et al.</i>, 2015)
;
_exptl_absorpt_correction_T_min     0.6385
_exptl_absorpt_correction_T_max     0.7474
_diffrn_ambient_temperature     296(2)
_diffrn_radiation_type     MoK\a
_diffrn_radiation_wavelength     0.71073
_diffrn_radiation_source     'fine-focus sealed tube'
_diffrn_radiation_monochromator     graphite
_diffrn_measurement_device_type     'Bruker X8 APEX'
_diffrn_measurement_method     '\f and \w scans'
_diffrn_detector     'APEX II CCD area-detector'
_diffrn_reflns_number     14472
_diffrn_reflns_av_R_equivalents     0.0383
_diffrn_reflns_av_unetI/netI     0.0118
_diffrn_reflns_theta_min     3.901
_diffrn_reflns_theta_max     41.112
_diffrn_reflns_theta_full     25.242
_diffrn_measured_fraction_theta_max     0.999
_diffrn_measured_fraction_theta_full     0.995
_diffrn_reflns_limit_h_min     -11
_diffrn_reflns_limit_h_max     11
_diffrn_reflns_limit_k_min     -9
_diffrn_reflns_limit_k_max     11
_diffrn_reflns_limit_l_min     -14
_diffrn_reflns_limit_l_max     14
_refine_special_details     ?
_reflns_number_total     678
_reflns_number_gt     666
_reflns_threshold_expression     'I > 2\s(I)'
_refine_ls_structure_factor_coef     Fsqd
_refine_ls_matrix_type     full
_refine_ls_R_factor_all     0.0106
_refine_ls_R_factor_gt     0.0104
_refine_ls_wR_factor_gt     0.0277
_refine_ls_wR_factor_ref     0.0278
_refine_ls_goodness_of_fit_ref     1.094
_refine_ls_restrained_S_all     1.094
_refine_ls_number_reflns     678
_refine_ls_number_parameters     25
_refine_ls_number_restraints     0
_refine_ls_hydrogen_treatment     undef
_refine_ls_weighting_scheme     calc
_refine_ls_weighting_details
              'w=1/[\s^2^(Fo^2^)+(0.0140P)^2^+0.0871P] where P=(Fo^2^+2Fc^2^)/3'
_atom_sites_solution_hydrogens     .
_atom_sites_solution_primary     ?
_atom_sites_solution_secondary     ?
_refine_ls_shift/su_max     0.000
_refine_ls_shift/su_mean     0.000
_refine_diff_density_max     0.631
_refine_diff_density_min     -0.940
_refine_ls_extinction_method
;
SHELXL2018 (Sheldrick, 2015<i>b</i>)
;
_refine_ls_extinction_coef     0.0022(6)
_refine_ls_extinction_expression
                                  'Fc^*^=kFc[1+0.001xFc^2^\l^3^/sin(2\q)]^-1/4^'
loop_
    _atom_type_symbol
    _atom_type_description
    _atom_type_scat_dispersion_real
    _atom_type_scat_dispersion_imag
    _atom_type_scat_source
    'O' 'O' 0.0106 0.0060
                         'International Tables Vol C Tables 4.2.6.8 and 6.1.1.4'
    'K' 'K' 0.2009 0.2494
                         'International Tables Vol C Tables 4.2.6.8 and 6.1.1.4'
    'V' 'V' 0.3005 0.5294
                         'International Tables Vol C Tables 4.2.6.8 and 6.1.1.4'
    'Cs' 'Cs' -0.3680 2.1192
                         'International Tables Vol C Tables 4.2.6.8 and 6.1.1.4'
    'Gd' 'Gd' -0.1653 3.9035
                         'International Tables Vol C Tables 4.2.6.8 and 6.1.1.4'
_computing_data_collection
;
APEX2 (Bruker, 2009)
;
_computing_cell_refinement
;
SAINT-Plus (Bruker, 2009)
;
_computing_data_reduction
;
SAINT-Plus (Bruker, 2009)
;
_computing_structure_solution
;
SHELXT2014 (Sheldrick, 2015<i>a</i>)
;
_computing_structure_refinement
;
SHELXL2018 (Sheldrick, 2015<i>b</i>)
;
_computing_molecular_graphics
;
ORTEP-3 for Windows (Farrugia, 2012) and
Mercury (Macrae <i>et al.</i>, 2008)
;
_computing_publication_material
;
publCIF (Westrip, 2010)
;
loop_
    _atom_site_type_symbol
    _atom_site_label
    _atom_site_fract_x
    _atom_site_fract_y
    _atom_site_fract_z
    _atom_site_U_iso_or_equiv
    _atom_site_adp_type
    _atom_site_calc_flag
    _atom_site_occupancy
    _atom_site_disorder_assembly
    _atom_site_disorder_group
    Cs Cs1 0.000000 0.000000 0.500000 0.02453(5) Uani d 1 . .
    Gd Gd1 0.000000 0.000000 0.000000 0.00899(4) Uani d 1 . .
    K K1 0.333333 0.666667 0.7877(3) 0.0113(5) Uani d 0.7404(18) . .
    Cs Cs2 0.333333 0.666667 0.7867(4) 0.0230(8) Uani d 0.2597(18) . .
    V V1 0.333333 0.666667 0.23977(4) 0.00899(5) Uani d 1 . .
    O O1 0.17704(10) 0.82296(10) 0.16910(16) 0.0265(2) Uani d 1 . .
    O O2 0.333333 0.666667 0.4470(3) 0.0317(5) Uani d 1 . .
loop_
    _atom_site_aniso_label
    _atom_site_aniso_U_11
    _atom_site_aniso_U_22
    _atom_site_aniso_U_33
    _atom_site_aniso_U_12
    _atom_site_aniso_U_13
    _atom_site_aniso_U_23
    Cs1 0.02979(7) 0.02979(7) 0.01402(8) 0.01489(3) 0.000 0.000
    Gd1 0.00627(4) 0.00627(4) 0.01444(6) 0.00313(2) 0.000 0.000
    K1 0.0091(6) 0.0091(6) 0.0156(9) 0.0046(3) 0.000 0.000
    Cs2 0.0200(9) 0.0200(9) 0.0288(14) 0.0100(5) 0.000 0.000
    V1 0.00756(7) 0.00756(7) 0.01186(11) 0.00378(3) 0.000 0.000
    O1 0.0244(4) 0.0244(4) 0.0379(6) 0.0177(4) -0.00613(19) 0.00613(19)
    O2 0.0404(7) 0.0404(7) 0.0144(7) 0.0202(4) 0.000 0.000
_geom_special_details
;
 All esds (except the esd in the dihedral angle between two l.s. planes)
 are estimated using the full covariance matrix.  The cell esds are taken
 into account individually in the estimation of esds in distances, angles
 and torsion angles; correlations between esds in cell parameters are only
 used when they are defined by crystal symmetry.  An approximate (isotropic)
 treatment of cell esds is used for estimating esds involving l.s. planes.
;
loop_
    _geom_bond_atom_site_label_1
    _geom_bond_atom_site_label_2
    _geom_bond_site_symmetry_2
    _geom_bond_distance
    _geom_bond_publ_flag
    Cs1 O1 10_656 3.2245(13) ?
    Cs1 O1 4_455 3.2245(13) ?
    Cs1 O1 7_566 3.2245(13) ?
    Cs1 O1 1_545 3.2245(13) ?
    Cs1 O1 8_446 3.2245(13) ?
    Cs1 O1 2_665 3.2245(13) ?
    Cs1 O2 7_666 3.5082(3) ?
    Cs1 O2 1_445 3.5082(3) ?
    Cs1 O2 7_556 3.5082(3) ?
    Cs1 O2 . 3.5083(3) ?
    Cs1 O2 7_566 3.5083(3) ?
    Cs1 O2 1_545 3.5083(2) ?
    Gd1 O1 8_445 2.2898(10) ?
    Gd1 O1 2_665 2.2898(10) ?
    Gd1 O1 7_565 2.2898(10) ?
    Gd1 O1 1_545 2.2898(10) ?
    Gd1 O1 10_655 2.2898(10) ?
    Gd1 O1 4_455 2.2898(10) ?
    Gd1 K1 1_444 3.8732(12) ?
    Gd1 K1 7_666 3.8732(12) ?
    Gd1 K1 1_554 3.8731(12) ?
    Gd1 K1 7_556 3.8731(12) ?
    Gd1 K1 1_544 3.8732(12) ?
    Gd1 K1 7_566 3.8732(12) ?
    K1 O2 . 2.719(3) ?
    K1 O1 10_666 3.0377(4) ?
    K1 O1 8_456 3.0377(4) ?
    K1 O1 7_676 3.0377(4) ?
    K1 O1 7_566 3.0377(4) ?
    K1 O1 8_556 3.0377(4) ?
    K1 O1 10_656 3.0377(4) ?
    K1 V1 7_666 3.48948(18) ?
    K1 V1 7_566 3.48953(18) ?
    K1 V1 7_676 3.48953(18) ?
    K1 V1 1_556 3.609(3) ?
    Cs2 O2 . 2.712(4) ?
    Cs2 O1 10_666 3.0386(4) ?
    Cs2 O1 8_456 3.0386(4) ?
    Cs2 O1 7_676 3.0386(4) ?
    Cs2 O1 7_566 3.0386(4) ?
    Cs2 O1 8_556 3.0386(4) ?
    Cs2 O1 10_656 3.0386(4) ?
    Cs2 O1 1_556 3.462(3) ?
    Cs2 O1 4_566 3.462(3) ?
    Cs2 O1 2_666 3.462(3) ?
    Cs2 V1 7_666 3.4890(2) ?
    Cs2 V1 7_566 3.4890(2) ?
    V1 O2 . 1.654(2) ?
    V1 O1 . 1.7276(10) ?
    V1 O1 2_665 1.7276(10) ?
    V1 O1 4_565 1.7276(10) ?
loop_
    _geom_angle_atom_site_label_1
    _geom_angle_atom_site_label_2
    _geom_angle_atom_site_label_3
    _geom_angle_site_symmetry_1
    _geom_angle_site_symmetry_3
    _geom_angle
    _geom_angle_publ_flag
    O1 Cs1 O1 10_656 4_455 180.0 ?
    O1 Cs1 O1 10_656 7_566 59.57(3) ?
    O1 Cs1 O1 4_455 7_566 120.43(3) ?
    O1 Cs1 O1 10_656 1_545 120.43(3) ?
    O1 Cs1 O1 4_455 1_545 59.57(3) ?
    O1 Cs1 O1 7_566 1_545 180.0 ?
    O1 Cs1 O1 10_656 8_446 59.57(3) ?
    O1 Cs1 O1 4_455 8_446 120.43(3) ?
    O1 Cs1 O1 7_566 8_446 59.57(3) ?
    O1 Cs1 O1 1_545 8_446 120.43(3) ?
    O1 Cs1 O1 10_656 2_665 120.43(3) ?
    O1 Cs1 O1 4_455 2_665 59.57(3) ?
    O1 Cs1 O1 7_566 2_665 120.43(3) ?
    O1 Cs1 O1 1_545 2_665 59.57(3) ?
    O1 Cs1 O1 8_446 2_665 180.0 ?
    O1 Cs1 O2 10_656 7_666 48.07(4) ?
    O1 Cs1 O2 4_455 7_666 131.93(4) ?
    O1 Cs1 O2 7_566 7_666 100.71(3) ?
    O1 Cs1 O2 1_545 7_666 79.29(3) ?
    O1 Cs1 O2 8_446 7_666 100.71(3) ?
    O1 Cs1 O2 2_665 7_666 79.29(3) ?
    O1 Cs1 O2 10_656 1_445 131.93(4) ?
    O1 Cs1 O2 4_455 1_445 48.07(4) ?
    O1 Cs1 O2 7_566 1_445 79.29(3) ?
    O1 Cs1 O2 1_545 1_445 100.71(3) ?
    O1 Cs1 O2 8_446 1_445 79.29(3) ?
    O1 Cs1 O2 2_665 1_445 100.71(3) ?
    O2 Cs1 O2 7_666 1_445 180.0 ?
    O1 Cs1 O2 10_656 7_556 100.71(3) ?
    O1 Cs1 O2 4_455 7_556 79.29(3) ?
    O1 Cs1 O2 7_566 7_556 100.71(3) ?
    O1 Cs1 O2 1_545 7_556 79.29(3) ?
    O1 Cs1 O2 8_446 7_556 48.07(4) ?
    O1 Cs1 O2 2_665 7_556 131.93(4) ?
    O2 Cs1 O2 7_666 7_556 118.567(13) ?
    O2 Cs1 O2 1_445 7_556 61.433(14) ?
    O1 Cs1 O2 10_656 . 79.29(3) ?
    O1 Cs1 O2 4_455 . 100.71(3) ?
    O1 Cs1 O2 7_566 . 79.29(3) ?
    O1 Cs1 O2 1_545 . 100.71(3) ?
    O1 Cs1 O2 8_446 . 131.93(4) ?
    O1 Cs1 O2 2_665 . 48.07(4) ?
    O2 Cs1 O2 7_666 . 61.434(13) ?
    O2 Cs1 O2 1_445 . 118.566(13) ?
    O2 Cs1 O2 7_556 . 180.0 ?
    O1 Cs1 O2 10_656 7_566 100.71(3) ?
    O1 Cs1 O2 4_455 7_566 79.29(3) ?
    O1 Cs1 O2 7_566 7_566 48.07(4) ?
    O1 Cs1 O2 1_545 7_566 131.93(4) ?
    O1 Cs1 O2 8_446 7_566 100.71(3) ?
    O1 Cs1 O2 2_665 7_566 79.29(3) ?
    O2 Cs1 O2 7_666 7_566 118.565(14) ?
    O2 Cs1 O2 1_445 7_566 61.435(13) ?
    O2 Cs1 O2 7_556 7_566 118.565(14) ?
    O2 Cs1 O2 . 7_566 61.434(13) ?
    O1 Cs1 O2 10_656 1_545 79.29(3) ?
    O1 Cs1 O2 4_455 1_545 100.71(3) ?
    O1 Cs1 O2 7_566 1_545 131.93(4) ?
    O1 Cs1 O2 1_545 1_545 48.07(4) ?
    O1 Cs1 O2 8_446 1_545 79.29(3) ?
    O1 Cs1 O2 2_665 1_545 100.71(3) ?
    O2 Cs1 O2 7_666 1_545 61.435(13) ?
    O2 Cs1 O2 1_445 1_545 118.565(14) ?
    O2 Cs1 O2 7_556 1_545 61.435(13) ?
    O2 Cs1 O2 . 1_545 118.566(14) ?
    O2 Cs1 O2 7_566 1_545 180.0 ?
    O1 Gd1 O1 8_445 2_665 180.00(5) ?
    O1 Gd1 O1 8_445 7_565 88.78(5) ?
    O1 Gd1 O1 2_665 7_565 91.22(5) ?
    O1 Gd1 O1 8_445 1_545 91.22(5) ?
    O1 Gd1 O1 2_665 1_545 88.78(5) ?
    O1 Gd1 O1 7_565 1_545 180.00(6) ?
    O1 Gd1 O1 8_445 10_655 88.78(5) ?
    O1 Gd1 O1 2_665 10_655 91.22(5) ?
    O1 Gd1 O1 7_565 10_655 88.78(5) ?
    O1 Gd1 O1 1_545 10_655 91.22(5) ?
    O1 Gd1 O1 8_445 4_455 91.22(5) ?
    O1 Gd1 O1 2_665 4_455 88.78(5) ?
    O1 Gd1 O1 7_565 4_455 91.22(5) ?
    O1 Gd1 O1 1_545 4_455 88.78(5) ?
    O1 Gd1 O1 10_655 4_455 180.00(6) ?
    O1 Gd1 K1 8_445 1_444 51.601(16) ?
    O1 Gd1 K1 2_665 1_444 128.399(17) ?
    O1 Gd1 K1 7_565 1_444 51.602(16) ?
    O1 Gd1 K1 1_545 1_444 128.398(16) ?
    O1 Gd1 K1 10_655 1_444 117.93(5) ?
    O1 Gd1 K1 4_455 1_444 62.07(5) ?
    O1 Gd1 K1 8_445 7_666 128.399(17) ?
    O1 Gd1 K1 2_665 7_666 51.601(16) ?
    O1 Gd1 K1 7_565 7_666 128.398(16) ?
    O1 Gd1 K1 1_545 7_666 51.602(16) ?
    O1 Gd1 K1 10_655 7_666 62.07(5) ?
    O1 Gd1 K1 4_455 7_666 117.93(5) ?
    K1 Gd1 K1 1_444 7_666 180.0 ?
    O1 Gd1 K1 8_445 1_554 117.93(5) ?
    O1 Gd1 K1 2_665 1_554 62.07(5) ?
    O1 Gd1 K1 7_565 1_554 51.602(16) ?
    O1 Gd1 K1 1_545 1_554 128.398(16) ?
    O1 Gd1 K1 10_655 1_554 51.602(16) ?
    O1 Gd1 K1 4_455 1_554 128.398(16) ?
    K1 Gd1 K1 1_444 1_554 102.28(4) ?
    K1 Gd1 K1 7_666 1_554 77.72(4) ?
    O1 Gd1 K1 8_445 7_556 62.07(5) ?
    O1 Gd1 K1 2_665 7_556 117.93(5) ?
    O1 Gd1 K1 7_565 7_556 128.398(16) ?
    O1 Gd1 K1 1_545 7_556 51.602(16) ?
    O1 Gd1 K1 10_655 7_556 128.398(16) ?
    O1 Gd1 K1 4_455 7_556 51.602(16) ?
    K1 Gd1 K1 1_444 7_556 77.72(4) ?
    K1 Gd1 K1 7_666 7_556 102.28(4) ?
    K1 Gd1 K1 1_554 7_556 180.0 ?
    O1 Gd1 K1 8_445 1_544 51.602(16) ?
    O1 Gd1 K1 2_665 1_544 128.398(16) ?
    O1 Gd1 K1 7_565 1_544 117.93(5) ?
    O1 Gd1 K1 1_545 1_544 62.07(5) ?
    O1 Gd1 K1 10_655 1_544 51.602(16) ?
    O1 Gd1 K1 4_455 1_544 128.398(16) ?
    K1 Gd1 K1 1_444 1_544 102.28(4) ?
    K1 Gd1 K1 7_666 1_544 77.72(4) ?
    K1 Gd1 K1 1_554 1_544 102.28(4) ?
    K1 Gd1 K1 7_556 1_544 77.72(4) ?
    O1 Gd1 K1 8_445 7_566 128.398(16) ?
    O1 Gd1 K1 2_665 7_566 51.602(16) ?
    O1 Gd1 K1 7_565 7_566 62.07(5) ?
    O1 Gd1 K1 1_545 7_566 117.93(5) ?
    O1 Gd1 K1 10_655 7_566 128.398(16) ?
    O1 Gd1 K1 4_455 7_566 51.602(16) ?
    K1 Gd1 K1 1_444 7_566 77.72(4) ?
    K1 Gd1 K1 7_666 7_566 102.28(4) ?
    K1 Gd1 K1 1_554 7_566 77.72(4) ?
    K1 Gd1 K1 7_556 7_566 102.28(4) ?
    K1 Gd1 K1 1_544 7_566 180.0 ?
    O2 K1 O1 . 10_666 96.52(6) ?
    O2 K1 O1 . 8_456 96.52(6) ?
    O1 K1 O1 10_666 8_456 63.65(4) ?
    O2 K1 O1 . 7_676 96.52(6) ?
    O1 K1 O1 10_666 7_676 55.49(4) ?
    O1 K1 O1 8_456 7_676 118.73(2) ?
    O2 K1 O1 . 7_566 96.52(6) ?
    O1 K1 O1 10_666 7_566 118.73(2) ?
    O1 K1 O1 8_456 7_566 55.49(4) ?
    O1 K1 O1 7_676 7_566 166.32(11) ?
    O2 K1 O1 . 8_556 96.52(6) ?
    O1 K1 O1 10_666 8_556 118.73(2) ?
    O1 K1 O1 8_456 8_556 166.32(11) ?
    O1 K1 O1 7_676 8_556 63.65(4) ?
    O1 K1 O1 7_566 8_556 118.73(2) ?
    O2 K1 O1 . 10_656 96.52(6) ?
    O1 K1 O1 10_666 10_656 166.32(11) ?
    O1 K1 O1 8_456 10_656 118.73(2) ?
    O1 K1 O1 7_676 10_656 118.73(2) ?
    O1 K1 O1 7_566 10_656 63.65(4) ?
    O1 K1 O1 8_556 10_656 55.49(4) ?
    O2 K1 V1 . 7_666 86.40(4) ?
    O1 K1 V1 10_666 7_666 147.94(2) ?
    O1 K1 V1 8_456 7_666 147.94(2) ?
    O1 K1 V1 7_676 7_666 92.45(2) ?
    O1 K1 V1 7_566 7_666 92.45(2) ?
    O1 K1 V1 8_556 7_666 29.676(19) ?
    O1 K1 V1 10_656 7_666 29.676(19) ?
    O2 K1 V1 . 7_566 86.40(4) ?
    O1 K1 V1 10_666 7_566 92.45(2) ?
    O1 K1 V1 8_456 7_566 29.675(19) ?
    O1 K1 V1 7_676 7_566 147.94(2) ?
    O1 K1 V1 7_566 7_566 29.676(19) ?
    O1 K1 V1 8_556 7_566 147.94(2) ?
    O1 K1 V1 10_656 7_566 92.45(2) ?
    V1 K1 V1 7_666 7_566 119.610(10) ?
    O2 K1 V1 . 7_676 86.40(4) ?
    O1 K1 V1 10_666 7_676 29.675(19) ?
    O1 K1 V1 8_456 7_676 92.45(2) ?
    O1 K1 V1 7_676 7_676 29.676(19) ?
    O1 K1 V1 7_566 7_676 147.94(2) ?
    O1 K1 V1 8_556 7_676 92.45(2) ?
    O1 K1 V1 10_656 7_676 147.94(2) ?
    V1 K1 V1 7_666 7_676 119.610(10) ?
    V1 K1 V1 7_566 7_676 119.609(10) ?
    O2 K1 V1 . 1_556 180.0 ?
    O1 K1 V1 10_666 1_556 83.48(6) ?
    O1 K1 V1 8_456 1_556 83.48(6) ?
    O1 K1 V1 7_676 1_556 83.48(6) ?
    O1 K1 V1 7_566 1_556 83.48(6) ?
    O1 K1 V1 8_556 1_556 83.48(6) ?
    O1 K1 V1 10_656 1_556 83.48(6) ?
    V1 K1 V1 7_666 1_556 93.60(4) ?
    V1 K1 V1 7_566 1_556 93.60(4) ?
    V1 K1 V1 7_676 1_556 93.60(4) ?
    O2 K1 Gd1 . 1_566 115.95(4) ?
    O1 K1 Gd1 10_666 1_566 36.21(2) ?
    O1 K1 Gd1 8_456 1_566 36.21(2) ?
    O1 K1 Gd1 7_676 1_566 85.31(3) ?
    O1 K1 Gd1 7_566 1_566 85.31(3) ?
    O1 K1 Gd1 8_556 1_566 137.69(7) ?
    O1 K1 Gd1 10_656 1_566 137.69(7) ?
    V1 K1 Gd1 7_666 1_566 157.65(8) ?
    V1 K1 Gd1 7_566 1_566 65.087(12) ?
    V1 K1 Gd1 7_676 1_566 65.087(12) ?
    V1 K1 Gd1 1_556 1_566 64.05(4) ?
    O2 Cs2 O1 . 10_666 96.67(7) ?
    O2 Cs2 O1 . 8_456 96.67(7) ?
    O1 Cs2 O1 10_666 8_456 63.63(4) ?
    O2 Cs2 O1 . 7_676 96.67(7) ?
    O1 Cs2 O1 10_666 7_676 55.47(4) ?
    O1 Cs2 O1 8_456 7_676 118.67(3) ?
    O2 Cs2 O1 . 7_566 96.67(7) ?
    O1 Cs2 O1 10_666 7_566 118.67(3) ?
    O1 Cs2 O1 8_456 7_566 55.47(4) ?
    O1 Cs2 O1 7_676 7_566 166.04(13) ?
    O2 Cs2 O1 . 8_556 96.67(7) ?
    O1 Cs2 O1 10_666 8_556 118.67(3) ?
    O1 Cs2 O1 8_456 8_556 166.04(13) ?
    O1 Cs2 O1 7_676 8_556 63.63(4) ?
    O1 Cs2 O1 7_566 8_556 118.67(3) ?
    O2 Cs2 O1 . 10_656 96.67(7) ?
    O1 Cs2 O1 10_666 10_656 166.04(13) ?
    O1 Cs2 O1 8_456 10_656 118.67(3) ?
    O1 Cs2 O1 7_676 10_656 118.67(3) ?
    O1 Cs2 O1 7_566 10_656 63.63(4) ?
    O1 Cs2 O1 8_556 10_656 55.47(4) ?
    O2 Cs2 O1 . 1_556 151.86(3) ?
    O1 Cs2 O1 10_666 1_556 60.03(5) ?
    O1 Cs2 O1 8_456 1_556 60.03(5) ?
    O1 Cs2 O1 7_676 1_556 83.15(6) ?
    O1 Cs2 O1 7_566 1_556 83.15(6) ?
    O1 Cs2 O1 8_556 1_556 108.15(8) ?
    O1 Cs2 O1 10_656 1_556 108.15(8) ?
    O2 Cs2 O1 . 4_566 151.86(3) ?
    O1 Cs2 O1 10_666 4_566 83.15(6) ?
    O1 Cs2 O1 8_456 4_566 108.15(8) ?
    O1 Cs2 O1 7_676 4_566 60.03(5) ?
    O1 Cs2 O1 7_566 4_566 108.15(8) ?
    O1 Cs2 O1 8_556 4_566 60.03(5) ?
    O1 Cs2 O1 10_656 4_566 83.15(6) ?
    O1 Cs2 O1 1_556 4_566 48.22(5) ?
    O2 Cs2 O1 . 2_666 151.86(3) ?
    O1 Cs2 O1 10_666 2_666 108.15(8) ?
    O1 Cs2 O1 8_456 2_666 83.15(6) ?
    O1 Cs2 O1 7_676 2_666 108.15(8) ?
    O1 Cs2 O1 7_566 2_666 60.03(5) ?
    O1 Cs2 O1 8_556 2_666 83.15(6) ?
    O1 Cs2 O1 10_656 2_666 60.03(5) ?
    O1 Cs2 O1 1_556 2_666 48.22(5) ?
    O1 Cs2 O1 4_566 2_666 48.22(5) ?
    O2 Cs2 V1 . 7_666 86.53(5) ?
    O1 Cs2 V1 10_666 7_666 147.92(2) ?
    O1 Cs2 V1 8_456 7_666 147.92(2) ?
    O1 Cs2 V1 7_676 7_666 92.44(2) ?
    O1 Cs2 V1 7_566 7_666 92.44(2) ?
    O1 Cs2 V1 8_556 7_666 29.680(19) ?
    O1 Cs2 V1 10_656 7_666 29.680(19) ?
    O1 Cs2 V1 1_556 7_666 121.61(8) ?
    O1 Cs2 V1 4_566 7_666 79.51(4) ?
    O1 Cs2 V1 2_666 7_666 79.51(4) ?
    O2 Cs2 V1 . 7_566 86.53(5) ?
    O1 Cs2 V1 10_666 7_566 92.44(2) ?
    O1 Cs2 V1 8_456 7_566 29.680(19) ?
    O1 Cs2 V1 7_676 7_566 147.91(2) ?
    O1 Cs2 V1 7_566 7_566 29.681(19) ?
    O1 Cs2 V1 8_556 7_566 147.92(2) ?
    O1 Cs2 V1 10_656 7_566 92.44(2) ?
    O1 Cs2 V1 1_556 7_566 79.51(4) ?
    O1 Cs2 V1 4_566 7_566 121.61(8) ?
    O1 Cs2 V1 2_666 7_566 79.51(4) ?
    V1 Cs2 V1 7_666 7_566 119.638(11) ?
    O2 V1 O1 . . 109.06(5) ?
    O2 V1 O1 . 2_665 109.06(5) ?
    O1 V1 O1 . 2_665 109.88(5) ?
    O2 V1 O1 . 4_565 109.06(5) ?
    O1 V1 O1 . 4_565 109.88(5) ?
    O1 V1 O1 2_665 4_565 109.88(5) ?
    O2 V1 K1 . 7_666 93.60(4) ?
    O1 V1 K1 . 7_666 157.34(6) ?
    O1 V1 K1 2_665 7_666 60.518(16) ?
    O1 V1 K1 4_565 7_666 60.518(16) ?
    O2 V1 K1 . 7_566 93.60(4) ?
    O1 V1 K1 . 7_566 60.517(16) ?
    O1 V1 K1 2_665 7_566 60.518(16) ?
    O1 V1 K1 4_565 7_566 157.34(6) ?
    K1 V1 K1 7_666 7_566 119.610(10) ?
    O2 V1 K1 . 7_676 93.60(4) ?
    O1 V1 K1 . 7_676 60.517(16) ?
    O1 V1 K1 2_665 7_676 157.34(6) ?
    O1 V1 K1 4_565 7_676 60.518(16) ?
    K1 V1 K1 7_666 7_676 119.610(10) ?
    K1 V1 K1 7_566 7_676 119.609(10) ?
    O2 V1 K1 . 1_554 180.0 ?
    O1 V1 K1 . 1_554 70.94(5) ?
    O1 V1 K1 2_665 1_554 70.94(5) ?
    O1 V1 K1 4_565 1_554 70.94(5) ?
    K1 V1 K1 7_666 1_554 86.40(4) ?
    K1 V1 K1 7_566 1_554 86.40(4) ?
    K1 V1 K1 7_676 1_554 86.40(4) ?
    O2 V1 Cs1 . 1_565 59.187(4) ?
    O1 V1 Cs1 . 1_565 49.87(5) ?
    O1 V1 Cs1 2_665 1_565 124.970(19) ?
    O1 V1 Cs1 4_565 1_565 124.970(19) ?
    K1 V1 Cs1 7_666 1_565 152.79(5) ?
    K1 V1 Cs1 7_566 1_565 66.64(3) ?
    K1 V1 Cs1 7_676 1_565 66.64(3) ?
    K1 V1 Cs1 1_554 1_565 120.814(4) ?
    O2 V1 Cs1 . 1_665 59.187(4) ?
    O1 V1 Cs1 . 1_665 124.969(19) ?
    O1 V1 Cs1 2_665 1_665 124.970(19) ?
    O1 V1 Cs1 4_565 1_665 49.87(5) ?
    K1 V1 Cs1 7_666 1_665 66.65(3) ?
    K1 V1 Cs1 7_566 1_665 152.78(5) ?
    K1 V1 Cs1 7_676 1_665 66.65(3) ?
    K1 V1 Cs1 1_554 1_665 120.813(4) ?
    Cs1 V1 Cs1 1_565 1_665 96.109(5) ?
    O2 V1 Cs1 . . 59.187(4) ?
    O1 V1 Cs1 . . 124.969(19) ?
    O1 V1 Cs1 2_665 . 49.87(5) ?
    O1 V1 Cs1 4_565 . 124.970(19) ?
    K1 V1 Cs1 7_666 . 66.65(3) ?
    K1 V1 Cs1 7_566 . 66.65(3) ?
    K1 V1 Cs1 7_676 . 152.78(5) ?
    K1 V1 Cs1 1_554 . 120.813(4) ?
    Cs1 V1 Cs1 1_565 . 96.109(5) ?
    Cs1 V1 Cs1 1_665 . 96.109(5) ?
    O2 V1 Cs2 . . 0.0 ?
    O1 V1 Cs2 . . 109.06(5) ?
    O1 V1 Cs2 2_665 . 109.06(5) ?
    O1 V1 Cs2 4_565 . 109.06(5) ?
    K1 V1 Cs2 7_666 . 93.60(4) ?
    K1 V1 Cs2 7_566 . 93.60(4) ?
    K1 V1 Cs2 7_676 . 93.60(4) ?
    K1 V1 Cs2 1_554 . 180.0 ?
    Cs1 V1 Cs2 1_565 . 59.187(4) ?
    Cs1 V1 Cs2 1_665 . 59.187(4) ?
    Cs1 V1 Cs2 . . 59.187(4) ?
    V1 O1 Gd1 . 1_565 162.94(8) ?
    V1 O1 K1 . 7_676 89.81(3) ?
    Gd1 O1 K1 1_565 7_676 92.19(4) ?
    V1 O1 K1 . 7_566 89.81(3) ?
    Gd1 O1 K1 1_565 7_566 92.19(4) ?
    K1 O1 K1 7_676 7_566 166.32(11) ?
    V1 O1 Cs1 . 1_565 105.95(5) ?
    Gd1 O1 Cs1 1_565 1_565 91.12(4) ?
    K1 O1 Cs1 7_676 1_565 83.48(5) ?
    K1 O1 Cs1 7_566 1_565 83.48(5) ?
    V1 O2 Cs2 . . 180.0 ?
    V1 O2 K1 . . 180.0 ?
    Cs2 O2 K1 . . 0.0 ?
    V1 O2 Cs1 . 1_565 96.93(3) ?
    Cs2 O2 Cs1 . 1_565 83.07(3) ?
    K1 O2 Cs1 . 1_565 83.07(3) ?
    V1 O2 Cs1 . 1_665 96.93(3) ?
    Cs2 O2 Cs1 . 1_665 83.07(3) ?
    K1 O2 Cs1 . 1_665 83.07(3) ?
    Cs1 O2 Cs1 1_565 1_665 118.566(13) ?
    V1 O2 Cs1 . . 96.93(3) ?
    Cs2 O2 Cs1 . . 83.07(3) ?
    K1 O2 Cs1 . . 83.07(3) ?
    Cs1 O2 Cs1 1_565 . 118.566(13) ?
    Cs1 O2 Cs1 1_665 . 118.566(13) ?
_shelx_space_group_comment
;
The symmetry employed for this shelxl refinement is uniquely defined
by the following loop, which should always be used as a source of
symmetry information in preference to the above space-group names.
They are only intended as comments.
;
_shelx_hkl_file
;
  -1   1   0 1067.29   41.80
   0   1   0  992.70   41.70
   1  -1   0 1045.70   41.80
  -1   0   0 1071.29   41.80
  -2   1   0 8606.94  369.46
  -2   1   0 9414.16  371.96
   1   1   0 9199.88  370.36
   1   1   0 9187.18  373.06
  -2   1   0 9669.93  369.86
   2  -1   0 9448.25  370.26
  -1   2   0 9999.00  372.56
  -1   2   0 8009.80  369.16
  -1  -1   0 9974.40  370.76
  -1   2   0 9198.88  372.16
   2  -1   0 9124.69  371.76
   2   0   0  338.07   14.50
   2   0   0  373.86   15.10
   2   0   0  376.16   14.40
  -2   2   0  358.06   14.30
  -2   2   0  329.37   14.40
  -2   2   0  340.87   14.70
  -2   2   0  333.67   14.50
  -2   2   0  351.66   14.60
  -2   0   0  374.76   14.60
   0   2   0  328.57   13.90
   0   2   0  337.37   14.00
  -2   0   0  359.16   14.30
   0   2   0  331.27   14.90
   0   2   0  321.77   15.30
   2  -2   0  357.96   14.30
   2  -2   0  334.77   14.40
  -2   0   0  342.67   14.50
   0   2   0  369.56   14.90
   0   2   0  346.87   14.70
  -3   1   0  906.51   37.30
   1   2   0  998.70   37.60
   1   2   0  941.51   37.60
   2  -3   0  895.31   36.90
  -3   1   0  943.61   37.10
  -3   1   0  932.71   37.40
   2  -3   0  996.40   36.90
   1   2   0  924.41   37.20
  -3   1   0  921.41   37.00
   1   2   0  788.42   37.60
   1   2   0  888.81   38.50
  -1  -2   0  921.11   37.20
   3  -1   0  867.01   37.30
  -2   3   0  983.50   36.80
   3  -1   0  933.71   37.20
  -2   3   0  909.81   37.30
  -2   3   0  871.91   37.50
  -2   3   0  928.11   37.70
  -2   3   0  871.71   37.60
  -2   3   0  866.41   38.70
   3  -1   0  965.50   37.10
  -2   3   0  843.62   36.80
   2   1   0  887.11   37.30
   2   1   0  915.61   36.90
   2   1   0  917.31   37.70
  -3   2   0  850.21   36.90
  -3   2   0  916.71   36.60
  -3   2   0  890.21   36.90
  -3   2   0  890.31   36.80
   2   1   0  870.61   36.60
   1  -3   0  851.01   36.30
   2   1   0  980.30   36.50
  -1   3   0  914.71   36.10
  -1   3   0  934.71   37.10
  -1   3   0  887.11   37.40
  -2  -1   0  899.81   36.80
  -1   3   0  899.21   36.80
  -1   3   0  832.22   38.10
  -2  -1   0  965.50   36.50
  -2  -1   0  944.81   36.80
   3  -2   0  917.21   36.90
  -1   3   0  911.41   37.30
   3  -2   0  914.01   36.60
  -3   3   0 4910.31  231.38
   3   0   0 5644.64  230.78
   3   0   0 6099.09  231.48
  -3   3   0 5774.22  229.38
  -3   3   0 6025.70  231.28
  -3   3   0 5491.75  229.58
  -3   3   0 5713.33  231.68
  -3   3   0 5625.14  230.78
  -3   3   0 5884.31  230.88
   3   0   0 5821.12  231.48
   3   0   0 5942.31  230.18
   3  -3   0 5875.51  229.88
   0   3   0 5210.58  231.08
   0   3   0 5872.91  232.38
   3  -3   0 5521.85  231.38
   0   3   0 5637.94  232.08
   0   3   0 5975.80  231.48
   0   3   0 6040.40  232.08
  -3   0   0 6083.59  229.58
  -3   0   0 5955.70  231.48
  -3   0   0 5821.82  230.78
  -3   0   0 5817.62  229.78
   0   3   0 5723.33  229.48
   1   3   0  519.45   20.60
   1   3   0  507.45   22.10
  -4   1   0  509.85   21.00
   1   3   0  508.75   23.20
   3  -4   0  523.55   20.70
   1   3   0  485.25   20.40
   1   3   0  481.05   20.70
   1   3   0  498.45   21.60
  -4   1   0  493.45   21.40
   1   3   0  509.95   21.20
   1   3   0  538.75   20.70
  -4   1   0  501.65   21.10
   1   3   0  507.75   21.80
   3  -4   0  483.95   21.00
  -3   4   0  506.25   20.70
  -1  -3   0  484.95   21.30
   4  -1   0  485.05   21.40
   4  -1   0  512.45   21.40
   4  -1   0  528.15   21.60
  -3   4   0  496.65   21.90
  -3   4   0  527.05   21.90
  -3   4   0  490.45   21.40
   4  -1   0  506.15   21.10
  -4   2   0 6713.63  257.47
   2   2   0 6423.76  257.57
   2   2   0 6525.25  256.07
   2   2   0 6148.19  256.97
  -4   2   0 6190.58  255.27
   2   2   0 6653.53  259.37
   2   2   0 5759.92  255.07
   2   2   0 6462.45  254.67
   2  -4   0 6307.37  256.27
   2   2   0 6291.97  255.47
  -4   2   0 6737.13  255.97
  -2   4   0 5988.30  255.47
  -2   4   0 6527.15  259.87
  -2   4   0 5780.32  256.97
  -2  -2   0 6518.65  256.07
  -2   4   0 7376.76  256.77
  -2   4   0 6242.38  255.27
  -2   4   0 5766.62  255.27
  -2   4   0 6181.18  256.17
  -2  -2   0 6839.02  255.87
  -2   4   0 6654.73  255.87
   4  -2   0 6684.13  256.77
  -4   3   0  532.95   20.90
   3   1   0  468.45   20.60
   3   1   0  476.25   21.30
  -4   3   0  484.05   20.90
  -4   3   0  483.75   20.80
  -4   3   0  485.15   20.50
   3   1   0  473.85   22.00
   1  -4   0  446.36   19.80
   3   1   0  511.95   20.40
  -1   4   0  519.35   21.70
  -1   4   0  476.15   22.50
  -1   4   0  494.85   21.50
   4  -3   0  505.75   20.50
  -1   4   0  521.05   21.20
  -3  -1   0  483.15   20.40
  -3  -1   0  524.25   20.80
  -1   4   0  505.25   20.70
   4  -3   0  472.35   20.80
  -3  -1   0  491.15   20.80
  -1   4   0  471.95   20.30
   4   0   0  260.47   11.80
   4   0   0  257.47   11.30
   4   0   0  261.87   11.70
   4   0   0  276.77   12.20
  -4   4   0  252.47   11.20
  -4   4   0  233.18   14.00
  -4   4   0  263.77   12.10
  -4   4   0  247.58   11.80
  -4   4   0  247.98   11.80
   0   4   0  264.07   12.60
   0   4   0  283.47   11.50
   4  -4   0  242.68   11.60
   0   4   0  275.67   11.60
  -4   0   0  275.47   11.20
   4  -4   0  267.77   11.30
  -4   0   0  250.27   11.40
  -4   0   0  258.47   11.80
   0   4   0  238.68   12.30
   0   4   0  245.48   11.90
  -4   0   0  254.37   11.70
   0   4   0  260.57   13.60
   1   4   0 2920.41  116.09
  -5   1   0 2829.22  116.39
   1   4   0 2544.35  116.79
   1   4   0 2938.51  116.59
  -5   1   0 2859.91  115.99
   1   4   0 2520.15  117.09
   1   4   0 2795.82  118.69
   4  -5   0 3073.69  115.49
  -5   1   0 3127.89  115.79
   4  -5   0 3009.40  115.99
   5  -1   0 2939.91  116.49
   5  -1   0 2897.81  116.39
   5  -1   0 3038.50  115.99
   5  -1   0 3057.59  116.69
  -1  -4   0 2931.51  116.19
  -4   5   0 3128.09  115.59
  -4   5   0 2723.03  116.89
  -4   5   0 2508.75  119.09
  -4   5   0 2929.91  116.49
  -5   2   0  315.27   14.20
   2   3   0  301.87   14.40
  -5   2   0  316.37   13.80
   2   3   0  324.77   13.20
   2   3   0  323.37   13.30
   2   3   0  327.77   14.40
   3  -5   0  330.77   13.10
   2   3   0  305.67   13.30
   2   3   0  303.27   14.00
   2   3   0  324.97   13.20
   2   3   0  309.87   16.10
  -5   2   0  306.27   13.70
   3  -5   0  297.07   13.40
  -3   5   0  322.87   13.10
  -3   5   0  308.57   13.20
  -3   5   0  288.47   14.40
  -2  -3   0  309.07   13.20
   5  -2   0  296.87   13.70
  -2  -3   0  326.07   13.90
  -3   5   0  282.57   13.90
  -3   5   0  283.47   16.40
   5  -2   0  328.77   14.30
   5  -2   0  318.87   14.10
  -3   5   0  333.27   15.00
   3   2   0  306.47   13.20
   3   2   0  297.97   13.90
   3   2   0  311.07   14.60
   3   2   0  313.67   13.30
  -5   3   0  310.07   13.70
   2  -5   0  324.87   13.10
   3   2   0  309.87   13.10
  -5   3   0  307.57   14.00
  -5   3   0  308.87   13.50
   3   2   0  356.06   13.70
   3   2   0  295.47   14.40
   3   2   0  310.57   13.40
  -2   5   0  310.27   13.10
   5  -3   0  319.57   14.00
  -3  -2   0  316.07   13.10
   5  -3   0  300.57   13.40
  -2   5   0  279.87   14.10
  -2   5   0  269.07   15.70
  -3  -2   0  289.57   13.60
  -2   5   0  299.37   14.60
  -2   5   0  288.57   13.70
   4   1   0 3150.78  115.09
  -5   4   0 2666.83  119.09
  -5   4   0 2860.41  115.79
  -5   4   0 2973.80  115.69
   4   1   0 3025.20  115.49
   4   1   0 2753.52  115.69
  -5   4   0 2952.70  115.19
   4   1   0 2822.32  116.19
   4   1   0 2680.03  117.19
  -5   4   0 3067.09  115.79
  -1   5   0 2660.43  117.89
  -1   5   0 2772.52  116.69
  -4  -1   0 2954.90  115.09
   5  -4   0 2739.43  115.09
   5  -4   0 2871.61  115.69
  -1   5   0 2997.30  115.09
  -4  -1   0 2680.53  115.39
  -1   5   0 2968.70  116.09
  -1   5   0 3003.20  116.79
  -1   5   0 2711.93  115.39
  -5   5   0  362.36   16.70
   5   0   0  390.46   16.90
  -5   5   0  367.96   15.90
  -5   5   0  358.86   16.80
  -5   5   0  372.46   17.10
   5   0   0  372.86   16.60
   5   0   0  362.36   16.10
  -5   5   0  347.77   19.80
   5   0   0  372.96   17.00
  -5   0   0  371.56   16.60
   0   5   0  350.06   17.40
   0   5   0  357.56   16.10
  -5   0   0  377.66   16.10
   0   5   0  379.46   19.10
   0   5   0  359.06   16.80
   5  -5   0  385.86   16.00
   0   5   0  386.96   16.40
   5  -5   0  365.36   16.50
   0   5   0  367.26   17.70
   1   5   0  249.48   12.20
  -6   1   0  263.57   11.60
   5  -6   0  253.77   11.00
   1   5   0  229.68   14.20
  -6   1   0  234.68   11.90
   1   5   0  248.18   12.80
  -6   1   0  245.88   11.60
   1   5   0  250.77   13.10
   1   5   0  243.08   11.60
   5  -6   0  239.58   11.50
  -5   6   0  230.18   15.20
  -1  -5   0  250.27   11.80
   6  -1   0  272.47   12.40
  -5   6   0  256.27   11.10
  -5   6   0  238.78   12.70
   6  -1   0  237.48   11.50
   6  -1   0  247.78   12.10
  -5   6   0  236.98   12.00
   6  -1   0  242.78   12.00
  -6   2   0  163.38    8.90
   2   4   0  168.48    8.70
  -6   2   0  188.98    8.70
   2   4   0  179.48    9.20
  -6   2   0  176.08    8.50
   2   4   0  183.48    9.40
   2   4   0  166.28    9.80
   2   4   0  170.28   11.10
   4  -6   0  164.48    8.20
  -4   6   0  177.98    9.10
   6  -2   0  182.18    9.00
   6  -2   0  172.08    8.50
  -4   6   0  181.48    7.90
  -2  -4   0  179.18    8.70
   6  -2   0  182.28    9.20
  -4   6   0  138.49   11.30
  -4   6   0  174.28    9.80
  -4   6   0  167.28    9.40
  -6   3   0 2260.77   90.09
   3   3   0 2272.87   89.59
   3   3   0 2265.87   91.09
   3   3   0 2147.59   91.49
   3   3   0 2063.39   90.39
  -6   3   0 2284.97   90.29
   3   3   0 2128.09   89.59
   3   3   0 2345.27   90.49
  -6   3   0 2099.29   90.49
   3  -6   0 2222.48   89.49
   3   3   0 2283.27   89.39
  -3   6   0 2402.06   91.99
   6  -3   0 2325.47   90.79
  -3   6   0 1978.20   93.59
  -3   6   0 2261.67   90.49
   6  -3   0 2179.88   89.99
  -3   6   0 2296.37   91.79
  -3   6   0 2296.87   91.19
  -3  -3   0 2160.08   90.19
   4   2   0  160.28    8.30
  -6   4   0  179.68    8.60
   4   2   0  180.28    9.10
  -6   4   0  164.88   12.10
   4   2   0  183.68    8.20
   4   2   0  182.58    8.40
   4   2   0  166.68    9.50
  -6   4   0  168.58    9.00
  -6   4   0  200.58    9.10
   4   2   0  179.28   10.00
  -4  -2   0  170.98    8.70
   6  -4   0  175.98    8.50
  -2   6   0  176.38   10.00
  -4  -2   0  176.88    8.20
   6  -4   0  182.98    9.20
  -2   6   0  185.58    9.50
  -2   6   0  173.58    8.80
  -2   6   0  150.18   10.90
  -2   6   0  163.08    9.90
   5   1   0  243.68   13.60
  -6   5   0  237.38   12.10
   5   1   0  238.08   12.10
  -6   5   0  244.78   11.30
  -6   5   0  252.57   12.00
  -6   5   0  221.18   15.40
  -6   5   0  240.98   11.90
   5   1   0  249.78   11.70
   5   1   0  248.18   12.60
   5   1   0  228.48   11.10
   5   1   0  240.18   11.40
   5   1   0  234.48   11.20
  -1   6   0  264.27   12.40
  -1   6   0  246.38   11.10
  -1   6   0  237.88   12.90
  -1   6   0  249.68   11.70
   6  -5   0  246.58   11.90
  -5  -1   0  239.18   11.20
  -1   6   0  256.87   14.70
  -5  -1   0  253.97   11.80
  -1   6   0  247.68   13.10
   6  -5   0  248.18   11.30
  -6   6   0 1661.13   83.69
  -6   6   0 1896.71   79.39
   6   0   0 1884.91   79.19
  -6   6   0 2036.50   79.99
   6   0   0 1937.31   79.49
   6   0   0 1931.51   79.69
  -6   6   0 1968.60   78.39
   6   0   0 1900.71   78.59
   6  -6   0 2046.70   78.19
   0   6   0 2013.40   80.99
   6  -6   0 2043.50   78.39
   0   6   0 1954.90   80.69
  -6   0   0 1940.71   78.59
   0   6   0 1836.62   79.39
   0   6   0 1963.40   78.69
   0   6   0 1786.32   82.29
  -6   0   0 1947.41   79.29
   6  -6   0 1974.00   79.19
   6  -7   0  114.99    6.80
   1   6   0  115.69    6.80
   1   6   0  126.89    8.60
   1   6   0  118.99    8.10
   1   6   0  112.49    9.60
  -7   1   0  109.69    7.10
  -7   1   0  118.69    6.80
   1   6   0  118.79    7.30
   6  -7   0  119.39    6.20
  -6   7   0  121.89    6.30
  -6   7   0  133.39    8.30
   7  -1   0  120.49    7.30
   7  -1   0  122.39    7.00
  -6   7   0  124.89   11.20
  -6   7   0  105.79    7.20
   7  -1   0  111.59    6.60
   7  -1   0  118.19    7.30
  -1  -6   0  115.09    6.80
  -7   2   0 1400.56   57.79
   2   5   0 1437.66   57.99
   2   5   0 1265.97   58.09
  -7   2   0 1384.26   57.09
   5  -7   0 1443.26   56.89
  -7   2   0 1403.46   57.19
   2   5   0 1347.87   57.39
   2   5   0 1345.17   61.19
   2   5   0 1359.76   59.19
  -5   7   0 1448.56   59.09
  -5   7   0 1373.96   57.89
  -2  -5   0 1413.46   57.19
   7  -2   0 1486.75   58.09
  -5   7   0 1395.16   58.69
   7  -2   0 1414.66   57.19
  -5   7   0 1191.98   61.99
   3   4   0  212.58   12.10
  -7   3   0  224.88   10.60
   3   4   0  203.88   10.80
   3   4   0  215.98   11.10
   4  -7   0  217.68   10.00
  -7   3   0  211.48   10.60
   3   4   0  226.98   11.40
  -7   3   0  202.08   11.00
  -4   7   0  223.98   11.70
  -4   7   0  192.38   14.00
  -4   7   0  200.98   10.90
  -3  -4   0  223.18   10.70
  -4   7   0  216.68   12.30
   7  -3   0  215.18   10.50
   7  -3   0  225.68   11.30
   4   3   0  218.88   10.20
  -7   4   0  205.98   11.10
   4   3   0  229.58   10.30
   4   3   0  206.48   11.00
   4   3   0  198.98   11.70
  -7   4   0  214.08   10.50
   4   3   0  232.38   11.80
  -7   4   0  217.18   10.80
  -3   7   0  188.88   13.70
  -3   7   0  221.88   12.50
  -3   7   0  207.28   11.50
   7  -4   0  236.58   11.40
   7  -4   0  206.98   10.50
  -3   7   0  196.98   10.80
  -4  -3   0  226.58   10.80
  -3   7   0  236.78   12.60
   5   2   0 1363.76   57.19
   5   2   0 1446.06   57.19
  -7   5   0 1417.76   57.99
  -7   5   0 1429.76   57.39
   5   2   0 1383.26   58.99
   5   2   0 1403.36   56.99
  -7   5   0 1283.77   63.09
   5   2   0 1379.56   58.19
  -7   5   0 1415.86   58.39
   5   2   0 1477.75   59.59
   7  -5   0 1507.95   58.49
  -2   7   0 1349.96   57.69
  -2   7   0 1334.17   59.39
  -2   7   0 1410.66   59.79
   7  -5   0 1377.86   57.29
  -5  -2   0 1354.66   56.89
  -2   7   0 1337.67   58.39
  -2   7   0 1322.77   61.59
  -5  -2   0 1435.66   57.69
  -7   6   0  121.49    7.30
   6   1   0  119.69    6.60
  -7   6   0  111.69    7.50
  -7   6   0  123.29    6.60
   6   1   0  115.49    6.60
   6   1   0  112.79    8.50
   6   1   0  112.99    7.30
   6   1   0  112.29    6.40
  -7   6   0  105.09   10.70
   6   1   0  122.19    7.70
  -1   7   0  114.39    8.30
   7  -6   0  112.09    6.30
  -6  -1   0  113.59    6.40
   7  -6   0  130.99    6.60
  -1   7   0  123.29    8.40
  -1   7   0  115.39    9.70
  -6  -1   0  114.79    7.00
[truncated: 443,210 more chars]
