# Supplementary material for: Two new glaserite-type orthovanadates: Rb2KDy(VO4)2 and Cs1.52K1.48Gd(VO4)2
Source: Acta Crystallogr E Crystallogr Commun. 2019 Jun 21;75(Pt 7):1041–5. doi: 10.1107/S2056989019008685 (PMC6659331; doi:10.1107/S2056989019008685)
Supplement: Supplementary file 2 [file e-75-01041-Isup2.hkl]

data_I                                                                          
_shelx_title ' EL16_D160_DRX12_K2RbDy_0m in P-3m1'                              
_shelx_refln_list_code          4                                               
_shelx_F_calc_maximum      162.45                                               
_exptl_crystal_F_000       269.00                                               
_reflns_d_resolution_high  0.5402                                               
                                                                                
loop_                                                                           
 _space_group_symop_operation_xyz                                               
 'x, y, z'                                                                      
 '-y, x-y, z'                                                                   
 '-x+y, -x, z'                                                                  
 'x-y, -y, -z'                                                                  
 '-x, -x+y, -z'                                                                 
 'y, x, -z'                                                                     
 '-x, -y, -z'                                                                   
 'y, -x+y, -z'                                                                  
 'x-y, x, -z'                                                                   
 '-x+y, y, z'                                                                   
 'x, x-y, z'                                                                    
 '-y, -x, z'                                                                    
                                                                                
_cell_length_a     5.9728                                                       
_cell_length_b     5.9728                                                       
_cell_length_c     7.7780                                                       
_cell_angle_alpha  90.000                                                       
_cell_angle_beta   90.000                                                       
_cell_angle_gamma 120.000                                                       
                                                                                
_shelx_F_squared_multiplier     1.000                                           
                                                                                
loop_                                                                           
 _refln_index_h                                                                 
 _refln_index_k                                                                 
 _refln_index_l                                                                 
 _refln_F_squared_calc                                                          
 _refln_F_squared_meas                                                          
 _refln_F_squared_sigma                                                         
 _refln_observed_status                                                         
   0   1   0       2070.96       2159.95        58.35 o                         
  -1   2   0      26389.11      26577.62       412.01 o                         
   0   2   0        463.27        448.36         7.95 o                         
  -1   3   0       1734.01       1850.13        17.98 o                         
   0   3   0      15455.69      15993.94       228.45 o                         
  -2   4   0      18371.38      18220.04       270.07 o                         
  -1   4   0        943.07        964.56        10.14 o                         
   0   4   0        402.30        418.29         6.64 o                         
  -2   5   0        576.88        576.19         6.61 o                         
  -1   5   0       7552.11       7771.73        74.17 o                         
   0   5   0        740.26        739.67        11.78 o                         
  -3   6   0       5750.08       5769.44        84.12 o                         
  -2   6   0        293.17        293.50         4.31 o                         
  -1   6   0        498.51        484.14         6.51 o                         
   0   6   0       5169.02       5171.03        82.35 o                         
  -3   7   0        454.53        443.11         6.54 o                         
  -2   7   0       3617.27       3578.81        40.91 o                         
  -1   7   0        244.80        239.02         4.57 o                         
   0   7   0        182.49        170.06         5.97 o                         
  -4   8   0       3350.22       3265.28        55.54 o                         
  -3   8   0        235.74        222.40         5.31 o                         
  -2   8   0        151.73        135.62         4.07 o                         
  -1   8   0       2074.05       2070.21        27.58 o                         
   0   8   0        124.05        133.17         6.23 o                         
  -4   9   0        135.28        132.68         4.58 o                         
  -3   9   0       1756.60       1703.00        24.33 o                         
  -2   9   0        204.91        200.23         5.91 o                         
  -1   9   0        162.27        156.97         5.13 o                         
   0   9   0       1119.66       1101.49        26.66 o                         
  -5  10   0       1303.15       1275.96        33.77 o                         
  -4  10   0         98.17         95.78         5.58 o                         
  -3  10   0        129.15        124.85         5.07 o                         
  -2  10   0       1222.86       1219.04        19.28 o                         
  -1  10   0         84.35         87.09         5.31 o                         
  -5  11   0        122.23        141.71         7.02 o                         
   0   0   1       2758.60       1952.07        75.44 o                         
  -1   1   1        387.46        349.49        10.82 o                         
   0   1   1       1543.28       1704.55        54.32 o                         
  -2   2   1         28.76         45.06         1.75 o                         
  -1   2   1        737.30        697.24         7.24 o                         
   0   2   1       2056.16       2228.77        34.83 o                         
  -3   3   1       1149.62       1157.28        16.81 o                         
  -2   3   1        749.81        756.47         7.38 o                         
  -1   3   1       1122.62       1168.81        11.28 o                         
   0   3   1        675.11        634.50        10.28 o                         
  -4   4   1       1119.22       1088.55        15.66 o                         
  -3   4   1        866.30        839.70         8.59 o                         
  -2   4   1       1673.37       1609.87        15.22 o                         
  -1   4   1        510.81        500.28         5.54 o                         
   0   4   1         99.91        102.68         3.41 o                         
  -5   5   1        671.90        659.46        10.03 o                         
  -4   5   1        765.89        754.37         7.74 o                         
  -3   5   1        403.59        391.11         4.59 o                         
  -2   5   1        719.81        707.78         7.79 o                         
  -1   5   1       1026.22       1016.20        11.54 o                         
   0   5   1        692.75        675.40        11.52 o                         
  -6   6   1        965.74        964.64        15.46 o                         
  -5   6   1        533.32        537.70         6.30 o                         
  -4   6   1        197.49        196.05         3.26 o                         
  -3   6   1        846.22        831.54        10.12 o                         
  -2   6   1        809.90        792.66         9.51 o                         
  -1   6   1        594.22        571.00         7.72 o                         
   0   6   1        946.51        943.57        16.44 o                         
  -7   7   1        275.65        276.89         7.39 o                         
  -6   7   1        499.32        498.49         7.85 o                         
  -5   7   1        838.64        826.10        10.55 o                         
  -4   7   1        548.99        544.77         7.53 o                         
  -3   7   1        556.36        543.00         7.63 o                         
  -2   7   1        585.50        588.27         8.73 o                         
  -1   7   1        335.27        323.53         5.66 o                         
   0   7   1        467.56        458.26        11.19 o                         
  -8   8   1        257.08        265.29        10.14 o                         
  -7   8   1        499.78        518.77         9.22 o                         
  -6   8   1        450.39        440.64         8.21 o                         
  -5   8   1        469.84        467.22         7.70 o                         
  -4   8   1        750.52        739.02        11.13 o                         
  -3   8   1        339.09        329.42         6.47 o                         
  -2   8   1        260.34        245.57         5.43 o                         
  -1   8   1        580.21        595.08         9.38 o                         
   0   8   1        349.29        356.68         9.74 o                         
  -9   9   1        403.22        429.09        14.09 o                         
  -8   9   1        251.95        271.58         7.68 o                         
  -7   9   1        395.12        395.03         8.40 o                         
  -6   9   1        419.50        425.92         8.61 o                         
  -5   9   1        222.66        217.71         6.84 o                         
  -4   9   1        408.34        388.94         8.36 o                         
  -3   9   1        547.42        554.95         9.96 o                         
  -2   9   1        311.60        312.82         7.17 o                         
  -1   9   1        359.89        373.07         7.74 o                         
   0   9   1        293.77        296.92        11.04 o                         
  -9  10   1        284.85        323.17         9.15 o                         
  -8  10   1        377.34        389.90         9.21 o                         
  -7  10   1        203.30        215.95         7.37 o                         
  -6  10   1        244.26        270.65         8.41 o                         
  -5  10   1        397.37        423.30        10.47 o                         
  -4  10   1        261.71        273.22         7.70 o                         
  -3  10   1        332.08        349.43         8.20 o                         
  -2  10   1        364.56        370.36         9.01 o                         
  -1  10   1        136.09        152.70         6.73 o                         
  -6  11   1        185.17        184.25         7.79 o                         
  -5  11   1        291.91        298.05         9.74 o                         
   0   0   2         18.63         13.61         4.70 o                         
  -1   1   2      16871.73      15488.71       487.55 o                         
   0   1   2       9634.18       9822.17       162.39 o                         
  -2   2   2       4775.78       4732.94        65.97 o                         
  -1   2   2        683.18        743.72         7.89 o                         
   0   2   2      22428.43      23274.71       333.49 o                         
  -3   3   2        534.09        566.72         8.56 o                         
  -2   3   2      10497.04      10401.13       100.09 o                         
  -1   3   2       5406.75       5527.08        54.40 o                         
   0   3   2        213.93        224.76         4.15 o                         
  -4   4   2       8972.92       8832.40       119.01 o                         
  -3   4   2       4134.40       4082.77        38.09 o                         
  -2   4   2         28.16         33.77         1.01 o                         
  -1   4   2       7097.92       7304.50        71.84 o                         
   0   4   2       2697.46       2728.22        40.24 o                         
  -5   5   2       2076.30       2017.05        28.62 o                         
  -4   5   2         97.64         99.63         2.00 o                         
  -3   5   2       5157.19       5081.97        48.83 o                         
  -2   5   2       3317.94       3325.41        32.36 o                         
  -1   5   2        213.62        212.13         3.50 o                         
   0   5   2       4115.10       4136.60        60.74 o                         
  -6   6   2         15.24         15.36         1.80 o                         
  -5   6   2       3210.79       3203.33        31.49 o                         
  -4   6   2       1697.03       1667.81        17.86 o                         
  -3   6   2        110.52        103.20         2.43 o                         
  -2   6   2       4883.32       4819.00        52.90 o                         
  -1   6   2       1731.85       1739.13        19.76 o                         
   0   6   2         13.41         10.34         2.10 o                         
  -7   7   2       1698.11       1670.62        33.64 o                         
  -6   7   2       1321.76       1297.10        16.90 o                         
  -5   7   2        103.49        100.78         2.78 o                         
  -4   7   2       2607.15       2535.57        28.86 o                         
  -3   7   2       1344.96       1330.47        16.78 o                         
  -2   7   2         25.33         24.95         1.95 o                         
  -1   7   2       2075.23       2018.27        25.08 o                         
   0   7   2       1183.92       1177.36        22.44 o                         
  -8   8   2        628.21        611.96        16.74 o                         
  -7   8   2         24.20         23.39         2.66 o                         
  -6   8   2       2017.19       1994.48        26.96 o                         
  -5   8   2       1034.94       1001.57        14.19 o                         
  -4   8   2         10.63          9.80         2.28 o                         
  -3   8   2       1738.44       1684.11        24.36 o                         
  -2   8   2        853.97        837.41        12.94 o                         
  -1   8   2         45.38         44.60         3.08 o                         
   0   8   2       1404.58       1369.46        26.09 o                         
  -9   9   2         33.99         38.59         6.01 o                         
  -8   9   2        919.85        915.29        16.85 o                         
  -7   9   2        586.13        566.17        10.57 o                         
  -6   9   2         14.03         17.18         3.36 o                         
  -5   9   2       1211.08       1161.19        18.14 o                         
  -4   9   2        852.82        816.04        14.26 o                         
  -3   9   2         46.03         41.64         3.71 o                         
  -2   9   2       1069.24       1040.56        15.63 o                         
  -1   9   2        518.41        506.51         9.93 o                         
   0   9   2          8.15         11.71         4.81 o                         
  -8  10   2          8.75          3.59         4.54 o                         
  -7  10   2        793.46        790.87        15.37 o                         
  -6  10   2        494.44        490.21        11.68 o                         
  -5  10   2         23.47         19.20         3.99 o                         
  -4  10   2       1017.44       1015.48        17.54 o                         
  -3  10   2        474.58        475.36         9.86 o                         
  -2  10   2          7.38          6.22         3.31 o                         
   0   0   3       2211.81       2301.59        57.10 o                         
  -1   1   3       2024.34       1905.55        28.23 o                         
   0   1   3       1722.03       1772.03        26.41 o                         
  -2   2   3       2907.62       2890.26        38.34 o                         
  -1   2   3          3.02          2.66         0.60 o                         
   0   2   3       2946.75       3035.15        40.10 o                         
  -3   3   3         26.39         28.05         1.88 o                         
  -2   3   3       1539.10       1493.04        15.58 o                         
  -1   3   3        996.48        991.84        10.26 o                         
   0   3   3          8.33         13.55         1.21 o                         
  -4   4   3       1888.82       1840.33        25.97 o                         
  -3   4   3       1049.52       1020.26        10.42 o                         
  -2   4   3        147.68        155.79         2.41 o                         
  -1   4   3       1600.69       1596.49        16.74 o                         
   0   4   3       1572.30       1568.59        23.07 o                         
  -5   5   3        611.61        600.44        10.08 o                         
  -4   5   3         66.97         64.23         1.77 o                         
  -3   5   3       1523.32       1493.65        15.65 o                         
  -2   5   3       1081.58       1032.81        11.22 o                         
  -1   5   3         88.51         82.81         2.12 o                         
   0   5   3       1044.51       1043.38        16.87 o                         
  -6   6   3         15.83         20.61         2.53 o                         
  -5   6   3       1073.40       1077.56        12.23 o                         
  -4   6   3       1068.21       1022.86        11.74 o                         
  -3   6   3         99.60         96.01         2.58 o                         
  -2   6   3       1384.03       1362.53        16.16 o                         
  -1   6   3        602.70        593.11         8.00 o                         
   0   6   3         16.25         15.62         2.49 o                         
  -7   7   3        924.11        941.74        17.48 o                         
  -6   7   3        588.50        581.94         8.20 o                         
  -5   7   3        141.30        135.52         3.76 o                         
  -4   7   3        897.01        892.25        12.56 o                         
  -3   7   3        487.51        467.96         7.78 o                         
  -2   7   3        111.54        107.73         3.66 o                         
  -1   7   3       1008.55       1005.46        13.50 o                         
   0   7   3        572.76        577.31        12.84 o                         
  -8   8   3        413.96        455.27        15.46 o                         
  -7   8   3        126.05        132.22         4.65 o                         
  -6   8   3        882.13        889.11        13.05 o                         
  -5   8   3        452.02        446.81         8.69 o                         
  -4   8   3         41.10         44.97         2.95 o                         
  -3   8   3        877.41        862.54        14.16 o                         
  -2   8   3        575.58        567.63         9.81 o                         
  -1   8   3        134.34        137.92         4.67 o                         
   0   8   3        692.94        681.80        16.16 o                         
  -9   9   3        122.05        120.76         8.51 o                         
  -8   9   3        539.71        597.92        13.67 o                         
  -7   9   3        245.28        249.95         9.03 o                         
  -6   9   3        120.24        122.48         4.73 o                         
  -5   9   3        764.82        758.97        12.93 o                         
  -4   9   3        422.31        419.58         9.02 o                         
  -3   9   3        135.25        133.91         5.15 o                         
  -2   9   3        544.49        570.65        10.52 o                         
  -1   9   3        221.96        217.57         6.67 o                         
   0   9   3        108.07        114.61         7.55 o                         
  -8  10   3         68.29         78.44         6.83 o                         
  -7  10   3        523.10        559.28        15.58 o                         
  -6  10   3        313.61        331.95        10.53 o                         
  -5  10   3        117.49        131.24         6.28 o                         
  -4  10   3        569.41        581.99        12.33 o                         
  -3  10   3        208.36        207.78         6.52 o                         
  -2  10   3         69.80         88.43         6.94 o                         
   0   0   4      12033.53      12349.97       271.28 o                         
  -1   1   4       1209.13       1285.69        18.39 o                         
   0   1   4       3578.42       3402.81        46.64 o                         
  -2   2   4       5953.37       6010.65        81.21 o                         
  -1   2   4      11482.73      11548.59       106.27 o                         
   0   2   4        222.11        255.03         4.35 o                         
  -3   3   4       7359.04       7305.80        95.70 o                         
  -2   3   4        543.83        576.01         6.54 o                         
  -1   3   4       2489.31       2561.95        24.59 o                         
   0   3   4       8120.50       8406.66       116.85 o                         
  -4   4   4        130.60        129.84         3.27 o                         
  -3   4   4       2002.88       1994.54        20.55 o                         
  -2   4   4       5695.63       5841.55        59.88 o                         
  -1   4   4        501.59        511.14         5.82 o                         
   0   4   4       2906.34       2940.17        40.72 o                         
  -5   5   4       1164.00       1163.32        18.00 o                         
  -4   5   4       4350.73       4254.75        42.75 o                         
  -3   5   4        424.63        425.83         5.50 o                         
  -2   5   4       1630.13       1631.71        18.14 o                         
  -1   5   4       3985.11       4049.54        42.89 o                         
   0   5   4        147.30        146.76         4.38 o                         
  -6   6   4       2180.62       2185.39        43.49 o                         
  -5   6   4        167.38        159.39         3.28 o                         
  -4   6   4       1690.46       1643.27        18.80 o                         
  -3   6   4       3213.88       3180.67        34.92 o                         
  -2   6   4         79.62         83.92         2.99 o                         
  -1   6   4        972.02        967.39        11.97 o                         
   0   6   4       2215.06       2281.98        40.01 o                         
  -7   7   4        148.11        130.65         5.80 o                         
  -6   7   4        686.23        669.72        10.01 o                         
  -5   7   4       2004.72       1955.75        24.26 o                         
  -4   7   4         99.23         97.90         3.32 o                         
  -3   7   4        769.31        747.32        11.75 o                         
  -2   7   4       2324.59       2305.80        27.83 o                         
  -1   7   4        166.07        166.70         4.43 o                         
   0   7   4        580.07        593.40        13.45 o                         
  -8   8   4        487.59        512.88        20.48 o                         
  -7   8   4       1291.07       1298.05        18.83 o                         
  -6   8   4         45.77         41.27         3.09 o                         
  -5   8   4        553.50        529.65         9.83 o                         
  -4   8   4       1542.16       1505.66        22.13 o                         
  -3   8   4        122.32        118.17         4.95 o                         
  -2   8   4        701.53        696.09        11.21 o                         
  -1   8   4       1191.05       1192.54        17.37 o                         
   0   8   4         34.97         31.58         5.49 o                         
  -9   9   4        679.84        716.44        31.68 o                         
  -8   9   4         51.18         56.11         5.84 o                         
  -7   9   4        311.47        304.86         9.40 o                         
  -6   9   4       1164.76       1150.06        18.83 o                         
  -5   9   4        112.42        102.34         4.94 o                         
  -4   9   4        407.43        408.40        10.59 o                         
  -3   9   4       1009.78       1008.68        16.17 o                         
  -2   9   4         40.39         36.92         3.95 o                         
  -1   9   4        277.77        283.52         7.99 o                         
   0   9   4        811.66        811.73        23.18 o                         
  -8  10   4        661.86        716.84        18.20 o                         
  -7  10   4         59.05         52.91         5.86 o                         
  -6  10   4        347.87        351.48        10.66 o                         
  -5  10   4        796.28        803.94        16.78 o                         
  -4  10   4         32.57         29.91         4.14 o                         
  -3  10   4        245.37        238.71         7.90 o                         
  -2  10   4        684.87        696.43        15.79 o                         
   0   0   5       3977.75       4441.60        92.00 o                         
  -1   1   5        192.43        195.33         5.33 o                         
   0   1   5        866.56        827.74        19.27 o                         
  -2   2   5       1221.86       1262.01        17.17 o                         
  -1   2   5       2230.55       2231.74        25.86 o                         
   0   2   5        763.42        786.88        12.34 o                         
  -3   3   5       1720.91       1748.45        24.14 o                         
  -2   3   5         75.01         78.94         1.78 o                         
  -1   3   5        872.33        879.53         9.13 o                         
   0   3   5       2220.06       2219.09        33.27 o                         
  -4   4   5        142.19        138.80         3.90 o                         
  -3   4   5        713.11        720.97         8.79 o                         
  -2   4   5       2560.21       2563.32        28.09 o                         
  -1   4   5         10.35         14.85         1.18 o                         
   0   4   5        849.44        827.63        13.28 o                         
  -5   5   5        691.26        663.39        12.69 o                         
  -4   5   5       1638.04       1613.24        17.91 o                         
  -3   5   5          0.40          3.47         1.37 o                         
  -2   5   5        579.77        586.04         8.19 o                         
  -1   5   5       1348.07       1357.83        15.19 o                         
   0   5   5          0.70         -2.06         2.06 o                         
  -6   6   5       1380.01       1346.78        27.83 o                         
  -5   6   5          6.00          5.86         1.59 o                         
  -4   6   5        688.70        672.89         9.19 o                         
  -3   6   5       1285.71       1270.00        15.83 o                         
  -2   6   5         23.34         27.42         2.01 o                         
  -1   6   5        634.40        634.37         8.89 o                         
   0   6   5       1403.28       1414.06        25.97 o                         
  -7   7   5         28.36         28.24         3.67 o                         
  -6   7   5        474.03        478.73         8.11 o                         
  -5   7   5        902.86        902.64        14.82 o                         
  -4   7   5          8.61         14.23         2.35 o                         
  -3   7   5        606.70        594.86        10.26 o                         
  -2   7   5       1202.44       1184.43        17.04 o                         
  -1   7   5         21.78         25.23         2.68 o                         
   0   7   5        396.66        412.33        12.21 o                         
  -8   8   5        410.81        424.78        17.48 o                         
  -7   8   5        727.63        746.27        12.79 o                         
  -6   8   5          2.85          3.56         2.85 o                         
  -5   8   5        485.88        503.08         9.21 o                         
  -4   8   5       1056.29       1079.58        18.05 o                         
  -3   8   5         22.14         24.72         3.29 o                         
  -2   8   5        469.35        457.75        10.34 o                         
  -1   8   5        635.66        603.40        11.44 o                         
   0   8   5          6.66         17.47         5.25 o                         
  -8   9   5         22.52         25.82         4.93 o                         
  -7   9   5        412.63        430.28        11.88 o                         
  -6   9   5        695.39        681.63        15.00 o                         
  -5   9   5         30.05         36.19         3.79 o                         
  -4   9   5        353.68        372.16         9.09 o                         
  -3   9   5        546.59        566.35        11.80 o                         
  -2   9   5         20.63         23.25         4.28 o                         
  -1   9   5        393.56        419.13        12.03 o                         
  -7  10   5         24.07         28.50         5.11 o                         
  -6  10   5        339.62        367.03        10.77 o                         
  -5  10   5        465.02        473.20        11.93 o                         
  -4  10   5          9.68         15.22         4.27 o                         
  -3  10   5        354.74        371.09        10.44 o                         
   0   0   6       2558.54       2837.93        59.98 o                         
  -1   1   6       7183.53       7425.85       128.46 o                         
   0   1   6       1625.04       1768.24        30.87 o                         
  -2   2   6        898.54        951.04        13.15 o                         
  -1   2   6       1083.68       1057.71        11.04 o                         
   0   2   6       5495.09       5464.78       111.01 o                         
  -3   3   6        746.89        797.25        12.33 o                         
  -2   3   6       5256.93       5366.21        57.57 o                         
  -1   3   6       1409.62       1422.86        17.00 o                         
   0   3   6        865.10        860.71        14.71 o                         
  -4   4   6       3075.31       3146.63        51.06 o                         
  -3   4   6        975.59        996.21        11.74 o                         
  -2   4   6       1240.64       1263.39        14.76 o                         
  -1   4   6       3709.41       3649.25        41.35 o                         
   0   4   6        574.10        581.07        11.52 o                         
  -5   5   6        762.78        752.75        14.18 o                         
  -4   5   6        496.57        515.96         8.34 o                         
  -3   5   6       2780.26       2806.30        32.35 o                         
  -2   5   6        666.57        685.97         9.54 o                         
  -1   5   6        438.67        441.38         7.02 o                         
   0   5   6       2435.78       2420.08        40.40 o                         
  -6   6   6        418.17        426.98        10.41 o                         
  -5   6   6       1828.99       1793.68        24.40 o                         
  -4   6   6        406.10        403.73         6.61 o                         
  -3   6   6        362.29        375.52         6.79 o                         
  -2   6   6       1941.93       1954.19        25.61 o                         
  -1   6   6        613.88        614.43         9.97 o                         
   0   6   6        415.58        430.96        11.30 o                         
  -7   7   6        962.61        951.64        19.23 o                         
  -6   7   6        364.61        360.85         7.55 o                         
  -5   7   6        207.58        223.96         6.01 o                         
  -4   7   6       1568.28       1561.10        21.80 o                         
  -3   7   6        551.59        550.48         9.50 o                         
  -2   7   6        256.51        262.85         8.00 o                         
  -1   7   6       1137.94       1149.55        18.14 o                         
   0   7   6        274.03        279.32        11.66 o                         
  -8   8   6        204.66        195.98         9.88 o                         
  -7   8   6        133.77        132.01         5.22 o                         
  -6   8   6        910.05        901.05        15.24 o                         
  -5   8   6        369.11        365.17         8.02 o                         
  -4   8   6        266.03        275.76         7.55 o                         
  -3   8   6        966.39        980.41        16.61 o                         
  -2   8   6        236.42        236.44         7.16 o                         
  -1   8   6        123.52        129.67         5.77 o                         
   0   8   6        692.59        703.21        19.61 o                         
  -8   9   6        563.21        566.08        21.36 o                         
  -7   9   6        301.07        288.00        13.42 o                         
  -6   9   6        118.17        125.16         6.08 o                         
  -5   9   6        681.05        687.42        13.75 o                         
  -4   9   6        228.09        231.51         9.38 o                         
  -3   9   6        100.66        106.04         5.85 o                         
  -2   9   6        702.37        717.13        16.33 o                         
  -1   9   6        276.15        303.87        11.89 o                         
  -5  10   6         80.58         83.61         5.80 o                         
   0   0   7          2.29          9.34         4.23 o                         
  -1   1   7       2131.22       2251.35        31.81 o                         
   0   1   7         42.98         48.77         2.53 o                         
  -2   2   7          2.44          5.96         1.70 o                         
  -1   2   7          5.75          6.42         1.27 o                         
   0   2   7       2741.35       2675.54        65.13 o                         
  -3   3   7          1.75          4.32         2.12 o                         
  -2   3   7       2131.27       2130.29        24.26 o                         
  -1   3   7         76.63         81.65         3.06 o                         
   0   3   7          0.43          2.38         2.59 o                         
  -4   4   7       2145.75       2237.03        42.03 o                         
  -3   4   7         74.46         74.55         2.49 o                         
  -2   4   7         10.13         10.87         1.76 o                         
  -1   4   7       1750.93       1687.71        22.47 o                         
   0   4   7         10.79         11.23         3.41 o                         
  -5   5   7        105.82        114.38         5.96 o                         
  -4   5   7         12.36         13.65         2.32 o                         
  -3   5   7       1512.76       1538.78        20.56 o                         
  -2   5   7         69.68         62.19         3.01 o                         
  -1   5   7         25.66         25.23         2.57 o                         
   0   5   7       1675.16       1592.42        30.90 o                         
  -6   6   7         47.63         38.55         4.27 o                         
  -5   6   7       1359.56       1373.52        20.15 o                         
  -4   6   7         26.83         28.79         2.53 o                         
  -3   6   7         32.90         28.43         2.83 o                         
  -2   6   7       1709.26       1709.90        24.19 o                         
  -1   6   7         94.93        101.71         4.51 o                         
   0   6   7         42.70         35.24         5.39 o                         
  -7   7   7        877.95        927.68        23.36 o                         
  -6   7   7         73.88         72.75         4.00 o                         
  -5   7   7         55.71         54.99         3.80 o                         
  -4   7   7       1316.95       1331.38        19.33 o                         
  -3   7   7         97.87        102.21         4.38 o                         
  -2   7   7         28.29         28.84         3.48 o                         
  -1   7   7        977.99        980.40        17.39 o                         
   0   7   7         65.04         60.31         7.19 o                         
  -8   8   7         37.04         37.24         7.83 o                         
  -7   8   7         54.30         55.88         5.12 o                         
  -6   8   7       1060.10       1104.88        17.52 o                         
  -5   8   7         76.07         84.90         4.78 o                         
  -4   8   7         51.91         44.11         3.93 o                         
  -3   8   7        906.64        921.80        16.11 o                         
  -2   8   7         38.71         43.00         4.66 o                         
  -1   8   7         70.99         68.12         5.55 o                         
   0   8   7        862.64        888.44        27.65 o                         
  -7   9   7         69.95         72.66         5.18 o                         
  -6   9   7         45.57         49.91         5.01 o                         
  -5   9   7        700.23        744.93        17.80 o                         
  -4   9   7         58.44         68.46         5.04 o                         
  -3   9   7         71.48         74.05         5.44 o                         
  -2   9   7        790.35        800.52        18.71 o                         
   0   0   8       1447.66       1636.41        39.02 o                         
  -1   1   8       1136.54       1182.40        18.32 o                         
   0   1   8       2155.82       2264.01        33.13 o                         
  -2   2   8       1718.71       1738.78        39.96 o                         
  -1   2   8       1658.81       1729.74        21.46 o                         
   0   2   8       1416.50       1384.91        27.23 o                         
  -3   3   8       1398.07       1438.23        36.72 o                         
  -2   3   8        870.79        852.42        17.71 o                         
  -1   3   8       1568.02       1525.14        19.39 o                         
   0   3   8       1186.85       1168.84        23.09 o                         
  -4   4   8        778.56        800.24        19.10 o                         
  -3   4   8       1237.61       1237.92        18.95 o                         
  -2   4   8        907.24        886.21        12.35 o                         
  -1   4   8        613.92        573.57         9.76 o                         
   0   4   8       1047.50        983.71        25.98 o                         
  -5   5   8        727.66        729.79        16.27 o                         
  -4   5   8        812.37        827.52        12.56 o                         
  -3   5   8        450.79        447.21         8.65 o                         
  -2   5   8       1022.41        979.30        14.80 o                         
  -1   5   8        949.56        881.34        17.30 o                         
   0   5   8        412.95        388.28        11.91 o                         
  -6   6   8        466.06        453.82        13.37 o                         
  -5   6   8        312.11        307.76         7.06 o                         
  -4   6   8        662.73        687.48        12.23 o                         
  -3   6   8        761.06        744.43        12.36 o                         
  -2   6   8        473.01        452.95         8.96 o                         
  -1   6   8        573.34        536.54        12.98 o                         
   0   6   8        453.42        417.60        13.85 o                         
  -7   7   8        161.03        151.79         8.54 o                         
  -6   7   8        421.32        411.33         8.92 o                         
  -5   7   8        607.66        614.34        12.66 o                         
  -4   7   8        269.22        272.54         7.52 o                         
  -3   7   8        459.63        448.07         9.66 o                         
  -2   7   8        461.69        442.74        10.07 o                         
  -1   7   8        196.85        181.55         7.21 o                         
   0   7   8        383.18        330.74        14.85 o                         
  -7   8   8        369.40        359.48         9.71 o                         
  -6   8   8        218.69        221.42         7.20 o                         
  -5   8   8        323.26        320.76         8.80 o                         
  -4   8   8        356.43        353.13         8.98 o                         
  -3   8   8        172.93        166.93         6.90 o                         
  -2   8   8        319.82        316.18        10.27 o                         
  -1   8   8        422.21        421.23        14.78 o                         
  -6   9   8        301.31        319.29         9.72 o                         
  -5   9   8        122.18        130.42         6.95 o                         
  -4   9   8        267.98        256.38         9.19 o                         
  -3   9   8        383.98        357.47        11.74 o                         
   0   0   9        429.28        459.29        14.67 o                         
  -1   1   9        355.02        355.25         7.76 o                         
   0   1   9       1071.16       1109.40        18.77 o                         
  -2   2   9       1243.42       1272.31        22.52 o                         
  -1   2   9        637.71        654.56         8.94 o                         
   0   2   9        247.02        245.58         7.52 o                         
  -3   3   9        615.23        627.23        15.28 o                         
  -2   3   9        222.06        218.16         4.95 o                         
  -1   3   9        917.55        930.04        14.20 o                         
   0   3   9        555.37        530.67        14.16 o                         
  -4   4   9         86.04         94.14         6.79 o                         
  -3   4   9        902.67        886.28        16.43 o                         
  -2   4   9        401.53        390.94         7.88 o                         
  -1   4   9        115.46        110.62         4.70 o                         
   0   4   9       1043.88        989.80        23.26 o                         
  -5   5   9        691.18        691.96        19.43 o                         
  -4   5   9        471.24        454.85         9.53 o                         
  -3   5   9         63.72         67.63         4.02 o                         
  -2   5   9        904.55        848.42        13.77 o                         
  -1   5   9        510.93        457.45         9.48 o                         
   0   5   9         55.42         48.68         6.01 o                         
  -6   6   9        303.33        322.40        12.40 o                         
  -5   6   9         24.21         21.72         3.67 o                         
  -4   6   9        853.86        880.85        16.44 o                         
  -3   6   9        448.59        422.62         9.66 o                         
  -2   6   9         32.06         32.61         3.86 o                         
  -1   6   9        636.51        587.36        13.95 o                         
   0   6   9        304.87        273.18        12.28 o                         
  -7   7   9          2.37          7.28         5.71 o                         
  -6   7   9        595.01        648.14        15.77 o                         
  -5   7   9        385.91        411.07        10.36 o                         
  -4   7   9         19.08         12.52         3.94 o                         
  -3   7   9        565.59        551.17        13.14 o                         
  -2   7   9        341.66        325.05        12.11 o                         
  -1   7   9          3.74         -0.63         3.73 o                         
   0   7   9        587.14        537.82        32.22 o                         
  -6   8   9          3.17          2.60         4.26 o                         
  -5   8   9        496.43        524.82        12.35 o                         
  -4   8   9        256.52        250.38         8.54 o                         
  -3   8   9          1.89         -4.08         4.08 o                         
  -2   8   9        576.16        570.50        19.36 o                         
   0   0  10        802.96        816.60        26.10 o                         
  -1   1  10        996.36       1003.23        18.98 o                         
   0   1  10        971.19       1000.35        19.03 o                         
  -2   2  10       1046.96       1045.40        21.21 o                         
  -1   2  10        732.78        745.57        10.97 o                         
   0   2  10        704.18        709.53        16.38 o                         
  -3   3  10        550.86        554.97        15.02 o                         
  -2   3  10        713.03        723.84        11.61 o                         
  -1   3  10        744.91        749.36        11.70 o                         
   0   3  10        588.73        575.27        14.14 o                         
  -4   4  10        427.51        418.34        17.69 o                         
  -3   4  10        627.65        613.87        15.01 o                         
  -2   4  10        486.30        486.44        10.23 o                         
  -1   4  10        609.34        613.72        11.55 o                         
   0   4  10        687.30        685.30        17.85 o                         
  -5   5  10        417.36        391.54        13.16 o                         
  -4   5  10        357.72        353.04         8.63 o                         
  -3   5  10        508.63        501.21        12.09 o                         
  -2   5  10        542.53        534.11        12.78 o                         
  -1   5  10        329.26        334.45         8.81 o                         
   0   5  10        333.39        333.11        13.39 o                         
  -6   6  10        202.74        209.05        10.34 o                         
  -5   6  10        315.79        336.39         9.54 o                         
  -4   6  10        485.52        462.91        12.78 o                         
  -3   6  10        266.70        272.44         8.42 o                         
  -2   6  10        279.20        274.58         8.88 o                         
  -1   6  10        367.58        347.88         9.73 o                         
   0   6  10        210.74        216.57        12.16 o                         
  -6   7  10        297.35        292.16         9.32 o                         
  -5   7  10        171.86        179.23         7.17 o                         
  -4   7  10        239.72        234.04         9.78 o                         
  -3   7  10        313.51        301.87         9.72 o                         
  -2   7  10        204.18        196.21         7.61 o                         
  -1   7  10        262.13        267.11        11.60 o                         
   0   0  11        167.70        165.19        10.64 o                         
  -1   1  11        783.36        804.31        18.18 o                         
   0   1  11         86.03         88.93         4.67 o                         
  -2   2  11         57.27         62.16         5.35 o                         
  -1   2  11        121.02        127.25         4.23 o                         
   0   2  11        642.68        662.42        14.81 o                         
  -3   3  11        110.76        103.37         7.43 o                         
  -2   3  11        725.17        735.99        13.06 o                         
  -1   3  11         42.32         48.99         3.46 o                         
   0   3  11        141.03        138.64         7.40 o                         
  -4   4  11        584.38        576.01        20.91 o                         
  -3   4  11         23.24         26.81         4.02 o                         
  -2   4  11        164.77        173.94         5.86 o                         
  -1   4  11        702.88        694.06        12.73 o                         
   0   4  11         16.61         17.98         4.92 o                         
  -5   5  11          3.85          9.33         5.71 o                         
  -4   5  11        128.40        135.11         6.17 o                         
  -3   5  11        665.21        661.44        14.62 o                         
  -2   5  11         14.67         12.73         3.75 o                         
  -1   5  11        103.27        101.69         5.05 o                         
   0   5  11        573.44        559.10        16.41 o                         
  -6   6  11        130.10        145.76         8.91 o                         
  -5   6  11        542.04        542.59        14.95 o                         
  -4   6  11          3.49          0.37         4.17 o                         
  -3   6  11        105.52        112.63         6.15 o                         
  -2   6  11        508.06        533.15        14.65 o                         
  -1   6  11          0.92         -0.60         3.73 o                         
   0   6  11        135.05        138.60        11.46 o                         
  -4   7  11        484.42        485.54        16.79 o                         
  -3   7  11          0.29         -2.60         4.19 o                         
   0   0  12        542.61        511.05        29.70 o                         
  -1   1  12        756.13        712.89        17.80 o                         
   0   1  12        244.47        231.84         9.10 o                         
  -2   2  12        177.02        192.30        10.29 o                         
  -1   2  12        433.21        443.59         9.57 o                         
   0   2  12        664.24        660.05        15.02 o                         
  -3   3  12        362.82        358.14        13.30 o                         
  -2   3  12        602.37        600.49        12.85 o                         
  -1   3  12        193.23        189.94         6.16 o                         
   0   3  12        384.31        380.80        11.47 o                         
  -4   4  12        425.20        440.67        15.50 o                         
  -3   4  12        136.87        136.76         6.28 o                         
  -2   4  12        396.92        383.65        10.08 o                         
  -1   4  12        465.90        463.81        10.52 o                         
   0   4  12         94.62         93.68         8.71 o                         
  -5   5  12         91.92         84.84         7.92 o                         
  -4   5  12        292.95        289.83         9.60 o                         
  -3   5  12        374.23        358.65        11.26 o                         
  -2   5  12         92.81         87.67         5.55 o                         
  -1   5  12        278.63        290.30         8.89 o                         
   0   5  12        330.78        325.28        13.23 o                         
  -4   6  12         57.02         53.78         5.44 o                         
  -3   6  12        252.83        230.64         8.27 o                         
  -2   6  12        292.92        284.43         9.07 o                         
   0   0  13         46.04         54.65        12.16 o                         
  -1   1  13         12.52         15.85         6.63 o                         
   0   1  13        360.48        380.25        17.90 o                         
  -2   2  13        323.04        337.87        13.38 o                         
  -1   2  13         48.16         53.41         4.45 o                         
   0   2  13          3.34          6.26         4.85 o                         
  -3   3  13         54.57         56.22         6.52 o                         
  -2   3  13          3.96          8.68         3.80 o                         
  -1   3  13        359.54        366.17         9.73 o                         
   0   3  13         49.87         58.65         6.73 o                         
  -4   4  13          0.15          0.87         5.86 o                         
  -3   4  13        337.32        335.01        10.47 o                         
  -2   4  13         54.07         59.45         5.13 o                         
  -1   4  13          2.54          5.87         3.53 o                         
   0   4  13        300.67        317.24        14.20 o                         
   0   0  14         68.43         58.07        17.44 o                         
  -1   1  14        110.72        123.52        11.35 o                         
   0   1  14        680.40        650.45        22.79 o                         
  -2   2  14        612.17        603.90        20.65 o                         
  -1   2  14         69.44         74.89         7.15 o                         
   0   2  14        114.71        126.01        12.16 o                         
                                                                                
