# Supplementary material for: Two new glaserite-type orthovanadates: Rb2KDy(VO4)2 and Cs1.52K1.48Gd(VO4)2
Source: Acta Crystallogr E Crystallogr Commun. 2019 Jun 21;75(Pt 7):1041–5. doi: 10.1107/S2056989019008685 (PMC6659331; doi:10.1107/S2056989019008685)
Supplement: Supplementary file 3 [file e-75-01041-IIsup3.hkl]

data_II                                                                         
_shelx_title ' EL17_D160_DRX18_KCsGdV_a.res in P-3'                             
_shelx_refln_list_code          4                                               
_shelx_F_calc_maximum      177.53                                               
_exptl_crystal_F_000       285.61                                               
_reflns_d_resolution_high  0.5405                                               
                                                                                
loop_                                                                           
 _space_group_symop_operation_xyz                                               
 'x, y, z'                                                                      
 '-y, x-y, z'                                                                   
 'y, x, -z'                                                                     
 '-x+y, -x, z'                                                                  
 '-x, -x+y, -z'                                                                 
 'x-y, -y, -z'                                                                  
 '-x, -y, -z'                                                                   
 'y, -x+y, -z'                                                                  
 '-y, -x, z'                                                                    
 'x-y, x, -z'                                                                   
 'x, x-y, z'                                                                    
 '-x+y, y, z'                                                                   
                                                                                
_cell_length_a     6.0321                                                       
_cell_length_b     6.0321                                                       
_cell_length_c     7.9821                                                       
_cell_angle_alpha  90.000                                                       
_cell_angle_beta   90.000                                                       
_cell_angle_gamma 120.000                                                       
                                                                                
_shelx_F_squared_multiplier     1.000                                           
                                                                                
loop_                                                                           
 _refln_index_h                                                                 
 _refln_index_k                                                                 
 _refln_index_l                                                                 
 _refln_F_squared_calc                                                          
 _refln_F_squared_meas                                                          
 _refln_F_squared_sigma                                                         
 _refln_observed_status                                                         
   0   1   0       3529.26       3388.14        67.71 o                         
  -1   2   0      31516.16      31331.89       433.16 o                         
   0   2   0       1118.91       1120.12        11.21 o                         
  -1   3   0       2805.13       2934.28        18.23 o                         
   0   3   0      18874.10      18864.72       157.32 o                         
  -2   4   0      21782.17      20983.43       214.58 o                         
  -1   4   0       1579.32       1603.77        10.34 o                         
   0   4   0        814.33        832.09         8.32 o                         
  -2   5   0        981.59        997.17         6.62 o                         
  -1   5   0       9422.40       9317.97        72.94 o                         
   0   5   0       1184.54       1187.01        12.42 o                         
  -3   6   0       7168.65       7187.82        67.02 o                         
  -2   6   0        557.31        563.10         4.81 o                         
  -1   6   0        804.71        788.60         6.06 o                         
   0   6   0       6240.69       6232.65        60.44 o                         
  -3   7   0        703.68        692.84         6.46 o                         
  -2   7   0       4530.06       4475.03        31.74 o                         
  -1   7   0        375.84        377.18         3.84 o                         
   0   7   0        271.16        259.74         4.70 o                         
  -4   8   0       4020.96       3999.29        47.20 o                         
  -3   8   0        348.43        348.68         4.40 o                         
  -2   8   0        236.98        231.96         3.36 o                         
  -1   8   0       2550.25       2527.61        21.09 o                         
   0   8   0        182.32        179.26         4.97 o                         
  -4   9   0        182.68        179.33         3.79 o                         
  -3   9   0       2155.92       2117.00        20.34 o                         
  -2   9   0        265.24        270.89         4.37 o                         
  -1   9   0        205.05        202.41         4.02 o                         
   0   9   0       1346.91       1321.67        20.83 o                         
  -5  10   0       1569.19       1544.45        23.64 o                         
  -4  10   0        128.28        126.80         3.66 o                         
  -3  10   0        156.41        155.01         4.33 o                         
  -2  10   0       1415.56       1381.19        17.14 o                         
  -1  10   0         89.44         92.36         3.85 o                         
  -5  11   0        136.59        147.02         4.26 o                         
  -4  11   0       1018.98       1009.39        12.90 o                         
  -1   1   1          7.08          2.38         0.93 o                         
   0   1   1        387.60        400.66         9.47 o                         
  -2   2   1        535.68        608.34         6.67 o                         
  -1   2   1         59.85         53.47         0.75 o                         
   0   2   1        842.15        901.80         9.15 o                         
  -3   3   1        320.22        336.03         3.66 o                         
  -2   3   1        177.89        191.31         1.67 o                         
  -1   3   1        298.72        314.97         2.59 o                         
   0   3   1         75.74         69.05         1.23 o                         
  -4   4   1        443.76        446.76         4.92 o                         
  -3   4   1        238.99        231.26         1.97 o                         
  -2   4   1        651.06        665.66         4.43 o                         
  -1   4   1         94.73         95.66         1.08 o                         
   0   4   1         13.39         12.92         0.64 o                         
  -5   5   1        213.73        209.93         2.98 o                         
  -4   5   1        205.29        209.28         2.00 o                         
  -3   5   1         74.05         73.77         1.04 o                         
  -2   5   1        205.12        204.89         1.84 o                         
  -1   5   1        380.73        386.92         3.21 o                         
   0   5   1        292.76        283.84         3.98 o                         
  -6   6   1        476.19        477.11         6.17 o                         
  -5   6   1        218.49        217.92         2.36 o                         
  -4   6   1         18.12         18.13         0.73 o                         
  -3   6   1        310.81        314.26         2.98 o                         
  -2   6   1        364.39        350.68         3.23 o                         
  -1   6   1        211.50        200.12         2.33 o                         
   0   6   1        448.65        456.98         6.13 o                         
  -7   7   1        114.24        114.50         3.60 o                         
  -6   7   1        204.71        199.05         2.69 o                         
  -5   7   1        424.17        427.27         4.30 o                         
  -4   7   1        268.43        262.42         3.09 o                         
  -3   7   1        211.93        202.44         2.66 o                         
  -2   7   1        226.35        229.07         2.83 o                         
  -1   7   1        133.24        127.32         2.09 o                         
   0   7   1        202.18        196.92         3.98 o                         
  -8   8   1        111.95        118.08         3.94 o                         
  -7   8   1        256.76        253.05         3.83 o                         
  -6   8   1        238.99        242.14         3.45 o                         
  -5   8   1        208.13        199.84         3.24 o                         
  -4   8   1        400.44        400.72         5.36 o                         
  -3   8   1        159.56        154.88         3.06 o                         
  -2   8   1         91.43         89.40         2.34 o                         
  -1   8   1        330.67        328.60         4.87 o                         
   0   8   1        211.22        208.41         5.34 o                         
  -9   9   1        274.28        277.59         7.65 o                         
  -8   9   1        162.42        165.25         3.73 o                         
  -7   9   1        199.34        194.99         3.89 o                         
  -6   9   1        220.08        221.96         3.84 o                         
  -5   9   1        106.99        112.08         3.04 o                         
  -4   9   1        196.81        184.46         3.84 o                         
  -3   9   1        335.55        337.86         5.18 o                         
  -2   9   1        198.73        194.52         3.79 o                         
  -1   9   1        189.08        194.99         3.99 o                         
   0   9   1        173.23        174.56         6.83 o                         
  -9  10   1        165.03        175.36         5.21 o                         
  -8  10   1        253.72        252.74         5.38 o                         
  -7  10   1        129.83        129.82         3.92 o                         
  -6  10   1        122.15        124.68         3.67 o                         
  -5  10   1        244.73        250.76         4.85 o                         
  -4  10   1        164.65        168.38         4.18 o                         
  -3  10   1        181.99        184.08         4.44 o                         
  -2  10   1        232.80        242.02         5.42 o                         
  -1  10   1         83.98         81.12         3.68 o                         
  -7  11   1        233.73        248.90         6.32 o                         
  -6  11   1        131.68        139.97         4.55 o                         
  -5  11   1        168.30        184.10         5.53 o                         
  -4  11   1        155.78        163.38         4.69 o                         
   0   0   2        172.38        166.26         7.15 o                         
  -1   1   2      19577.36      19756.26       238.03 o                         
   0   1   2      14521.76      13508.56       320.40 o                         
  -2   2   2       7510.03       7594.08        78.49 o                         
  -1   2   2       1197.11       1308.93         9.73 o                         
   0   2   2      25323.60      26058.80       227.69 o                         
  -3   3   2        981.29       1038.23         9.40 o                         
  -2   3   2      12223.61      12333.98        74.23 o                         
  -1   3   2       8121.05       8124.72        50.18 o                         
   0   3   2        474.69        477.74         4.94 o                         
  -4   4   2      10335.68      10312.05        88.32 o                         
  -3   4   2       6256.09       6363.42        37.49 o                         
  -2   4   2        166.88        182.34         1.62 o                         
  -1   4   2       8380.07       8448.54        49.54 o                         
   0   4   2       4213.35       4213.22        37.42 o                         
  -5   5   2       3119.09       3161.52        28.23 o                         
  -4   5   2        243.13        244.01         2.22 o                         
  -3   5   2       6171.92       6181.50        37.37 o                         
  -2   5   2       4986.93       4980.50        30.29 o                         
  -1   5   2        441.73        434.12         3.54 o                         
   0   5   2       4881.28       4804.47        46.77 o                         
  -6   6   2         67.69         66.52         2.29 o                         
  -5   6   2       3786.85       3836.43        26.06 o                         
  -4   6   2       2601.13       2582.00        17.91 o                         
  -3   6   2        246.71        241.17         2.45 o                         
  -2   6   2       5629.32       5502.66        37.68 o                         
  -1   6   2       2595.22       2531.62        17.74 o                         
   0   6   2         58.32         59.85         2.54 o                         
  -7   7   2       2002.02       1927.86        23.74 o                         
  -6   7   2       1931.07       1905.60        15.25 o                         
  -5   7   2        195.04        188.19         2.52 o                         
  -4   7   2       3068.62       3037.02        22.70 o                         
  -3   7   2       1983.87       1956.03        16.18 o                         
  -2   7   2         66.76         66.48         1.67 o                         
  -1   7   2       2442.63       2373.04        18.93 o                         
   0   7   2       1686.99       1671.85        20.18 o                         
  -8   8   2        868.28        873.89        14.11 o                         
  -7   8   2         40.95         43.71         1.84 o                         
  -6   8   2       2274.15       2247.16        19.98 o                         
  -5   8   2       1498.28       1477.82        13.32 o                         
  -4   8   2         35.94         33.71         1.62 o                         
  -3   8   2       2020.60       1972.86        17.80 o                         
  -2   8   2       1243.24       1264.20        12.10 o                         
  -1   8   2         73.56         74.85         2.19 o                         
   0   8   2       1560.65       1500.60        20.66 o                         
  -9   9   2         37.33         38.52         3.29 o                         
  -8   9   2       1036.11       1023.38        11.22 o                         
  -7   9   2        795.61        782.77         9.35 o                         
  -6   9   2         22.05         22.38         1.49 o                         
  -5   9   2       1403.95       1388.46        14.14 o                         
  -4   9   2       1181.09       1193.61        12.82 o                         
  -3   9   2         66.93         69.27         2.54 o                         
  -2   9   2       1216.10       1208.27        13.35 o                         
  -1   9   2        692.11        688.54         9.96 o                         
   0   9   2          8.35          6.51         1.93 o                         
  -9  10   2        531.94        532.74         9.00 o                         
  -8  10   2         11.56         12.39         1.69 o                         
  -7  10   2        883.67        880.22        11.68 o                         
  -6  10   2        661.77        660.69         9.16 o                         
  -5  10   2         27.94         28.76         1.93 o                         
  -4  10   2       1110.17       1098.68        12.65 o                         
  -3  10   2        626.67        631.90         8.70 o                         
  -2  10   2          8.30          8.72         1.60 o                         
  -1  10   2        662.11        670.20        11.12 o                         
  -6  11   2        667.12        679.35        10.38 o                         
  -5  11   2        449.02        455.30         7.69 o                         
   0   0   3       3891.42       4051.71        78.70 o                         
  -1   1   3        383.89        353.77         4.41 o                         
   0   1   3        951.09       1018.78        10.94 o                         
  -2   2   3       1826.79       1826.20        17.97 o                         
  -1   2   3        226.86        217.13         1.93 o                         
   0   2   3       1079.59       1128.30        11.11 o                         
  -3   3   3         63.21         63.84         1.24 o                         
  -2   3   3        306.27        296.10         2.37 o                         
  -1   3   3        463.11        467.74         3.40 o                         
   0   3   3         96.01         93.88         1.61 o                         
  -4   4   3        745.80        768.56         7.87 o                         
  -3   4   3        566.99        575.59         4.13 o                         
  -2   4   3        612.44        614.92         4.32 o                         
  -1   4   3        476.36        480.84         3.58 o                         
   0   4   3        954.21        930.12         9.13 o                         
  -5   5   3        314.13        319.68         4.16 o                         
  -4   5   3          6.97          8.83         0.53 o                         
  -3   5   3        558.75        548.77         4.27 o                         
  -2   5   3        653.00        642.51         4.76 o                         
  -1   5   3          3.32          4.28         0.43 o                         
   0   5   3        321.28        329.52         4.38 o                         
  -6   6   3         20.98         27.30         1.52 o                         
  -5   6   3        403.54        414.43         3.96 o                         
  -4   6   3        665.14        657.46         5.47 o                         
  -3   6   3          2.12          2.56         0.48 o                         
  -2   6   3        596.55        590.99         5.38 o                         
  -1   6   3        344.26        336.98         3.51 o                         
   0   6   3         20.85         23.39         1.54 o                         
  -7   7   3        483.24        490.06         8.40 o                         
  -6   7   3        407.62        400.00         4.54 o                         
  -5   7   3         15.69         15.62         0.93 o                         
  -4   7   3        346.31        350.55         3.80 o                         
  -3   7   3        283.15        275.08         3.61 o                         
  -2   7   3          9.12          6.02         0.79 o                         
  -1   7   3        492.45        495.89         5.34 o                         
   0   7   3        420.79        423.45         7.00 o                         
  -8   8   3        301.60        300.19         7.27 o                         
  -7   8   3         28.59         27.73         1.61 o                         
  -6   8   3        469.24        477.06         5.75 o                         
  -5   8   3        312.49        308.37         4.49 o                         
  -4   8   3          2.90          4.48         0.98 o                         
  -3   8   3        433.06        437.53         5.67 o                         
  -2   8   3        412.87        417.70         5.47 o                         
  -1   8   3         31.55         31.11         1.63 o                         
   0   8   3        382.34        383.42         7.64 o                         
  -9   9   3         43.37         42.85         3.30 o                         
  -8   9   3        298.61        302.57         5.21 o                         
  -7   9   3        177.19        178.20         4.22 o                         
  -6   9   3         30.53         31.80         1.94 o                         
  -5   9   3        435.98        446.79         6.66 o                         
  -4   9   3        328.55        322.31         5.26 o                         
  -3   9   3         36.19         33.17         1.96 o                         
  -2   9   3        280.67        289.76         4.94 o                         
  -1   9   3        165.73        167.21         4.39 o                         
   0   9   3         37.73         41.92         3.84 o                         
  -8  10   3         19.99         20.51         1.96 o                         
  -7  10   3        307.48        316.90         6.56 o                         
  -6  10   3        243.19        255.97         5.48 o                         
  -5  10   3         38.59         36.26         2.24 o                         
  -4  10   3        339.69        356.62         6.04 o                         
  -3  10   3        163.85        173.68         4.61 o                         
  -2  10   3         20.57         22.83         2.22 o                         
   0   0   4      15519.24      15731.64       281.34 o                         
  -1   1   4       2633.97       2743.63        27.43 o                         
   0   1   4       3496.03       3567.99        36.46 o                         
  -2   2   4       6131.06       6339.70        57.14 o                         
  -1   2   4      15287.08      15416.20       102.59 o                         
   0   2   4        935.79       1004.34        11.44 o                         
  -3   3   4       9954.07      10040.75        90.17 o                         
  -2   3   4       1366.73       1379.54         9.54 o                         
  -1   3   4       2512.41       2541.41        17.16 o                         
   0   3   4      11051.00      10986.36       101.11 o                         
  -4   4   4        538.46        553.01         6.08 o                         
  -3   4   4       2023.70       2041.28        13.43 o                         
  -2   4   4       7730.11       7692.26        47.98 o                         
  -1   4   4       1190.19       1180.48         8.10 o                         
   0   4   4       2995.52       2982.82        27.36 o                         
  -5   5   4       1200.44       1197.06        13.52 o                         
  -4   5   4       6044.98       6091.48        38.96 o                         
  -3   5   4        973.35        950.44         7.47 o                         
  -2   5   4       1651.48       1644.84        11.76 o                         
  -1   5   4       5513.84       5529.09        35.90 o                         
   0   5   4        430.47        441.50         5.34 o                         
  -6   6   4       2983.46       3033.18        31.92 o                         
  -5   6   4        417.18        419.01         4.28 o                         
  -4   6   4       1712.40       1691.48        12.88 o                         
  -3   6   4       4481.41       4447.06        31.75 o                         
  -2   6   4        309.98        298.42         3.23 o                         
  -1   6   4        979.06        967.09         8.39 o                         
   0   6   4       3047.64       3067.04        33.19 o                         
  -7   7   4        289.13        276.37         5.93 o                         
  -6   7   4        672.85        660.13         6.78 o                         
  -5   7   4       2744.60       2721.34        21.40 o                         
  -4   7   4        264.57        261.24         3.50 o                         
  -3   7   4        776.97        763.14         7.79 o                         
  -2   7   4       3192.59       3150.26        25.91 o                         
  -1   7   4        345.99        355.72         4.57 o                         
   0   7   4        561.83        575.44        10.71 o                         
  -8   8   4        451.11        458.69         8.66 o                         
  -7   8   4       1744.68       1725.48        16.36 o                         
  -6   8   4        135.21        127.83         3.18 o                         
  -5   8   4        535.10        515.14         6.56 o                         
  -4   8   4       2084.77       2062.12        19.86 o                         
  -3   8   4        249.50        253.91         4.15 o                         
  -2   8   4        674.31        683.28         7.86 o                         
  -1   8   4       1600.69       1610.58        15.78 o                         
   0   8   4         84.33         90.52         4.47 o                         
  -9   9   4        860.04        873.39        15.77 o                         
  -8   9   4         86.74         86.65         3.19 o                         
  -7   9   4        293.90        291.75         5.48 o                         
  -6   9   4       1546.09       1544.60        16.75 o                         
  -5   9   4        197.56        193.34         4.39 o                         
  -4   9   4        382.68        378.26         6.20 o                         
  -3   9   4       1333.21       1355.29        14.49 o                         
  -2   9   4         81.16         86.42         3.06 o                         
  -1   9   4        254.90        261.18         5.85 o                         
   0   9   4       1032.20       1039.98        24.91 o                         
  -8  10   4        826.52        858.30        12.51 o                         
  -7  10   4         89.66         95.59         4.30 o                         
  -6  10   4        310.39        313.72         6.45 o                         
  -5  10   4       1037.82       1046.27        13.13 o                         
  -4  10   4         65.42         60.56         2.94 o                         
  -3  10   4        219.09        234.01         5.10 o                         
  -2  10   4        866.46        904.39        17.00 o                         
   0   0   5       2819.58       2819.70        47.85 o                         
  -1   1   5        398.54        394.22         4.96 o                         
   0   1   5         10.44          7.45         0.79 o                         
  -2   2   5        164.39        165.26         2.59 o                         
  -1   2   5       1432.64       1483.38        11.12 o                         
   0   2   5       1238.93       1216.80        12.62 o                         
  -3   3   5       1045.48       1066.77        10.97 o                         
  -2   3   5        215.80        218.88         2.24 o                         
  -1   3   5         56.60         52.37         1.11 o                         
   0   3   5       1479.82       1476.91        16.20 o                         
  -4   4   5        325.79        324.65         4.61 o                         
  -3   4   5         49.93         50.83         1.21 o                         
  -2   4   5       1721.84       1709.18        12.25 o                         
  -1   4   5         81.66         85.54         1.51 o                         
   0   4   5        140.38        138.95         2.52 o                         
  -5   5   5        126.85        126.12         2.82 o                         
  -4   5   5       1111.83       1107.36         8.45 o                         
  -3   5   5         28.77         30.77         1.04 o                         
  -2   5   5         43.29         45.23         1.24 o                         
  -1   5   5        855.16        856.80         7.29 o                         
   0   5   5         22.84         28.18         1.39 o                         
  -6   6   5        981.84        978.28        12.27 o                         
  -5   6   5          5.85          6.05         0.81 o                         
  -4   6   5        151.89        152.81         2.34 o                         
  -3   6   5        866.27        845.63         7.43 o                         
  -2   6   5         93.24        101.53         2.04 o                         
  -1   6   5        129.05        126.39         2.30 o                         
   0   6   5       1015.53       1036.18        17.64 o                         
  -7   7   5          4.37          4.89         1.46 o                         
  -6   7   5        102.01        105.55         2.62 o                         
  -5   7   5        628.47        613.06         6.86 o                         
  -4   7   5          3.12          2.31         0.79 o                         
  -3   7   5        151.56        151.23         3.12 o                         
  -2   7   5        898.66        883.25         8.76 o                         
  -1   7   5          2.22          3.43         0.93 o                         
   0   7   5         86.22         90.63         4.43 o                         
  -8   8   5        149.54        166.68         6.30 o                         
  -7   8   5        581.17        573.91         7.51 o                         
  -6   8   5          6.72          5.49         1.13 o                         
  -5   8   5        130.72        128.28         3.64 o                         
  -4   8   5        796.38        794.93         9.62 o                         
  -3   8   5          3.24          4.33         1.13 o                         
  -2   8   5        142.31        139.10         3.51 o                         
  -1   8   5        490.47        497.95         7.19 o                         
   0   8   5          2.13          3.07         1.80 o                         
  -9   9   5        330.57        340.31         9.54 o                         
  -8   9   5          7.13          7.34         1.64 o                         
  -7   9   5        155.55        168.06         4.75 o                         
  -6   9   5        574.37        584.46         8.64 o                         
  -5   9   5          7.62          5.79         1.49 o                         
  -4   9   5         97.85         96.33         3.41 o                         
  -3   9   5        431.18        442.86         6.81 o                         
  -2   9   5          5.45          2.14         1.43 o                         
  -1   9   5        158.18        162.84         5.32 o                         
   0   9   5        455.02        463.36        13.71 o                         
  -7  10   5          8.91          9.74         2.03 o                         
  -6  10   5        133.72        138.02         4.70 o                         
  -5  10   5        394.89        400.31         8.79 o                         
  -4  10   5          2.43          3.57         1.64 o                         
  -3  10   5        144.58        145.89         4.76 o                         
   0   0   6       2542.74       2526.47        47.45 o                         
  -1   1   6       8874.71       8750.25        78.90 o                         
   0   1   6       3465.92       3465.25        37.01 o                         
  -2   2   6       2260.54       2307.28        22.47 o                         
  -1   2   6        989.17        978.36         7.79 o                         
   0   2   6       6641.99       6587.01        63.07 o                         
  -3   3   6        719.54        732.67         8.67 o                         
  -2   3   6       6638.10       6570.02        46.54 o                         
  -1   3   6       2876.02       2894.15        22.23 o                         
   0   3   6        823.42        813.90        10.49 o                         
  -4   4   6       3818.37       3834.33        41.70 o                         
  -3   4   6       2015.93       2019.12        16.35 o                         
  -2   4   6       1272.76       1263.09        10.52 o                         
  -1   4   6       4723.25       4705.91        35.59 o                         
   0   4   6       1376.79       1362.25        15.96 o                         
  -5   5   6       1451.45       1435.15        16.80 o                         
  -4   5   6        487.18        494.73         4.98 o                         
  -3   5   6       3535.10       3503.69        27.14 o                         
  -2   5   6       1410.03       1420.64        11.94 o                         
  -1   5   6        435.88        432.92         4.56 o                         
   0   5   6       3121.21       2973.58        37.24 o                         
  -6   6   6        418.71        418.90         7.32 o                         
  -5   6   6       2353.74       2311.88        19.93 o                         
  -4   6   6        915.35        889.07         8.65 o                         
  -3   6   6        356.46        357.26         4.50 o                         
  -2   6   6       2429.09       2408.59        19.18 o                         
  -1   6   6       1144.72       1132.58        10.59 o                         
   0   6   6        418.11        423.20        10.46 o                         
  -7   7   6       1194.03       1178.61        18.34 o                         
  -6   7   6        665.49        654.73         7.70 o                         
  -5   7   6        206.98        213.63         4.05 o                         
  -4   7   6       1999.21       1909.32        17.72 o                         
  -3   7   6        987.41        963.39        10.33 o                         
  -2   7   6        248.52        249.42         4.34 o                         
  -1   7   6       1436.22       1399.05        14.92 o                         
   0   7   6        501.82        504.90        12.36 o                         
  -8   8   6        359.06        345.05         8.53 o                         
  -7   8   6        122.48        121.93         3.56 o                         
  -6   8   6       1104.35       1093.43        11.85 o                         
  -5   8   6        628.41        624.26         8.60 o                         
  -4   8   6        257.86        261.33         4.95 o                         
  -3   8   6       1217.57       1210.89        13.13 o                         
  -2   8   6        449.73        431.17         6.69 o                         
  -1   8   6        114.14        116.16         4.12 o                         
   0   8   6        824.96        836.17        16.88 o                         
  -8   9   6        670.84        683.70        10.88 o                         
  -7   9   6        452.72        444.96         8.03 o                         
  -6   9   6        105.83        106.82         3.96 o                         
  -5   9   6        825.37        820.15        11.71 o                         
  -4   9   6        381.28        386.29         6.83 o                         
  -3   9   6         91.90        101.70         3.75 o                         
  -2   9   6        843.01        834.77        11.82 o                         
  -1   9   6        402.04        415.98         7.76 o                         
  -6  10   6        273.87        259.20         6.32 o                         
  -5  10   6         68.23         73.84         3.63 o                         
  -4  10   6        598.19        605.22         9.88 o                         
   0   0   7        278.65        271.16         7.44 o                         
  -1   1   7        799.89        820.87         9.48 o                         
   0   1   7         67.58         68.03         2.28 o                         
  -2   2   7          3.82          6.99         0.92 o                         
  -1   2   7        359.98        352.19         3.91 o                         
   0   2   7       1236.64       1236.68        14.03 o                         
  -3   3   7        188.77        187.84         3.38 o                         
  -2   3   7        906.50        891.91         7.67 o                         
  -1   3   7        100.22         96.63         2.04 o                         
   0   3   7        258.75        254.76         4.79 o                         
  -4   4   7       1030.93       1020.79        13.92 o                         
  -3   4   7         96.81        102.63         2.29 o                         
  -2   4   7        106.62        115.63         2.29 o                         
  -1   4   7        738.64        736.31         7.44 o                         
   0   4   7         13.94         17.55         2.13 o                         
  -5   5   7        126.64        135.67         4.07 o                         
  -4   5   7         93.69         94.31         2.38 o                         
  -3   5   7        655.54        654.14         7.06 o                         
  -2   5   7         90.30         91.50         2.22 o                         
  -1   5   7         60.97         68.43         1.93 o                         
   0   5   7        854.54        832.18        12.61 o                         
  -6   6   7         11.48         13.13         2.07 o                         
  -5   6   7        694.96        692.16         8.16 o                         
  -4   6   7         34.93         37.33         1.87 o                         
  -3   6   7         41.32         44.52         1.84 o                         
  -2   6   7        891.42        870.08         9.42 o                         
  -1   6   7        118.39        122.89         2.89 o                         
   0   6   7         14.74         13.97         2.00 o                         
  -7   7   7        484.33        496.35        10.52 o                         
  -6   7   7         97.02        106.27         3.37 o                         
  -5   7   7          8.37          9.09         1.38 o                         
  -4   7   7        723.57        705.91         8.32 o                         
  -3   7   7        120.42        116.90         3.24 o                         
  -2   7   7         28.42         28.32         1.88 o                         
  -1   7   7        516.55        520.41         7.75 o                         
   0   7   7         87.52         85.34         5.99 o                         
  -8   8   7         54.19         63.88         4.50 o                         
  -7   8   7          2.63          4.68         1.55 o                         
  -6   8   7        625.76        645.92         9.00 o                         
  -5   8   7        100.13        102.82         3.74 o                         
  -4   8   7          4.01          4.11         1.30 o                         
  -3   8   7        508.47        506.98         7.49 o                         
  -2   8   7         53.97         52.04         3.01 o                         
  -1   8   7          1.29          0.87         1.60 o                         
   0   8   7        549.38        549.27        13.33 o                         
  -7   9   7         91.24         94.81         4.31 o                         
  -6   9   7          2.76          1.88         1.67 o                         
  -5   9   7        414.95        416.32         8.46 o                         
  -4   9   7         80.52         85.29         3.80 o                         
  -3   9   7          1.94          1.09         1.61 o                         
  -2   9   7        516.27        519.47         9.16 o                         
   0   0   8       2517.56       2515.99        48.18 o                         
  -1   1   8       1314.25       1289.89        15.16 o                         
   0   1   8       2712.93       2701.87        27.10 o                         
  -2   2   8       2059.63       2043.17        23.11 o                         
  -1   2   8       2723.67       2714.68        21.16 o                         
   0   2   8       1727.88       1697.90        20.21 o                         
  -3   3   8       2277.39       2235.17        26.19 o                         
  -2   3   8       1038.93       1002.95         8.66 o                         
  -1   3   8       1975.09       1960.37        17.67 o                         
   0   3   8       1981.91       1981.10        24.43 o                         
  -4   4   8        979.32        970.64        15.46 o                         
  -3   4   8       1575.28       1519.46        14.40 o                         
  -2   4   8       1590.10       1580.15        14.47 o                         
  -1   4   8        755.52        735.57         7.63 o                         
   0   4   8       1271.79       1262.88        17.39 o                         
  -5   5   8        916.94        933.48        14.17 o                         
  -4   5   8       1322.55       1339.11        14.04 o                         
  -3   5   8        570.73        556.77         7.02 o                         
  -2   5   8       1300.37       1236.34        12.12 o                         
  -1   5   8       1510.29       1476.94        13.79 o                         
   0   5   8        515.88        513.47         8.86 o                         
  -6   6   8        759.58        747.25        13.82 o                         
  -5   6   8        392.37        386.65         5.86 o                         
  -4   6   8        804.17        799.67        10.18 o                         
  -3   6   8       1193.54       1181.01        12.73 o                         
  -2   6   8        599.77        591.26         7.45 o                         
  -1   6   8        728.54        712.33         7.90 o                         
   0   6   8        737.41        726.64        13.06 o                         
  -7   7   8        203.14        208.21         7.64 o                         
  -6   7   8        526.85        506.11         7.64 o                         
  -5   7   8        900.48        897.04        11.52 o                         
  -4   7   8        335.77        343.10         5.67 o                         
  -3   7   8        575.55        565.85         7.64 o                         
  -2   7   8        713.46        715.86         9.39 o                         
  -1   7   8        248.03        258.24         5.68 o                         
   0   7   8        468.66        457.24        10.70 o                         
  -8   8   8        249.04        265.82         9.43 o                         
  -7   8   8        507.66        509.11         8.17 o                         
  -6   8   8        264.81        277.50         5.88 o                         
  -5   8   8        401.98        387.44         6.91 o                         
  -4   8   8        546.43        526.50        10.16 o                         
  -3   8   8        213.02        228.29         5.48 o                         
  -2   8   8        374.95        372.39         7.39 o                         
  -1   8   8        573.45        584.84        10.33 o                         
   0   8   8        185.95        186.76         9.30 o                         
  -6   9   8        408.23        428.19         8.73 o                         
  -5   9   8        148.03        149.23         5.34 o                         
  -4   9   8        317.57        305.68         8.13 o                         
  -3   9   8        506.69        504.23         9.36 o                         
   0   0   9        477.51        484.10        10.87 o                         
  -1   1   9        546.32        534.90         7.53 o                         
   0   1   9         80.89         81.32         2.60 o                         
  -2   2   9        160.24        165.79         3.70 o                         
  -1   2   9        754.81        754.66         6.88 o                         
   0   2   9        375.08        378.08         6.47 o                         
  -3   3   9        712.99        694.44        10.03 o                         
  -2   3   9        393.23        385.63         4.32 o                         
  -1   3   9         76.54         77.18         2.16 o                         
   0   3   9        648.25        634.94        10.45 o                         
  -4   4   9        179.26        195.32         6.31 o                         
  -3   4   9        113.18        109.15         3.05 o                         
  -2   4   9        443.09        435.43         5.49 o                         
  -1   4   9        244.85        242.20         3.92 o                         
   0   4   9        187.99        198.26         5.13 o                         
  -5   5   9        103.45        105.24         4.44 o                         
  -4   5   9        546.87        549.52         7.91 o                         
  -3   5   9        161.78        155.20         3.79 o                         
  -2   5   9        156.82        146.15         3.70 o                         
  -1   5   9        589.54        564.70         7.10 o                         
   0   5   9        149.83        145.95         5.37 o                         
  -6   6   9        351.50        351.26         9.88 o                         
  -5   6   9         90.36         95.22         3.50 o                         
  -4   6   9        189.11        197.62         5.38 o                         
  -3   6   9        522.28        515.17         7.21 o                         
  -2   6   9         94.28         97.38         3.24 o                         
  -1   6   9        112.24        111.96         3.34 o                         
   0   6   9        351.72        348.43         8.68 o                         
  -7   7   9         26.32         22.78         3.24 o                         
  -6   7   9        151.13        151.21         4.77 o                         
  -5   7   9        451.72        444.12         7.22 o                         
  -4   7   9         75.70         72.59         2.99 o                         
  -3   7   9        108.38        113.54         3.73 o                         
  -2   7   9        405.32        407.93         6.67 o                         
  -1   7   9         34.47         32.43         2.50 o                         
   0   7   9        173.28        163.13         7.63 o                         
  -7   8   9        322.13        336.04         7.04 o                         
  -6   8   9         24.62         28.52         2.50 o                         
  -5   8   9        125.86        123.73         4.25 o                         
  -4   8   9        305.48        303.55         6.85 o                         
  -3   8   9         25.80         25.95         2.43 o                         
  -2   8   9        175.30        184.58         5.94 o                         
  -1   8   9        333.86        332.53         8.95 o                         
   0   0  10        966.99        956.46        19.32 o                         
  -1   1  10       1503.68       1500.99        19.09 o                         
   0   1  10       1224.06       1213.88        14.38 o                         
  -2   2  10       1363.14       1368.83        17.16 o                         
  -1   2  10        947.70        906.88         9.07 o                         
   0   2  10       1114.99       1084.59        15.87 o                         
  -3   3  10        727.58        739.34        11.52 o                         
  -2   3  10       1110.80       1136.76        10.71 o                         
  -1   3  10        939.97        941.44         9.78 o                         
   0   3  10        779.81        751.94        12.14 o                         
  -4   4  10        703.92        719.33        13.97 o                         
  -3   4  10        784.32        781.76         9.80 o                         
  -2   4  10        617.74        605.88         7.55 o                         
  -1   4  10        952.66        947.89        10.29 o                         
   0   4  10        877.05        874.52        14.28 o                         
  -5   5  10        510.03        517.65        10.65 o                         
  -4   5  10        493.53        475.43         7.64 o                         
  -3   5  10        794.52        802.00        10.36 o                         
  -2   5  10        669.35        647.97         8.91 o                         
  -1   5  10        454.92        446.17         6.24 o                         
   0   5  10        533.16        543.77        11.64 o                         
  -6   6  10        272.65        257.28        11.36 o                         
  -5   6  10        486.99        508.06         7.81 o                         
  -4   6  10        596.27        587.74         8.56 o                         
  -3   6  10        375.86        369.94         6.21 o                         
  -2   6  10        456.90        459.48         7.63 o                         
  -1   6  10        437.66        436.92         6.75 o                         
   0   6  10        283.12        291.11         7.46 o                         
  -7   7  10        315.58        329.05        10.44 o                         
  -6   7  10        337.99        333.01         6.92 o                         
  -5   7  10        243.89        234.21         5.71 o                         
  -4   7  10        368.44        388.89         6.54 o                         
  -3   7  10        366.44        364.46         6.36 o                         
  -2   7  10        286.40        279.31         5.73 o                         
  -1   7  10        380.12        395.38         7.95 o                         
   0   7  10        300.63        299.39        19.26 o                         
  -5   8  10        283.42        276.86         6.61 o                         
  -4   8  10        195.02        200.48         6.17 o                         
  -3   8  10        310.28        311.19         7.26 o                         
   0   0  11         31.33         32.68         3.51 o                         
  -1   1  11        549.08        543.99         8.31 o                         
   0   1  11         47.33         47.55         2.57 o                         
  -2   2  11         22.27         25.82         2.17 o                         
  -1   2  11         48.07         50.60         1.93 o                         
   0   2  11        398.31        395.02         7.56 o                         
  -3   3  11         36.70         38.44         2.87 o                         
  -2   3  11        500.03        512.83         6.59 o                         
  -1   3  11         20.56         23.49         1.56 o                         
   0   3  11         20.46         23.14         2.16 o                         
  -4   4  11        374.53        367.36         8.60 o                         
  -3   4  11         10.61         11.27         1.57 o                         
  -2   4  11          8.58          5.98         1.32 o                         
  -1   4  11        491.49        494.66         6.37 o                         
   0   4  11          4.61          4.20         1.68 o                         
  -5   5  11          1.10          1.14         2.45 o                         
  -4   5  11          6.96          6.10         1.58 o                         
  -3   5  11        470.48        467.03         7.29 o                         
  -2   5  11          6.40          5.95         1.39 o                         
  -1   5  11         15.41         10.98         1.60 o                         
   0   5  11        401.40        410.37         8.76 o                         
  -6   6  11          0.62          1.00         2.44 o                         
  -5   6  11        389.22        408.17         7.20 o                         
  -4   6  11          0.88          1.33         1.60 o                         
  -3   6  11          7.24          7.22         1.77 o                         
  -2   6  11        339.61        327.88         5.59 o                         
  -1   6  11          1.08          0.17         1.44 o                         
   0   6  11          0.68         -0.15         2.04 o                         
  -5   7  11          3.56          4.24         1.85 o                         
  -4   7  11        350.29        365.01         6.98 o                         
  -3   7  11          2.20          1.14         1.61 o                         
  -2   7  11          0.68          0.71         1.61 o                         
   0   0  12        638.46        651.60        18.17 o                         
  -1   1  12        808.77        786.57        11.21 o                         
   0   1  12        599.20        608.15        10.01 o                         
  -2   2  12        470.56        456.43         8.05 o                         
  -1   2  12        475.43        481.81         6.18 o                         
   0   2  12        698.21        681.50        11.40 o                         
  -3   3  12        383.66        391.86         9.57 o                         
  -2   3  12        672.44        652.97         8.37 o                         
  -1   3  12        492.34        491.46         6.57 o                         
   0   3  12        409.88        410.00         7.88 o                         
  -4   4  12        479.56        492.71        11.52 o                         
  -3   4  12        369.43        385.48         6.98 o                         
  -2   4  12        434.84        446.83         7.07 o                         
  -1   4  12        537.67        539.07         7.38 o                         
   0   4  12        282.27        286.62         7.02 o                         
  -5   5  12        252.12        272.89         9.20 o                         
  -4   5  12        289.47        293.05         6.03 o                         
  -3   5  12        442.85        435.89         7.52 o                         
  -2   5  12        268.77        287.13         5.53 o                         
  -1   5  12        272.63        276.11         5.40 o                         
   0   5  12        399.52        408.12        10.45 o                         
  -5   6  12        321.15        332.14         6.86 o                         
  -4   6  12        178.90        179.53         5.13 o                         
  -3   6  12        238.50        233.55         5.75 o                         
  -2   6  12        345.21        367.31         6.55 o                         
  -1   6  12        203.57        210.79         6.17 o                         
   0   0  13         83.98         83.03         6.31 o                         
  -1   1  13        109.58        109.77         4.36 o                         
   0   1  13         58.44         63.30         3.27 o                         
  -2   2  13         41.63         44.00         3.10 o                         
  -1   2  13         77.82         79.02         2.57 o                         
   0   2  13         71.35         68.49         3.96 o                         
  -3   3  13         84.60         95.45         5.58 o                         
  -2   3  13         73.09         77.02         3.24 o                         
  -1   3  13         69.73         74.55         2.67 o                         
   0   3  13         78.10         78.86         3.76 o                         
  -4   4  13         37.20         38.70         4.27 o                         
  -3   4  13         70.55         77.56         3.92 o                         
  -2   4  13         89.13         86.91         4.02 o                         
  -1   4  13         61.88         64.01         2.84 o                         
   0   4  13         53.56         50.21         3.67 o                         
  -4   5  13         83.30         80.46         3.87 o                         
  -3   5  13         48.71         42.66         2.82 o                         
  -2   5  13         68.84         70.06         3.19 o                         
  -1   5  13         90.30         90.39         3.47 o                         
   0   0  14        334.54        324.63        15.62 o                         
  -1   1  14        120.65        129.27         5.12 o                         
   0   1  14        560.43        576.25        10.48 o                         
  -2   2  14        494.97        513.57        11.54 o                         
  -1   2  14        328.52        324.37         5.87 o                         
   0   2  14        133.52        135.60         6.70 o                         
  -3   3  14        275.06        284.36        11.03 o                         
  -2   3  14        101.79        115.18         4.26 o                         
  -1   3  14        460.32        457.56         7.06 o                         
   0   3  14        254.27        262.00         6.99 o                         
                                                                                
